# Supplementary material for: Discovering the opposite shore: How did hominins cross sea straits?
Source: PLoS One. 2021 Jun 30;16(6):e0252885. doi: 10.1371/journal.pone.0252885 (PMC8244915; doi:10.1371/journal.pone.0252885)
Supplement: S2 File — CSV output of the simulation experiments presented in this paper and Python scripts used for creating the graphs. (ZIP) [file pone.0252885.s007.zip]

Archive with 1,387 entries (1,351 files):
- 01ReplicationAssessment/
- 01ReplicationAssessment/0RawData/
- 01ReplicationAssessment/0RawData/HCW-ABMv1.0.0-0051 ReplicationAssessment_ScenarioA_default-table.csv
- 01ReplicationAssessment/1RemoveNetlogoInfo/
- 01ReplicationAssessment/1RemoveNetlogoInfo/input/
- 01ReplicationAssessment/1RemoveNetlogoInfo/input/HCW-ABMv1.0.0-0051 ReplicationAssessment_ScenarioA_default-table.csv
- 01ReplicationAssessment/1RemoveNetlogoInfo/output/
- 01ReplicationAssessment/1RemoveNetlogoInfo/output/HCW-ABMv1_0_0-0051 ReplicationAssessment_ScenarioA_default-table_csv_out.csv
- 01ReplicationAssessment/1RemoveNetlogoInfo/RemoveUnnecessaryNetLogoInfoFolderSort.py
- 01ReplicationAssessment/2ReplAss/
- 01ReplicationAssessment/2ReplAss/HCW-ABMv1_0_0-0051 ReplicationAssessment_ScenarioA_default-table_csv_out.csv
- 01ReplicationAssessment/2ReplAss/ReplicationAssessment.png
- 01ReplicationAssessment/2ReplAss/ReplicationAssessmentCsvColumn.py
- 01ReplicationAssessment/2ReplAss/ReplicationAssessment_ScenarioA_default.csv
- 01ReplicationAssessment/2ReplAss/ReplicationAssessment_ScenarioA_default.xlsx
- 02OneFactorSensitivity/
- 02OneFactorSensitivity/0RawData/
- 02OneFactorSensitivity/0RawData/OneFactorSensitivity_ScenarioA_basal-metabolic-rate.csv
- 02OneFactorSensitivity/0RawData/OneFactorSensitivity_ScenarioA_current-speed.csv
- 02OneFactorSensitivity/0RawData/OneFactorSensitivity_ScenarioA_death-rate-in-water.csv
- 02OneFactorSensitivity/0RawData/OneFactorSensitivity_ScenarioA_decision-randomness.csv
- 02OneFactorSensitivity/0RawData/OneFactorSensitivity_ScenarioA_dehydration.csv
- 02OneFactorSensitivity/0RawData/OneFactorSensitivity_ScenarioA_hours-until-dehydration.csv
- 02OneFactorSensitivity/0RawData/OneFactorSensitivity_ScenarioA_max-energy.csv
- 02OneFactorSensitivity/0RawData/OneFactorSensitivity_ScenarioA_number-founder-agents.csv
- 02OneFactorSensitivity/0RawData/OneFactorSensitivity_ScenarioA_optimal-walking-speed.csv
- 02OneFactorSensitivity/0RawData/OneFactorSensitivity_ScenarioA_perception-radius.csv
- 02OneFactorSensitivity/0RawData/OneFactorSensitivity_ScenarioA_population-density.csv
- 02OneFactorSensitivity/0RawData/OneFactorSensitivity_ScenarioA_water-barrier-size.csv
- 02OneFactorSensitivity/0RawData/OneFactorSensitivity_ScenarioA_water-temperature-interval.csv
- 02OneFactorSensitivity/0RawData/OneFactorSensitivity_ScenarioB_basal-metabolic-rate.csv
- 02OneFactorSensitivity/0RawData/OneFactorSensitivity_ScenarioB_current-speed.csv
- 02OneFactorSensitivity/0RawData/OneFactorSensitivity_ScenarioB_death-rate-in-water.csv
- 02OneFactorSensitivity/0RawData/OneFactorSensitivity_ScenarioB_decision-randomness.csv
- 02OneFactorSensitivity/0RawData/OneFactorSensitivity_ScenarioB_dehydration.csv
- 02OneFactorSensitivity/0RawData/OneFactorSensitivity_ScenarioB_hours-until-dehydration.csv
- 02OneFactorSensitivity/0RawData/OneFactorSensitivity_ScenarioB_max-energy.csv
- 02OneFactorSensitivity/0RawData/OneFactorSensitivity_ScenarioB_number-founder-agents.csv
- 02OneFactorSensitivity/0RawData/OneFactorSensitivity_ScenarioB_optimal-walking-speed.csv
- 02OneFactorSensitivity/0RawData/OneFactorSensitivity_ScenarioB_perception-radius.csv
- 02OneFactorSensitivity/0RawData/OneFactorSensitivity_ScenarioB_population-density.csv
- 02OneFactorSensitivity/0RawData/OneFactorSensitivity_ScenarioB_water-barrier-size.csv
- 02OneFactorSensitivity/0RawData/OneFactorSensitivity_ScenarioB_water-temperature-interval.csv
- 02OneFactorSensitivity/0RawData/OneFactorSensitivity_ScenarioC_basal-metabolic-rate.csv
- 02OneFactorSensitivity/0RawData/OneFactorSensitivity_ScenarioC_current-speed.csv
- 02OneFactorSensitivity/0RawData/OneFactorSensitivity_ScenarioC_death-rate-in-water.csv
- 02OneFactorSensitivity/0RawData/OneFactorSensitivity_ScenarioC_decision-randomness.csv
- 02OneFactorSensitivity/0RawData/OneFactorSensitivity_ScenarioC_dehydration.csv
- 02OneFactorSensitivity/0RawData/OneFactorSensitivity_ScenarioC_hours-until-dehydration.csv
- 02OneFactorSensitivity/0RawData/OneFactorSensitivity_ScenarioC_max-energy.csv
- 02OneFactorSensitivity/0RawData/OneFactorSensitivity_ScenarioC_number-founder-agents.csv
- 02OneFactorSensitivity/0RawData/OneFactorSensitivity_ScenarioC_optimal-walking-speed.csv
- 02OneFactorSensitivity/0RawData/OneFactorSensitivity_ScenarioC_perception-radius.csv
- 02OneFactorSensitivity/0RawData/OneFactorSensitivity_ScenarioC_population-density.csv
- 02OneFactorSensitivity/0RawData/OneFactorSensitivity_ScenarioC_water-barrier-size.csv
- 02OneFactorSensitivity/0RawData/OneFactorSensitivity_ScenarioC_water-temperature-interval.csv
- 02OneFactorSensitivity/0RawData/OneFactorSensitivity_ScenarioD_basal-metabolic-rate.csv
- 02OneFactorSensitivity/0RawData/OneFactorSensitivity_ScenarioD_current-speed.csv
- 02OneFactorSensitivity/0RawData/OneFactorSensitivity_ScenarioD_death-rate-in-water.csv
- 02OneFactorSensitivity/0RawData/OneFactorSensitivity_ScenarioD_decision-randomness.csv
- 02OneFactorSensitivity/0RawData/OneFactorSensitivity_ScenarioD_dehydration.csv
- 02OneFactorSensitivity/0RawData/OneFactorSensitivity_ScenarioD_hours-until-dehydration.csv
- 02OneFactorSensitivity/0RawData/OneFactorSensitivity_ScenarioD_max-energy.csv
- 02OneFactorSensitivity/0RawData/OneFactorSensitivity_ScenarioD_number-founder-agents.csv
- 02OneFactorSensitivity/0RawData/OneFactorSensitivity_ScenarioD_optimal-walking-speed.csv
- 02OneFactorSensitivity/0RawData/OneFactorSensitivity_ScenarioD_perception-radius.csv
- 02OneFactorSensitivity/0RawData/OneFactorSensitivity_ScenarioD_population-density.csv
- 02OneFactorSensitivity/0RawData/OneFactorSensitivity_ScenarioD_water-barrier-size.csv
- 02OneFactorSensitivity/0RawData/OneFactorSensitivity_ScenarioD_water-temperature-interval.csv
- 02OneFactorSensitivity/1RemoveNetlogoInfo/
- 02OneFactorSensitivity/1RemoveNetlogoInfo/input/
- 02OneFactorSensitivity/1RemoveNetlogoInfo/input/OneFactorSensitivity_ScenarioA_basal-metabolic-rate.csv
- 02OneFactorSensitivity/1RemoveNetlogoInfo/input/OneFactorSensitivity_ScenarioA_current-speed.csv
- 02OneFactorSensitivity/1RemoveNetlogoInfo/input/OneFactorSensitivity_ScenarioA_death-rate-in-water.csv
- 02OneFactorSensitivity/1RemoveNetlogoInfo/input/OneFactorSensitivity_ScenarioA_decision-randomness.csv
- 02OneFactorSensitivity/1RemoveNetlogoInfo/input/OneFactorSensitivity_ScenarioA_dehydration.csv
- 02OneFactorSensitivity/1RemoveNetlogoInfo/input/OneFactorSensitivity_ScenarioA_hours-until-dehydration.csv
- 02OneFactorSensitivity/1RemoveNetlogoInfo/input/OneFactorSensitivity_ScenarioA_max-energy.csv
- 02OneFactorSensitivity/1RemoveNetlogoInfo/input/OneFactorSensitivity_ScenarioA_number-founder-agents.csv
- 02OneFactorSensitivity/1RemoveNetlogoInfo/input/OneFactorSensitivity_ScenarioA_optimal-walking-speed.csv
- 02OneFactorSensitivity/1RemoveNetlogoInfo/input/OneFactorSensitivity_ScenarioA_perception-radius.csv
- 02OneFactorSensitivity/1RemoveNetlogoInfo/input/OneFactorSensitivity_ScenarioA_population-density.csv
- 02OneFactorSensitivity/1RemoveNetlogoInfo/input/OneFactorSensitivity_ScenarioA_water-barrier-size.csv
- 02OneFactorSensitivity/1RemoveNetlogoInfo/input/OneFactorSensitivity_ScenarioA_water-temperature-interval.csv
- 02OneFactorSensitivity/1RemoveNetlogoInfo/input/OneFactorSensitivity_ScenarioB_basal-metabolic-rate.csv
- 02OneFactorSensitivity/1RemoveNetlogoInfo/input/OneFactorSensitivity_ScenarioB_current-speed.csv
- 02OneFactorSensitivity/1RemoveNetlogoInfo/input/OneFactorSensitivity_ScenarioB_death-rate-in-water.csv
- 02OneFactorSensitivity/1RemoveNetlogoInfo/input/OneFactorSensitivity_ScenarioB_decision-randomness.csv
- 02OneFactorSensitivity/1RemoveNetlogoInfo/input/OneFactorSensitivity_ScenarioB_dehydration.csv
- 02OneFactorSensitivity/1RemoveNetlogoInfo/input/OneFactorSensitivity_ScenarioB_hours-until-dehydration.csv
- 02OneFactorSensitivity/1RemoveNetlogoInfo/input/OneFactorSensitivity_ScenarioB_max-energy.csv
- 02OneFactorSensitivity/1RemoveNetlogoInfo/input/OneFactorSensitivity_ScenarioB_number-founder-agents.csv
- 02OneFactorSensitivity/1RemoveNetlogoInfo/input/OneFactorSensitivity_ScenarioB_optimal-walking-speed.csv
- 02OneFactorSensitivity/1RemoveNetlogoInfo/input/OneFactorSensitivity_ScenarioB_perception-radius.csv
- 02OneFactorSensitivity/1RemoveNetlogoInfo/input/OneFactorSensitivity_ScenarioB_population-density.csv
- 02OneFactorSensitivity/1RemoveNetlogoInfo/input/OneFactorSensitivity_ScenarioB_water-barrier-size.csv
- 02OneFactorSensitivity/1RemoveNetlogoInfo/input/OneFactorSensitivity_ScenarioB_water-temperature-interval.csv
- 02OneFactorSensitivity/1RemoveNetlogoInfo/input/OneFactorSensitivity_ScenarioC_basal-metabolic-rate.csv
- 02OneFactorSensitivity/1RemoveNetlogoInfo/input/OneFactorSensitivity_ScenarioC_current-speed.csv
- 02OneFactorSensitivity/1RemoveNetlogoInfo/input/OneFactorSensitivity_ScenarioC_death-rate-in-water.csv
- 02OneFactorSensitivity/1RemoveNetlogoInfo/input/OneFactorSensitivity_ScenarioC_decision-randomness.csv
- 02OneFactorSensitivity/1RemoveNetlogoInfo/input/OneFactorSensitivity_ScenarioC_dehydration.csv
- 02OneFactorSensitivity/1RemoveNetlogoInfo/input/OneFactorSensitivity_ScenarioC_hours-until-dehydration.csv
- 02OneFactorSensitivity/1RemoveNetlogoInfo/input/OneFactorSensitivity_ScenarioC_max-energy.csv
- 02OneFactorSensitivity/1RemoveNetlogoInfo/input/OneFactorSensitivity_ScenarioC_number-founder-agents.csv
- 02OneFactorSensitivity/1RemoveNetlogoInfo/input/OneFactorSensitivity_ScenarioC_optimal-walking-speed.csv
- 02OneFactorSensitivity/1RemoveNetlogoInfo/input/OneFactorSensitivity_ScenarioC_perception-radius.csv
- 02OneFactorSensitivity/1RemoveNetlogoInfo/input/OneFactorSensitivity_ScenarioC_population-density.csv
- 02OneFactorSensitivity/1RemoveNetlogoInfo/input/OneFactorSensitivity_ScenarioC_water-barrier-size.csv
- 02OneFactorSensitivity/1RemoveNetlogoInfo/input/OneFactorSensitivity_ScenarioC_water-temperature-interval.csv
- 02OneFactorSensitivity/1RemoveNetlogoInfo/input/OneFactorSensitivity_ScenarioD_basal-metabolic-rate.csv
- 02OneFactorSensitivity/1RemoveNetlogoInfo/input/OneFactorSensitivity_ScenarioD_current-speed.csv
- 02OneFactorSensitivity/1RemoveNetlogoInfo/input/OneFactorSensitivity_ScenarioD_death-rate-in-water.csv
- 02OneFactorSensitivity/1RemoveNetlogoInfo/input/OneFactorSensitivity_ScenarioD_decision-randomness.csv
- 02OneFactorSensitivity/1RemoveNetlogoInfo/input/OneFactorSensitivity_ScenarioD_dehydration.csv
- 02OneFactorSensitivity/1RemoveNetlogoInfo/input/OneFactorSensitivity_ScenarioD_hours-until-dehydration.csv
- 02OneFactorSensitivity/1RemoveNetlogoInfo/input/OneFactorSensitivity_ScenarioD_max-energy.csv
- 02OneFactorSensitivity/1RemoveNetlogoInfo/input/OneFactorSensitivity_ScenarioD_number-founder-agents.csv
- 02OneFactorSensitivity/1RemoveNetlogoInfo/input/OneFactorSensitivity_ScenarioD_optimal-walking-speed.csv
- 02OneFactorSensitivity/1RemoveNetlogoInfo/input/OneFactorSensitivity_ScenarioD_perception-radius.csv
- 02OneFactorSensitivity/1RemoveNetlogoInfo/input/OneFactorSensitivity_ScenarioD_population-density.csv
- 02OneFactorSensitivity/1RemoveNetlogoInfo/input/OneFactorSensitivity_ScenarioD_water-barrier-size.csv
- 02OneFactorSensitivity/1RemoveNetlogoInfo/input/OneFactorSensitivity_ScenarioD_water-temperature-interval.csv
- 02OneFactorSensitivity/1RemoveNetlogoInfo/output/
- 02OneFactorSensitivity/1RemoveNetlogoInfo/output/OneFactorSensitivity_ScenarioA_basal-metabolic-rate_csv_out.csv
- 02OneFactorSensitivity/1RemoveNetlogoInfo/output/OneFactorSensitivity_ScenarioA_current-speed_csv_out.csv
- 02OneFactorSensitivity/1RemoveNetlogoInfo/output/OneFactorSensitivity_ScenarioA_death-rate-in-water_csv_out.csv
- 02OneFactorSensitivity/1RemoveNetlogoInfo/output/OneFactorSensitivity_ScenarioA_decision-randomness_csv_out.csv
- 02OneFactorSensitivity/1RemoveNetlogoInfo/output/OneFactorSensitivity_ScenarioA_dehydration_csv_out.csv
- 02OneFactorSensitivity/1RemoveNetlogoInfo/output/OneFactorSensitivity_ScenarioA_hours-until-dehydration_csv_out.csv
- 02OneFactorSensitivity/1RemoveNetlogoInfo/output/OneFactorSensitivity_ScenarioA_max-energy_csv_out.csv
- 02OneFactorSensitivity/1RemoveNetlogoInfo/output/OneFactorSensitivity_ScenarioA_number-founder-agents_csv_out.csv
- 02OneFactorSensitivity/1RemoveNetlogoInfo/output/OneFactorSensitivity_ScenarioA_optimal-walking-speed_csv_out.csv
- 02OneFactorSensitivity/1RemoveNetlogoInfo/output/OneFactorSensitivity_ScenarioA_perception-radius_csv_out.csv
- 02OneFactorSensitivity/1RemoveNetlogoInfo/output/OneFactorSensitivity_ScenarioA_population-density_csv_out.csv
- 02OneFactorSensitivity/1RemoveNetlogoInfo/output/OneFactorSensitivity_ScenarioA_water-barrier-size_csv_out.csv
- 02OneFactorSensitivity/1RemoveNetlogoInfo/output/OneFactorSensitivity_ScenarioA_water-temperature-interval_csv_out.csv
- 02OneFactorSensitivity/1RemoveNetlogoInfo/output/OneFactorSensitivity_ScenarioB_basal-metabolic-rate_csv_out.csv
- 02OneFactorSensitivity/1RemoveNetlogoInfo/output/OneFactorSensitivity_ScenarioB_current-speed_csv_out.csv
- 02OneFactorSensitivity/1RemoveNetlogoInfo/output/OneFactorSensitivity_ScenarioB_death-rate-in-water_csv_out.csv
- 02OneFactorSensitivity/1RemoveNetlogoInfo/output/OneFactorSensitivity_ScenarioB_decision-randomness_csv_out.csv
- 02OneFactorSensitivity/1RemoveNetlogoInfo/output/OneFactorSensitivity_ScenarioB_dehydration_csv_out.csv
- 02OneFactorSensitivity/1RemoveNetlogoInfo/output/OneFactorSensitivity_ScenarioB_hours-until-dehydration_csv_out.csv
- 02OneFactorSensitivity/1RemoveNetlogoInfo/output/OneFactorSensitivity_ScenarioB_max-energy_csv_out.csv
- 02OneFactorSensitivity/1RemoveNetlogoInfo/output/OneFactorSensitivity_ScenarioB_number-founder-agents_csv_out.csv
- 02OneFactorSensitivity/1RemoveNetlogoInfo/output/OneFactorSensitivity_ScenarioB_optimal-walking-speed_csv_out.csv
- 02OneFactorSensitivity/1RemoveNetlogoInfo/output/OneFactorSensitivity_ScenarioB_perception-radius_csv_out.csv
- 02OneFactorSensitivity/1RemoveNetlogoInfo/output/OneFactorSensitivity_ScenarioB_population-density_csv_out.csv
- 02OneFactorSensitivity/1RemoveNetlogoInfo/output/OneFactorSensitivity_ScenarioB_water-barrier-size_csv_out.csv
- 02OneFactorSensitivity/1RemoveNetlogoInfo/output/OneFactorSensitivity_ScenarioB_water-temperature-interval_csv_out.csv
- 02OneFactorSensitivity/1RemoveNetlogoInfo/output/OneFactorSensitivity_ScenarioC_basal-metabolic-rate_csv_out.csv
- 02OneFactorSensitivity/1RemoveNetlogoInfo/output/OneFactorSensitivity_ScenarioC_current-speed_csv_out.csv
- 02OneFactorSensitivity/1RemoveNetlogoInfo/output/OneFactorSensitivity_ScenarioC_death-rate-in-water_csv_out.csv
- 02OneFactorSensitivity/1RemoveNetlogoInfo/output/OneFactorSensitivity_ScenarioC_decision-randomness_csv_out.csv
- 02OneFactorSensitivity/1RemoveNetlogoInfo/output/OneFactorSensitivity_ScenarioC_dehydration_csv_out.csv
- 02OneFactorSensitivity/1RemoveNetlogoInfo/output/OneFactorSensitivity_ScenarioC_hours-until-dehydration_csv_out.csv
- 02OneFactorSensitivity/1RemoveNetlogoInfo/output/OneFactorSensitivity_ScenarioC_max-energy_csv_out.csv
- 02OneFactorSensitivity/1RemoveNetlogoInfo/output/OneFactorSensitivity_ScenarioC_number-founder-agents_csv_out.csv
- 02OneFactorSensitivity/1RemoveNetlogoInfo/output/OneFactorSensitivity_ScenarioC_optimal-walking-speed_csv_out.csv
- 02OneFactorSensitivity/1RemoveNetlogoInfo/output/OneFactorSensitivity_ScenarioC_perception-radius_csv_out.csv
- 02OneFactorSensitivity/1RemoveNetlogoInfo/output/OneFactorSensitivity_ScenarioC_population-density_csv_out.csv
- 02OneFactorSensitivity/1RemoveNetlogoInfo/output/OneFactorSensitivity_ScenarioC_water-barrier-size_csv_out.csv
- 02OneFactorSensitivity/1RemoveNetlogoInfo/output/OneFactorSensitivity_ScenarioC_water-temperature-interval_csv_out.csv
- 02OneFactorSensitivity/1RemoveNetlogoInfo/output/OneFactorSensitivity_ScenarioD_basal-metabolic-rate_csv_out.csv
- 02OneFactorSensitivity/1RemoveNetlogoInfo/output/OneFactorSensitivity_ScenarioD_current-speed_csv_out.csv
- 02OneFactorSensitivity/1RemoveNetlogoInfo/output/OneFactorSensitivity_ScenarioD_death-rate-in-water_csv_out.csv
- 02OneFactorSensitivity/1RemoveNetlogoInfo/output/OneFactorSensitivity_ScenarioD_decision-randomness_csv_out.csv
- 02OneFactorSensitivity/1RemoveNetlogoInfo/output/OneFactorSensitivity_ScenarioD_dehydration_csv_out.csv
- 02OneFactorSensitivity/1RemoveNetlogoInfo/output/OneFactorSensitivity_ScenarioD_hours-until-dehydration_csv_out.csv
- 02OneFactorSensitivity/1RemoveNetlogoInfo/output/OneFactorSensitivity_ScenarioD_max-energy_csv_out.csv
- 02OneFactorSensitivity/1RemoveNetlogoInfo/output/OneFactorSensitivity_ScenarioD_number-founder-agents_csv_out.csv
- 02OneFactorSensitivity/1RemoveNetlogoInfo/output/OneFactorSensitivity_ScenarioD_optimal-walking-speed_csv_out.csv
- 02OneFactorSensitivity/1RemoveNetlogoInfo/output/OneFactorSensitivity_ScenarioD_perception-radius_csv_out.csv
- 02OneFactorSensitivity/1RemoveNetlogoInfo/output/OneFactorSensitivity_ScenarioD_population-density_csv_out.csv
- 02OneFactorSensitivity/1RemoveNetlogoInfo/output/OneFactorSensitivity_ScenarioD_water-barrier-size_csv_out.csv
- 02OneFactorSensitivity/1RemoveNetlogoInfo/output/OneFactorSensitivity_ScenarioD_water-temperature-interval_csv_out.csv
- 02OneFactorSensitivity/1RemoveNetlogoInfo/RemoveUnnecessaryNetLogoInfoFolderSort.py
- 02OneFactorSensitivity/2ConsistentRename/
- 02OneFactorSensitivity/2ConsistentRename/OneFactorSensitivity_ScenarioA_basal-metabolic-rate.csv
- 02OneFactorSensitivity/2ConsistentRename/OneFactorSensitivity_ScenarioA_current-speed.csv
- 02OneFactorSensitivity/2ConsistentRename/OneFactorSensitivity_ScenarioA_death-rate-in-water.csv
- 02OneFactorSensitivity/2ConsistentRename/OneFactorSensitivity_ScenarioA_decision-randomness.csv
- 02OneFactorSensitivity/2ConsistentRename/OneFactorSensitivity_ScenarioA_dehydration.csv
- 02OneFactorSensitivity/2ConsistentRename/OneFactorSensitivity_ScenarioA_hours-until-dehydration.csv
- 02OneFactorSensitivity/2ConsistentRename/OneFactorSensitivity_ScenarioA_max-energy.csv
- 02OneFactorSensitivity/2ConsistentRename/OneFactorSensitivity_ScenarioA_number-founder-agents.csv
- 02OneFactorSensitivity/2ConsistentRename/OneFactorSensitivity_ScenarioA_optimal-walking-speed.csv
- 02OneFactorSensitivity/2ConsistentRename/OneFactorSensitivity_ScenarioA_perception-radius.csv
- 02OneFactorSensitivity/2ConsistentRename/OneFactorSensitivity_ScenarioA_population-density.csv
- 02OneFactorSensitivity/2ConsistentRename/OneFactorSensitivity_ScenarioA_water-barrier-size.csv
- 02OneFactorSensitivity/2ConsistentRename/OneFactorSensitivity_ScenarioA_water-temperature-interval.csv
- 02OneFactorSensitivity/2ConsistentRename/OneFactorSensitivity_ScenarioB_basal-metabolic-rate.csv
- 02OneFactorSensitivity/2ConsistentRename/OneFactorSensitivity_ScenarioB_current-speed.csv
- 02OneFactorSensitivity/2ConsistentRename/OneFactorSensitivity_ScenarioB_death-rate-in-water.csv
- 02OneFactorSensitivity/2ConsistentRename/OneFactorSensitivity_ScenarioB_decision-randomness.csv
- 02OneFactorSensitivity/2ConsistentRename/OneFactorSensitivity_ScenarioB_dehydration.csv
- 02OneFactorSensitivity/2ConsistentRename/OneFactorSensitivity_ScenarioB_hours-until-dehydration.csv
- 02OneFactorSensitivity/2ConsistentRename/OneFactorSensitivity_ScenarioB_max-energy.csv
- 02OneFactorSensitivity/2ConsistentRename/OneFactorSensitivity_ScenarioB_number-founder-agents.csv
- 02OneFactorSensitivity/2ConsistentRename/OneFactorSensitivity_ScenarioB_optimal-walking-speed.csv
- 02OneFactorSensitivity/2ConsistentRename/OneFactorSensitivity_ScenarioB_perception-radius.csv
- 02OneFactorSensitivity/2ConsistentRename/OneFactorSensitivity_ScenarioB_population-density.csv
- 02OneFactorSensitivity/2ConsistentRename/OneFactorSensitivity_ScenarioB_water-barrier-size.csv
- 02OneFactorSensitivity/2ConsistentRename/OneFactorSensitivity_ScenarioB_water-temperature-interval.csv
- 02OneFactorSensitivity/2ConsistentRename/OneFactorSensitivity_ScenarioC_basal-metabolic-rate.csv
- 02OneFactorSensitivity/2ConsistentRename/OneFactorSensitivity_ScenarioC_current-speed.csv
- 02OneFactorSensitivity/2ConsistentRename/OneFactorSensitivity_ScenarioC_death-rate-in-water.csv
- 02OneFactorSensitivity/2ConsistentRename/OneFactorSensitivity_ScenarioC_decision-randomness.csv
- 02OneFactorSensitivity/2ConsistentRename/OneFactorSensitivity_ScenarioC_dehydration.csv
- 02OneFactorSensitivity/2ConsistentRename/OneFactorSensitivity_ScenarioC_hours-until-dehydration.csv
- 02OneFactorSensitivity/2ConsistentRename/OneFactorSensitivity_ScenarioC_max-energy.csv
- 02OneFactorSensitivity/2ConsistentRename/OneFactorSensitivity_ScenarioC_number-founder-agents.csv
- 02OneFactorSensitivity/2ConsistentRename/OneFactorSensitivity_ScenarioC_optimal-walking-speed.csv
- 02OneFactorSensitivity/2ConsistentRename/OneFactorSensitivity_ScenarioC_perception-radius.csv
- 02OneFactorSensitivity/2ConsistentRename/OneFactorSensitivity_ScenarioC_population-density.csv
- 02OneFactorSensitivity/2ConsistentRename/OneFactorSensitivity_ScenarioC_water-barrier-size.csv
- 02OneFactorSensitivity/2ConsistentRename/OneFactorSensitivity_ScenarioC_water-temperature-interval.csv
- 02OneFactorSensitivity/2ConsistentRename/OneFactorSensitivity_ScenarioD_basal-metabolic-rate.csv
- 02OneFactorSensitivity/2ConsistentRename/OneFactorSensitivity_ScenarioD_current-speed.csv
- 02OneFactorSensitivity/2ConsistentRename/OneFactorSensitivity_ScenarioD_death-rate-in-water.csv
- 02OneFactorSensitivity/2ConsistentRename/OneFactorSensitivity_ScenarioD_decision-randomness.csv
- 02OneFactorSensitivity/2ConsistentRename/OneFactorSensitivity_ScenarioD_dehydration.csv
- 02OneFactorSensitivity/2ConsistentRename/OneFactorSensitivity_ScenarioD_hours-until-dehydration.csv
- 02OneFactorSensitivity/2ConsistentRename/OneFactorSensitivity_ScenarioD_max-energy.csv
- 02OneFactorSensitivity/2ConsistentRename/OneFactorSensitivity_ScenarioD_number-founder-agents.csv
- 02OneFactorSensitivity/2ConsistentRename/OneFactorSensitivity_ScenarioD_optimal-walking-speed.csv
- 02OneFactorSensitivity/2ConsistentRename/OneFactorSensitivity_ScenarioD_perception-radius.csv
- 02OneFactorSensitivity/2ConsistentRename/OneFactorSensitivity_ScenarioD_population-density.csv
- 02OneFactorSensitivity/2ConsistentRename/OneFactorSensitivity_ScenarioD_water-barrier-size.csv
- 02OneFactorSensitivity/2ConsistentRename/OneFactorSensitivity_ScenarioD_water-temperature-interval.csv
- 02OneFactorSensitivity/2ConsistentRename/RenameFiles.py
- 02OneFactorSensitivity/3StatsAndGraphs/
- 02OneFactorSensitivity/3StatsAndGraphs/CalcStatsScenarios.py
- 02OneFactorSensitivity/3StatsAndGraphs/CsrStatsExcelFiles/
- 02OneFactorSensitivity/3StatsAndGraphs/CsrStatsExcelFiles/crossing-success-rate-founder-population_basal-metabolic-rate_means.xlsx
- 02OneFactorSensitivity/3StatsAndGraphs/CsrStatsExcelFiles/crossing-success-rate-founder-population_current-speed_means.xlsx
- 02OneFactorSensitivity/3StatsAndGraphs/CsrStatsExcelFiles/crossing-success-rate-founder-population_death-rate-in-water_means.xlsx
- 02OneFactorSensitivity/3StatsAndGraphs/CsrStatsExcelFiles/crossing-success-rate-founder-population_decision-randomness_means.xlsx
- 02OneFactorSensitivity/3StatsAndGraphs/CsrStatsExcelFiles/crossing-success-rate-founder-population_dehydration_means.xlsx
- 02OneFactorSensitivity/3StatsAndGraphs/CsrStatsExcelFiles/crossing-success-rate-founder-population_hours-until-dehydration_means.xlsx
- 02OneFactorSensitivity/3StatsAndGraphs/CsrStatsExcelFiles/crossing-success-rate-founder-population_max-energy_means.xlsx
- 02OneFactorSensitivity/3StatsAndGraphs/CsrStatsExcelFiles/crossing-success-rate-founder-population_number-founder-agents_means.xlsx
- 02OneFactorSensitivity/3StatsAndGraphs/CsrStatsExcelFiles/crossing-success-rate-founder-population_optimal-walking-speed_means.xlsx
- 02OneFactorSensitivity/3StatsAndGraphs/CsrStatsExcelFiles/crossing-success-rate-founder-population_perception-radius_means.xlsx
- 02OneFactorSensitivity/3StatsAndGraphs/CsrStatsExcelFiles/crossing-success-rate-founder-population_population-density_means.xlsx
- 02OneFactorSensitivity/3StatsAndGraphs/CsrStatsExcelFiles/crossing-success-rate-founder-population_water-barrier-size_means.xlsx
- 02OneFactorSensitivity/3StatsAndGraphs/CsrStatsExcelFiles/crossing-success-rate-founder-population_water-temperature-interval_means.xlsx
- 02OneFactorSensitivity/3StatsAndGraphs/input/
- 02OneFactorSensitivity/3StatsAndGraphs/input/OneFactorSensitivity_ScenarioA_basal-metabolic-rate.csv
- 02OneFactorSensitivity/3StatsAndGraphs/input/OneFactorSensitivity_ScenarioA_current-speed.csv
- 02OneFactorSensitivity/3StatsAndGraphs/input/OneFactorSensitivity_ScenarioA_death-rate-in-water.csv
- 02OneFactorSensitivity/3StatsAndGraphs/input/OneFactorSensitivity_ScenarioA_decision-randomness.csv
- 02OneFactorSensitivity/3StatsAndGraphs/input/OneFactorSensitivity_ScenarioA_dehydration.csv
- 02OneFactorSensitivity/3StatsAndGraphs/input/OneFactorSensitivity_ScenarioA_hours-until-dehydration.csv
- 02OneFactorSensitivity/3StatsAndGraphs/input/OneFactorSensitivity_ScenarioA_max-energy.csv
- 02OneFactorSensitivity/3StatsAndGraphs/input/OneFactorSensitivity_ScenarioA_number-founder-agents.csv
- 02OneFactorSensitivity/3StatsAndGraphs/input/OneFactorSensitivity_ScenarioA_optimal-walking-speed.csv
- 02OneFactorSensitivity/3StatsAndGraphs/input/OneFactorSensitivity_ScenarioA_perception-radius.csv
- 02OneFactorSensitivity/3StatsAndGraphs/input/OneFactorSensitivity_ScenarioA_population-density.csv
- 02OneFactorSensitivity/3StatsAndGraphs/input/OneFactorSensitivity_ScenarioA_water-barrier-size.csv
- 02OneFactorSensitivity/3StatsAndGraphs/input/OneFactorSensitivity_ScenarioA_water-temperature-interval.csv
- 02OneFactorSensitivity/3StatsAndGraphs/input/OneFactorSensitivity_ScenarioB_basal-metabolic-rate.csv
- 02OneFactorSensitivity/3StatsAndGraphs/input/OneFactorSensitivity_ScenarioB_current-speed.csv
- 02OneFactorSensitivity/3StatsAndGraphs/input/OneFactorSensitivity_ScenarioB_death-rate-in-water.csv
- 02OneFactorSensitivity/3StatsAndGraphs/input/OneFactorSensitivity_ScenarioB_decision-randomness.csv
- 02OneFactorSensitivity/3StatsAndGraphs/input/OneFactorSensitivity_ScenarioB_dehydration.csv
- 02OneFactorSensitivity/3StatsAndGraphs/input/OneFactorSensitivity_ScenarioB_hours-until-dehydration.csv
- 02OneFactorSensitivity/3StatsAndGraphs/input/OneFactorSensitivity_ScenarioB_max-energy.csv
- 02OneFactorSensitivity/3StatsAndGraphs/input/OneFactorSensitivity_ScenarioB_number-founder-agents.csv
- 02OneFactorSensitivity/3StatsAndGraphs/input/OneFactorSensitivity_ScenarioB_optimal-walking-speed.csv
- 02OneFactorSensitivity/3StatsAndGraphs/input/OneFactorSensitivity_ScenarioB_perception-radius.csv
- 02OneFactorSensitivity/3StatsAndGraphs/input/OneFactorSensitivity_ScenarioB_population-density.csv
- 02OneFactorSensitivity/3StatsAndGraphs/input/OneFactorSensitivity_ScenarioB_water-barrier-size.csv
- 02OneFactorSensitivity/3StatsAndGraphs/input/OneFactorSensitivity_ScenarioB_water-temperature-interval.csv
- 02OneFactorSensitivity/3StatsAndGraphs/input/OneFactorSensitivity_ScenarioC_basal-metabolic-rate.csv
- 02OneFactorSensitivity/3StatsAndGraphs/input/OneFactorSensitivity_ScenarioC_current-speed.csv
- 02OneFactorSensitivity/3StatsAndGraphs/input/OneFactorSensitivity_ScenarioC_death-rate-in-water.csv
- 02OneFactorSensitivity/3StatsAndGraphs/input/OneFactorSensitivity_ScenarioC_decision-randomness.csv
- 02OneFactorSensitivity/3StatsAndGraphs/input/OneFactorSensitivity_ScenarioC_dehydration.csv
- 02OneFactorSensitivity/3StatsAndGraphs/input/OneFactorSensitivity_ScenarioC_hours-until-dehydration.csv
- 02OneFactorSensitivity/3StatsAndGraphs/input/OneFactorSensitivity_ScenarioC_max-energy.csv
- 02OneFactorSensitivity/3StatsAndGraphs/input/OneFactorSensitivity_ScenarioC_number-founder-agents.csv
- 02OneFactorSensitivity/3StatsAndGraphs/input/OneFactorSensitivity_ScenarioC_optimal-walking-speed.csv
- 02OneFactorSensitivity/3StatsAndGraphs/input/OneFactorSensitivity_ScenarioC_perception-radius.csv
- 02OneFactorSensitivity/3StatsAndGraphs/input/OneFactorSensitivity_ScenarioC_population-density.csv
- 02OneFactorSensitivity/3StatsAndGraphs/input/OneFactorSensitivity_ScenarioC_water-barrier-size.csv
- 02OneFactorSensitivity/3StatsAndGraphs/input/OneFactorSensitivity_ScenarioC_water-temperature-interval.csv
- 02OneFactorSensitivity/3StatsAndGraphs/input/OneFactorSensitivity_ScenarioD_basal-metabolic-rate.csv
- 02OneFactorSensitivity/3StatsAndGraphs/input/OneFactorSensitivity_ScenarioD_current-speed.csv
- 02OneFactorSensitivity/3StatsAndGraphs/input/OneFactorSensitivity_ScenarioD_death-rate-in-water.csv
- 02OneFactorSensitivity/3StatsAndGraphs/input/OneFactorSensitivity_ScenarioD_decision-randomness.csv
- 02OneFactorSensitivity/3StatsAndGraphs/input/OneFactorSensitivity_ScenarioD_dehydration.csv
- 02OneFactorSensitivity/3StatsAndGraphs/input/OneFactorSensitivity_ScenarioD_hours-until-dehydration.csv
- 02OneFactorSensitivity/3StatsAndGraphs/input/OneFactorSensitivity_ScenarioD_max-energy.csv
- 02OneFactorSensitivity/3StatsAndGraphs/input/OneFactorSensitivity_ScenarioD_number-founder-agents.csv
- 02OneFactorSensitivity/3StatsAndGraphs/input/OneFactorSensitivity_ScenarioD_optimal-walking-speed.csv
- 02OneFactorSensitivity/3StatsAndGraphs/input/OneFactorSensitivity_ScenarioD_perception-radius.csv
- 02OneFactorSensitivity/3StatsAndGraphs/input/OneFactorSensitivity_ScenarioD_population-density.csv
- 02OneFactorSensitivity/3StatsAndGraphs/input/OneFactorSensitivity_ScenarioD_water-barrier-size.csv
- 02OneFactorSensitivity/3StatsAndGraphs/input/OneFactorSensitivity_ScenarioD_water-temperature-interval.csv
[truncated: 1,087 more entries]
