# Supplementary material for: Discovering the opposite shore: How did hominins cross sea straits?
Source: PLoS One. 2021 Jun 30;16(6):e0252885. doi: 10.1371/journal.pone.0252885 (PMC8244915; doi:10.1371/journal.pone.0252885)
Supplement: S2 File — CSV output of the simulation experiments presented in this paper and Python scripts used for creating the graphs. (ZIP) [file pone.0252885.s007.zip › 01ReplicationAssessment/0RawData/HCW-ABMv1.0.0-0051 ReplicationAssessment_ScenarioA_default-table.csv]

BehaviorSpace results (NetLogo 6.1.1)
HCW-ABMv1.0.0-0051.nlogo
ReplicationAssessment_ScenarioA_default
11/06/2020 18:45:41:569 +0100
min-pxcor	max-pxcor	min-pycor	max-pycor
0	99	0	99
[run number]	pioneering-probability	optimal-walking-speed	water-barrier-size	fleeing-probability	fleeing-threshold	max-simulation-duration	seed	pioneering-threshold	hours-until-dehydration	max-fleeing-pioneering-distance	current-direction	constant-population-size	dehydration	movement-in-water-speed	movement-in-water-direction	perception-radius	decision-randomness	map-coloring	thermoregulation	basal-metabolic-rate	hypothermia	energy-loss-water-movement	death-rate-in-water	water-temperature-interval	population-density	max-energy	number-founder-agents	current-speed	map-scenario	remove-old-population	min-resources	attempt-counter	[step]	sum-of-target-area-hominins	sum-of-founder-population-size-reached	crossing-success-rate-individuals	crossing-success-rate-founder-population	death-dehydration	death-exhaustion	death-hypothermia	death-left_map_land	death-left_map_water	death-random	sum-of-deaths	attempts-source-water	mean-individual-hours-water-crossing
1	0	5	10	0	0	2160	1000	1	96	99	90	true	true	2	random	20	0.1	elevation	true	1500	true	800	0	24-31°C	0.1	45000	50	0	random	false	0	source-water	2160	2308	9	0.1757	0.0342	0	0	2819	2543	540	0	5902	13138	10.209095925297113
2	0	5	10	0	0	2160	1001	1	96	99	90	true	true	2	random	20	0.1	elevation	true	1500	true	800	0	24-31°C	0.1	45000	50	0	random	false	0	source-water	2160	1703	7	0.1766	0.0363	0	0	2134	3066	241	0	5441	9644	10.565176493487362
3	0	5	10	0	0	2160	1002	1	96	99	90	true	true	2	random	20	0.1	elevation	true	1500	true	800	0	24-31°C	0.1	45000	50	0	random	false	0	source-water	2160	2342	9	0.1857	0.0357	0	0	2727	2287	444	0	5458	12614	10.256531626590286
4	0	5	10	0	0	2160	1003	1	96	99	90	true	true	2	random	20	0.1	elevation	true	1500	true	800	0	24-31°C	0.1	45000	50	0	random	false	0	source-water	2160	2181	7	0.1753	0.0281	0	0	2771	1195	386	0	4352	12441	10.523717954096384
5	0	5	10	0	0	2160	1004	1	96	99	90	true	true	2	random	20	0.1	elevation	true	1500	true	800	0	24-31°C	0.1	45000	50	0	random	false	0	source-water	2160	2293	8	0.1799	0.0314	0	0	2898	1681	378	0	4957	12743	10.743041119448783
7	0	5	10	0	0	2160	1006	1	96	99	90	true	true	2	random	20	0.1	elevation	true	1500	true	800	0	24-31°C	0.1	45000	50	0	random	false	0	source-water	2160	1790	7	0.1846	0.0361	0	0	2167	2438	290	0	4895	9696	10.673415563559729
6	0	5	10	0	0	2160	1005	1	96	99	90	true	true	2	random	20	0.1	elevation	true	1500	true	800	0	24-31°C	0.1	45000	50	0	random	false	0	source-water	2160	2052	11	0.1837	0.0493	0	0	2414	2472	429	0	5315	11171	10.256883792822997
8	0	5	10	0	0	2160	1007	1	96	99	90	true	true	2	random	20	0.1	elevation	true	1500	true	800	0	24-31°C	0.1	45000	50	0	random	false	0	source-water	2160	2017	9	0.1812	0.0404	0	0	2544	1610	287	0	4441	11131	10.809982962593601
9	0	5	10	0	0	2160	1008	1	96	99	90	true	true	2	random	20	0.1	elevation	true	1500	true	800	0	24-31°C	0.1	45000	50	0	random	false	0	source-water	2160	1378	6	0.1805	0.0392	0	0	1568	1481	474	0	3523	7633	10.44230259933232
10	0	5	10	0	0	2160	1009	1	96	99	90	true	true	2	random	20	0.1	elevation	true	1500	true	800	0	24-31°C	0.1	45000	50	0	random	false	0	source-water	2160	2341	9	0.1816	0.0349	0	0	2803	1436	598	0	4837	12893	10.03418563428037
12	0	5	10	0	0	2160	1011	1	96	99	90	true	true	2	random	20	0.1	elevation	true	1500	true	800	0	24-31°C	0.1	45000	50	0	random	false	0	source-water	2160	2320	11	0.1821	0.0431	0	0	2770	1632	525	0	4927	12737	10.060817711701777
11	0	5	10	0	0	2160	1010	1	96	99	90	true	true	2	random	20	0.1	elevation	true	1500	true	800	0	24-31°C	0.1	45000	50	0	random	false	0	source-water	2160	2481	8	0.1779	0.0287	0	0	3102	2369	376	0	5847	13948	10.358658597945738
13	0	5	10	0	0	2160	1012	1	96	99	90	true	true	2	random	20	0.1	elevation	true	1500	true	800	0	24-31°C	0.1	45000	50	0	random	false	0	source-water	2160	2527	5	0.1817	0.018	0	0	3167	2729	421	0	6317	13906	10.041123251268434
15	0	5	10	0	0	2160	1014	1	96	99	90	true	true	2	random	20	0.1	elevation	true	1500	true	800	0	24-31°C	0.1	45000	50	0	random	false	0	source-water	2160	2393	14	0.1824	0.0534	0	0	2738	2272	493	0	5503	13122	10.570382093715642
14	0	5	10	0	0	2160	1013	1	96	99	90	true	true	2	random	20	0.1	elevation	true	1500	true	800	0	24-31°C	0.1	45000	50	0	random	false	0	source-water	2160	2117	9	0.1856	0.0395	0	0	2677	2105	186	0	4968	11407	9.854487640951163
16	0	5	10	0	0	2160	1015	1	96	99	90	true	true	2	random	20	0.1	elevation	true	1500	true	800	0	24-31°C	0.1	45000	50	0	random	false	0	source-water	2160	1145	3	0.1798	0.0236	0	0	1277	2953	270	0	4500	6369	10.417366818873667
18	0	5	10	0	0	2160	1017	1	96	99	90	true	true	2	random	20	0.1	elevation	true	1500	true	800	0	24-31°C	0.1	45000	50	0	random	false	0	source-water	2160	1881	10	0.1775	0.0472	0	0	2346	2530	463	0	5339	10599	10.097882492866097
17	0	5	10	0	0	2160	1016	1	96	99	90	true	true	2	random	20	0.1	elevation	true	1500	true	800	0	24-31°C	0.1	45000	50	0	random	false	0	source-water	2160	2288	7	0.179	0.0273	0	0	2790	2070	565	0	5425	12784	10.285117147660701
19	0	5	10	0	0	2160	1018	1	96	99	90	true	true	2	random	20	0.1	elevation	true	1500	true	800	0	24-31°C	0.1	45000	50	0	random	false	0	source-water	2160	1858	2	0.1792	0.0097	0	0	2288	1505	482	0	4275	10371	10.593703703703703
20	0	5	10	0	0	2160	1019	1	96	99	90	true	true	2	random	20	0.1	elevation	true	1500	true	800	0	24-31°C	0.1	45000	50	0	random	false	0	source-water	2160	2039	9	0.1793	0.0396	0	0	2413	1388	598	0	4399	11370	10.048064557942375
21	0	5	10	0	0	2160	1020	1	96	99	90	true	true	2	random	20	0.1	elevation	true	1500	true	800	0	24-31°C	0.1	45000	50	0	random	false	0	source-water	2160	1920	8	0.1807	0.0376	0	0	2323	2860	449	0	5632	10627	10.500153242036063
23	0	5	10	0	0	2160	1022	1	96	99	90	true	true	2	random	20	0.1	elevation	true	1500	true	800	0	24-31°C	0.1	45000	50	0	random	false	0	source-water	2160	1720	6	0.1845	0.0323	0	0	2120	1596	262	0	3978	9322	10.798272424196142
22	0	5	10	0	0	2160	1021	1	96	99	90	true	true	2	random	20	0.1	elevation	true	1500	true	800	0	24-31°C	0.1	45000	50	0	random	false	0	source-water	2160	1916	7	0.1772	0.0324	0	0	2400	1449	380	0	4229	10813	10.331761148904006
24	0	5	10	0	0	2160	1023	1	96	99	90	true	true	2	random	20	0.1	elevation	true	1500	true	800	0	24-31°C	0.1	45000	50	0	random	false	0	source-water	2160	2745	14	0.1828	0.0467	0	0	3129	1742	693	0	5564	15019	10.296891081944954
26	0	5	10	0	0	2160	1025	1	96	99	90	true	true	2	random	20	0.1	elevation	true	1500	true	800	0	24-31°C	0.1	45000	50	0	random	false	0	source-water	2160	1361	7	0.1763	0.0455	0	0	1524	1675	541	0	3740	7719	10.569692870540255
25	0	5	10	0	0	2160	1024	1	96	99	90	true	true	2	random	20	0.1	elevation	true	1500	true	800	0	24-31°C	0.1	45000	50	0	random	false	0	source-water	2160	2168	10	0.169	0.0389	0	0	2714	1737	599	0	5050	12831	10.138369852856059
27	0	5	10	0	0	2160	1026	1	96	99	90	true	true	2	random	20	0.1	elevation	true	1500	true	800	0	24-31°C	0.1	45000	50	0	random	false	0	source-water	2160	2476	9	0.1767	0.0321	0	0	3047	3117	629	0	6793	14009	10.267644812584978
28	0	5	10	0	0	2160	1027	1	96	99	90	true	true	2	random	20	0.1	elevation	true	1500	true	800	0	24-31°C	0.1	45000	50	0	random	false	0	source-water	2160	2280	12	0.1837	0.0484	0	0	2699	2089	504	0	5292	12414	10.301826841392415
29	0	5	10	0	0	2160	1028	1	96	99	90	true	true	2	random	20	0.1	elevation	true	1500	true	800	0	24-31°C	0.1	45000	50	0	random	false	0	source-water	2160	1923	7	0.1801	0.0327	0	0	2446	1502	319	0	4267	10678	10.455541466016578
31	0	5	10	0	0	2160	1030	1	96	99	90	true	true	2	random	20	0.1	elevation	true	1500	true	800	0	24-31°C	0.1	45000	50	0	random	false	0	source-water	2160	2836	15	0.1788	0.0473	0	0	3420	4944	666	0	9030	15862	10.31334262647555
30	0	5	10	0	0	2160	1029	1	96	99	90	true	true	2	random	20	0.1	elevation	true	1500	true	800	0	24-31°C	0.1	45000	50	0	random	false	0	source-water	2160	1840	6	0.1747	0.0284	0	0	2180	1599	572	0	4351	10534	10.139054428585077
32	0	5	10	0	0	2160	1031	1	96	99	90	true	true	2	random	20	0.1	elevation	true	1500	true	800	0	24-31°C	0.1	45000	50	0	random	false	0	source-water	2160	1916	5	0.1788	0.0234	0	0	2405	2184	486	0	5075	10716	9.995439621036741
34	0	5	10	0	0	2160	1033	1	96	99	90	true	true	2	random	20	0.1	elevation	true	1500	true	800	0	24-31°C	0.1	45000	50	0	random	false	0	source-water	2160	2335	9	0.185	0.0357	0	0	2917	1445	549	0	4911	12620	10.237051205297618
33	0	5	10	0	0	2160	1032	1	96	99	90	true	true	2	random	20	0.1	elevation	true	1500	true	800	0	24-31°C	0.1	45000	50	0	random	false	0	source-water	2160	2167	9	0.1823	0.0378	0	0	2566	1551	473	0	4590	11888	10.34761143396945
35	0	5	10	0	0	2160	1034	1	96	99	90	true	true	2	random	20	0.1	elevation	true	1500	true	800	0	24-31°C	0.1	45000	50	0	random	false	0	source-water	2160	2031	6	0.1778	0.0263	0	0	2413	2339	641	0	5393	11420	10.569836319836321
37	0	5	10	0	0	2160	1036	1	96	99	90	true	true	2	random	20	0.1	elevation	true	1500	true	800	0	24-31°C	0.1	45000	50	0	random	false	0	source-water	2160	1349	5	0.1869	0.0347	0	0	1701	2286	108	0	4095	7217	10.395412438119214
36	0	5	10	0	0	2160	1035	1	96	99	90	true	true	2	random	20	0.1	elevation	true	1500	true	800	0	24-31°C	0.1	45000	50	0	random	false	0	source-water	2160	1961	10	0.182	0.0465	0	0	2409	1271	379	0	4059	10772	10.532875805659705
38	0	5	10	0	0	2160	1037	1	96	99	90	true	true	2	random	20	0.1	elevation	true	1500	true	800	0	24-31°C	0.1	45000	50	0	random	false	0	source-water	2160	1966	2	0.1848	0.0094	0	0	2358	2902	427	0	5687	10640	10.980588235294118
39	0	5	10	0	0	2160	1038	1	96	99	90	true	true	2	random	20	0.1	elevation	true	1500	true	800	0	24-31°C	0.1	45000	50	0	random	false	0	source-water	2160	1565	4	0.1885	0.0241	0	0	1965	1796	162	0	3923	8302	10.666630485527545
40	0	5	10	0	0	2160	1039	1	96	99	90	true	true	2	random	20	0.1	elevation	true	1500	true	800	0	24-31°C	0.1	45000	50	0	random	false	0	source-water	2160	1599	3	0.183	0.0171	0	0	2117	2189	138	0	4444	8736	10.371329449654256
42	0	5	10	0	0	2160	1041	1	96	99	90	true	true	2	random	20	0.1	elevation	true	1500	true	800	0	24-31°C	0.1	45000	50	0	random	false	0	source-water	2160	2208	3	0.1745	0.0119	0	0	2635	1704	623	0	4962	12656	10.557486631016042
41	0	5	10	0	0	2160	1040	1	96	99	90	true	true	2	random	20	0.1	elevation	true	1500	true	800	0	24-31°C	0.1	45000	50	0	random	false	0	source-water	2160	2406	10	0.1809	0.0376	0	0	2758	2890	796	0	6444	13303	10.022544627658588
43	0	5	10	0	0	2160	1042	1	96	99	90	true	true	2	random	20	0.1	elevation	true	1500	true	800	0	24-31°C	0.1	45000	50	0	random	false	0	source-water	2160	1085	2	0.1817	0.0168	0	0	1200	1949	350	0	3499	5972	10.51909090909091
45	0	5	10	0	0	2160	1044	1	96	99	90	true	true	2	random	20	0.1	elevation	true	1500	true	800	0	24-31°C	0.1	45000	50	0	random	false	0	source-water	2160	2203	8	0.1752	0.0317	0	0	2610	1640	674	0	4924	12577	10.356356919174434
44	0	5	10	0	0	2160	1043	1	96	99	90	true	true	2	random	20	0.1	elevation	true	1500	true	800	0	24-31°C	0.1	45000	50	0	random	false	0	source-water	2160	2389	10	0.1784	0.0373	0	0	2747	2816	601	0	6164	13388	10.234234203785048
46	0	5	10	0	0	2160	1045	1	96	99	90	true	true	2	random	20	0.1	elevation	true	1500	true	800	0	24-31°C	0.1	45000	50	0	random	false	0	source-water	2160	1790	6	0.18	0.0302	0	0	2126	3577	402	0	6105	9942	10.784549518732222
48	0	5	10	0	0	2160	1047	1	96	99	90	true	true	2	random	20	0.1	elevation	true	1500	true	800	0	24-31°C	0.1	45000	50	0	random	false	0	source-water	2160	1591	4	0.1781	0.0223	0	0	1934	2465	380	0	4779	8932	10.041715367965367
47	0	5	10	0	0	2160	1046	1	96	99	90	true	true	2	random	20	0.1	elevation	true	1500	true	800	0	24-31°C	0.1	45000	50	0	random	false	0	source-water	2160	1872	9	0.1759	0.0423	0	0	2279	2095	461	0	4835	10644	10.588651620313613
49	0	5	10	0	0	2160	1048	1	96	99	90	true	true	2	random	20	0.1	elevation	true	1500	true	800	0	24-31°C	0.1	45000	50	0	random	false	0	source-water	2160	1823	3	0.1728	0.0142	0	0	2196	2323	699	0	5218	10550	10.056877787689563
50	0	5	10	0	0	2160	1049	1	96	99	90	true	true	2	random	20	0.1	elevation	true	1500	true	800	0	24-31°C	0.1	45000	50	0	random	false	0	source-water	2160	2363	13	0.1789	0.0492	0	0	2752	2101	583	0	5436	13207	10.287867150815904
51	0	5	10	0	0	2160	1050	1	96	99	90	true	true	2	random	20	0.1	elevation	true	1500	true	800	0	24-31°C	0.1	45000	50	0	random	false	0	source-water	2160	1965	6	0.1865	0.0284	0	0	2343	1995	427	0	4765	10539	10.497981779236603
53	0	5	10	0	0	2160	1052	1	96	99	90	true	true	2	random	20	0.1	elevation	true	1500	true	800	0	24-31°C	0.1	45000	50	0	random	false	0	source-water	2160	2269	11	0.188	0.0456	0	0	2647	1619	436	0	4702	12067	9.893443577047911
52	0	5	10	0	0	2160	1051	1	96	99	90	true	true	2	random	20	0.1	elevation	true	1500	true	800	0	24-31°C	0.1	45000	50	0	random	false	0	source-water	2160	1891	12	0.1782	0.0566	0	0	2088	1812	635	0	4535	10609	10.313333643543958
54	0	5	10	0	0	2160	1053	1	96	99	90	true	true	2	random	20	0.1	elevation	true	1500	true	800	0	24-31°C	0.1	45000	50	0	random	false	0	source-water	2160	1832	4	0.1816	0.0198	0	0	2441	2042	256	0	4739	10087	10.28528306814529
56	0	5	10	0	0	2160	1055	1	96	99	90	true	true	2	random	20	0.1	elevation	true	1500	true	800	0	24-31°C	0.1	45000	50	0	random	false	0	source-water	2160	2168	7	0.182	0.0294	0	0	2661	3531	448	0	6640	11914	10.292136593430467
55	0	5	10	0	0	2160	1054	1	96	99	90	true	true	2	random	20	0.1	elevation	true	1500	true	800	0	24-31°C	0.1	45000	50	0	random	false	0	source-water	2160	1737	8	0.1792	0.0412	0	0	1989	1435	520	0	3944	9691	10.107476625130454
57	0	5	10	0	0	2160	1056	1	96	99	90	true	true	2	random	20	0.1	elevation	true	1500	true	800	0	24-31°C	0.1	45000	50	0	random	false	0	source-water	2160	1919	6	0.1892	0.0296	0	0	2433	1401	181	0	4015	10141	10.59437860466229
58	0	5	10	0	0	2160	1057	1	96	99	90	true	true	2	random	20	0.1	elevation	true	1500	true	800	0	24-31°C	0.1	45000	50	0	random	false	0	source-water	2160	2442	9	0.1827	0.0337	0	0	3007	2753	400	0	6160	13366	10.404866123668208
59	0	5	10	0	0	2160	1058	1	96	99	90	true	true	2	random	20	0.1	elevation	true	1500	true	800	0	24-31°C	0.1	45000	50	0	random	false	0	source-water	2160	1778	3	0.1813	0.0153	0	0	2188	2261	328	0	4777	9805	10.44844458730669
61	0	5	10	0	0	2160	1060	1	96	99	90	true	true	2	random	20	0.1	elevation	true	1500	true	800	0	24-31°C	0.1	45000	50	0	random	false	0	source-water	2160	2107	7	0.1766	0.0293	0	0	2595	1833	406	0	4834	11930	10.340248467257135
62	0	5	10	0	0	2160	1061	1	96	99	90	true	true	2	random	20	0.1	elevation	true	1500	true	800	0	24-31°C	0.1	45000	50	0	random	false	0	source-water	2160	2014	8	0.1807	0.0359	0	0	2332	1687	650	0	4669	11148	10.623249320718534
60	0	5	10	0	0	2160	1059	1	96	99	90	true	true	2	random	20	0.1	elevation	true	1500	true	800	0	24-31°C	0.1	45000	50	0	random	false	0	source-water	2160	1540	4	0.1793	0.0233	0	0	1755	1890	601	0	4246	8587	10.56801011646902
63	0	5	10	0	0	2160	1062	1	96	99	90	true	true	2	random	20	0.1	elevation	true	1500	true	800	0	24-31°C	0.1	45000	50	0	random	false	0	source-water	2160	2329	8	0.1792	0.0308	0	0	2893	3080	444	0	6417	12995	10.369760866831218
65	0	5	10	0	0	2160	1064	1	96	99	90	true	true	2	random	20	0.1	elevation	true	1500	true	800	0	24-31°C	0.1	45000	50	0	random	false	0	source-water	2160	2093	10	0.1761	0.042	0	0	2479	1593	566	0	4638	11883	9.99182050430546
64	0	5	10	0	0	2160	1063	1	96	99	90	true	true	2	random	20	0.1	elevation	true	1500	true	800	0	24-31°C	0.1	45000	50	0	random	false	0	source-water	2160	2125	4	0.1783	0.0168	0	0	2560	1702	541	0	4803	11919	10.021195054945055
66	0	5	10	0	0	2160	1065	1	96	99	90	true	true	2	random	20	0.1	elevation	true	1500	true	800	0	24-31°C	0.1	45000	50	0	random	false	0	source-water	2160	1848	9	0.1711	0.0417	0	0	2228	1745	594	0	4567	10798	10.213838711458067
67	0	5	10	0	0	2160	1066	1	96	99	90	true	true	2	random	20	0.1	elevation	true	1500	true	800	0	24-31°C	0.1	45000	50	0	random	false	0	source-water	2160	2486	12	0.1773	0.0429	0	0	2916	2394	521	0	5831	14020	10.354639128987676
68	0	5	10	0	0	2160	1067	1	96	99	90	true	true	2	random	20	0.1	elevation	true	1500	true	800	0	24-31°C	0.1	45000	50	0	random	false	0	source-water	2160	1542	5	0.1735	0.0281	0	0	1755	1928	605	0	4288	8887	10.12894661279567
70	0	5	10	0	0	2160	1069	1	96	99	90	true	true	2	random	20	0.1	elevation	true	1500	true	800	0	24-31°C	0.1	45000	50	0	random	false	0	source-water	2160	1996	5	0.1773	0.0222	0	0	2329	2213	611	0	5153	11257	10.08954992276868
69	0	5	10	0	0	2160	1068	1	96	99	90	true	true	2	random	20	0.1	elevation	true	1500	true	800	0	24-31°C	0.1	45000	50	0	random	false	0	source-water	2160	1866	8	0.1805	0.0386	0	0	2437	1846	307	0	4590	10337	10.578626894167586
71	0	5	10	0	0	2160	1070	1	96	99	90	true	true	2	random	20	0.1	elevation	true	1500	true	800	0	24-31°C	0.1	45000	50	0	random	false	0	source-water	2160	2137	7	0.1804	0.0295	0	0	2714	2224	412	0	5350	11847	10.5420069769893
73	0	5	10	0	0	2160	1072	1	96	99	90	true	true	2	random	20	0.1	elevation	true	1500	true	800	0	24-31°C	0.1	45000	50	0	random	false	0	source-water	2160	1858	8	0.178	0.0383	0	0	2232	2566	418	0	5216	10439	10.622769063090189
72	0	5	10	0	0	2160	1071	1	96	99	90	true	true	2	random	20	0.1	elevation	true	1500	true	800	0	24-31°C	0.1	45000	50	0	random	false	0	source-water	2160	2161	14	0.1866	0.0603	0	0	2589	4202	325	0	7116	11581	10.20078225624316
74	0	5	10	0	0	2160	1073	1	96	99	90	true	true	2	random	20	0.1	elevation	true	1500	true	800	0	24-31°C	0.1	45000	50	0	random	false	0	source-water	2160	2680	10	0.1801	0.0336	0	0	3085	2812	737	0	6634	14884	10.261313919993873
76	0	5	10	0	0	2160	1075	1	96	99	90	true	true	2	random	20	0.1	elevation	true	1500	true	800	0	24-31°C	0.1	45000	50	0	random	false	0	source-water	2160	2094	11	0.1772	0.0466	0	0	2467	1814	549	0	4830	11819	10.3950332497892
75	0	5	10	0	0	2160	1074	1	96	99	90	true	true	2	random	20	0.1	elevation	true	1500	true	800	0	24-31°C	0.1	45000	50	0	random	false	0	source-water	2160	2063	10	0.1806	0.0439	0	0	2658	2988	271	0	5917	11421	10.493641600917302
77	0	5	10	0	0	2160	1076	1	96	99	90	true	true	2	random	20	0.1	elevation	true	1500	true	800	0	24-31°C	0.1	45000	50	0	random	false	0	source-water	2160	2572	11	0.1807	0.0386	0	0	3166	3524	489	0	7179	14232	10.2891731736288
78	0	5	10	0	0	2160	1077	1	96	99	90	true	true	2	random	20	0.1	elevation	true	1500	true	800	0	24-31°C	0.1	45000	50	0	random	false	0	source-water	2160	2058	7	0.1809	0.0307	0	0	2545	1531	340	0	4416	11376	10.418331192490788
79	0	5	10	0	0	2160	1078	1	96	99	90	true	true	2	random	20	0.1	elevation	true	1500	true	800	0	24-31°C	0.1	45000	50	0	random	false	0	source-water	2160	2218	8	0.1763	0.0317	0	0	2694	2154	396	0	5244	12584	10.804621520617477
81	0	5	10	0	0	2160	1080	1	96	99	90	true	true	2	random	20	0.1	elevation	true	1500	true	800	0	24-31°C	0.1	45000	50	0	random	false	0	source-water	2160	1752	7	0.175	0.035	0	0	2057	1847	504	0	4408	10012	10.254744696787125
80	0	5	10	0	0	2160	1079	1	96	99	90	true	true	2	random	20	0.1	elevation	true	1500	true	800	0	24-31°C	0.1	45000	50	0	random	false	0	source-water	2160	2417	11	0.1805	0.041	0	0	3055	2293	284	0	5632	13392	10.375114703293777
82	0	5	10	0	0	2160	1081	1	96	99	90	true	true	2	random	20	0.1	elevation	true	1500	true	800	0	24-31°C	0.1	45000	50	0	random	false	0	source-water	2160	1016	2	0.1753	0.0172	0	0	1040	1601	491	0	3132	5797	10.61369386464263
84	0	5	10	0	0	2160	1083	1	96	99	90	true	true	2	random	20	0.1	elevation	true	1500	true	800	0	24-31°C	0.1	45000	50	0	random	false	0	source-water	2160	2168	12	0.1756	0.0486	0	0	2632	1562	492	0	4686	12345	10.336182661098178
83	0	5	10	0	0	2160	1082	1	96	99	90	true	true	2	random	20	0.1	elevation	true	1500	true	800	0	24-31°C	0.1	45000	50	0	random	false	0	source-water	2160	2220	9	0.1782	0.0361	0	0	2807	2137	355	0	5299	12459	10.095086522295762
85	0	5	10	0	0	2160	1084	1	96	99	90	true	true	2	random	20	0.1	elevation	true	1500	true	800	0	24-31°C	0.1	45000	50	0	random	false	0	source-water	2160	2127	13	0.1794	0.0549	0	0	2349	1517	639	0	4505	11858	10.690737444089073
86	0	5	10	0	0	2160	1085	1	96	99	90	true	true	2	random	20	0.1	elevation	true	1500	true	800	0	24-31°C	0.1	45000	50	0	random	false	0	source-water	2160	2215	6	0.1838	0.0249	0	0	2799	1927	498	0	5224	12050	10.18297330501416
87	0	5	10	0	0	2160	1086	1	96	99	90	true	true	2	random	20	0.1	elevation	true	1500	true	800	0	24-31°C	0.1	45000	50	0	random	false	0	source-water	2160	2002	11	0.1774	0.0487	0	0	2482	1592	223	0	4297	11283	10.755499092268368
89	0	5	10	0	0	2160	1088	1	96	99	90	true	true	2	random	20	0.1	elevation	true	1500	true	800	0	24-31°C	0.1	45000	50	0	random	false	0	source-water	2160	2329	5	0.1903	0.0204	0	0	2908	2718	330	0	5956	12241	10.21008243078237
88	0	5	10	0	0	2160	1087	1	96	99	90	true	true	2	random	20	0.1	elevation	true	1500	true	800	0	24-31°C	0.1	45000	50	0	random	false	0	source-water	2160	1784	3	0.1782	0.015	0	0	2202	1892	548	0	4642	10014	9.939389808946137
90	0	5	10	0	0	2160	1089	1	96	99	90	true	true	2	random	20	0.1	elevation	true	1500	true	800	0	24-31°C	0.1	45000	50	0	random	false	0	source-water	2160	2189	6	0.1815	0.0249	0	0	2487	3358	435	0	6280	12063	10.377660189821334
92	0	5	10	0	0	2160	1091	1	96	99	90	true	true	2	random	20	0.1	elevation	true	1500	true	800	0	24-31°C	0.1	45000	50	0	random	false	0	source-water	2160	2018	10	0.1744	0.0433	0	0	2494	1840	644	0	4978	11573	10.52532415609169
91	0	5	10	0	0	2160	1090	1	96	99	90	true	true	2	random	20	0.1	elevation	true	1500	true	800	0	24-31°C	0.1	45000	50	0	random	false	0	source-water	2160	2153	5	0.1771	0.0206	0	0	2648	1800	489	0	4937	12160	10.3288424693586
93	0	5	10	0	0	2160	1092	1	96	99	90	true	true	2	random	20	0.1	elevation	true	1500	true	800	0	24-31°C	0.1	45000	50	0	random	false	0	source-water	2160	1661	4	0.1782	0.0215	0	0	2074	1638	249	0	3961	9321	9.999940059940059
94	0	5	10	0	0	2160	1093	1	96	99	90	true	true	2	random	20	0.1	elevation	true	1500	true	800	0	24-31°C	0.1	45000	50	0	random	false	0	source-water	2160	2028	8	0.1745	0.0345	0	0	2565	1961	459	0	4985	11622	10.457956031006816
95	0	5	10	0	0	2160	1094	1	96	99	90	true	true	2	random	20	0.1	elevation	true	1500	true	800	0	24-31°C	0.1	45000	50	0	random	false	0	source-water	2160	1594	5	0.1702	0.0267	0	0	1822	2684	552	0	5058	9365	10.257760095029003
97	0	5	10	0	0	2160	1096	1	96	99	90	true	true	2	random	20	0.1	elevation	true	1500	true	800	0	24-31°C	0.1	45000	50	0	random	false	0	source-water	2160	2154	10	0.1829	0.0424	0	0	2659	1320	355	0	4334	11777	10.352663149400204
96	0	5	10	0	0	2160	1095	1	96	99	90	true	true	2	random	20	0.1	elevation	true	1500	true	800	0	24-31°C	0.1	45000	50	0	random	false	0	source-water	2160	2496	14	0.1744	0.049	0	0	3121	3245	539	0	6905	14309	10.589780598688376
98	0	5	10	0	0	2160	1097	1	96	99	90	true	true	2	random	20	0.1	elevation	true	1500	true	800	0	24-31°C	0.1	45000	50	0	random	false	0	source-water	2160	2028	10	0.1821	0.0448	0	0	2398	1341	483	0	4222	11138	10.3443088396748
100	0	5	10	0	0	2160	1099	1	96	99	90	true	true	2	random	20	0.1	elevation	true	1500	true	800	0	24-31°C	0.1	45000	50	0	random	false	0	source-water	2160	2487	7	0.1778	0.025	0	0	2974	1789	683	0	5446	13990	10.251063044813222
99	0	5	10	0	0	2160	1098	1	96	99	90	true	true	2	random	20	0.1	elevation	true	1500	true	800	0	24-31°C	0.1	45000	50	0	random	false	0	source-water	2160	1891	10	0.1874	0.0495	0	0	2294	1979	255	0	4528	10093	10.796392865939177
101	0	5	10	0	0	2160	1100	1	96	99	90	true	true	2	random	20	0.1	elevation	true	1500	true	800	0	24-31°C	0.1	45000	50	0	random	false	0	source-water	2160	1338	5	0.1853	0.0347	0	0	1544	4162	416	0	6122	7220	10.249115503301326
103	0	5	10	0	0	2160	1102	1	96	99	90	true	true	2	random	20	0.1	elevation	true	1500	true	800	0	24-31°C	0.1	45000	50	0	random	false	0	source-water	2160	2399	13	0.1764	0.0478	0	0	2704	3751	732	0	7187	13601	10.568584297764975
102	0	5	10	0	0	2160	1101	1	96	99	90	true	true	2	random	20	0.1	elevation	true	1500	true	800	0	24-31°C	0.1	45000	50	0	random	false	0	source-water	2160	2517	8	0.1816	0.0289	0	0	3112	1417	550	0	5079	13862	10.03903261271953
104	0	5	10	0	0	2160	1103	1	96	99	90	true	true	2	random	20	0.1	elevation	true	1500	true	800	0	24-31°C	0.1	45000	50	0	random	false	0	source-water	2160	1945	8	0.1766	0.0364	0	0	2385	2229	456	0	5070	11011	10.564001705419217
105	0	5	10	0	0	2160	1104	1	96	99	90	true	true	2	random	20	0.1	elevation	true	1500	true	800	0	24-31°C	0.1	45000	50	0	random	false	0	source-water	2160	2211	8	0.1789	0.0324	0	0	2805	2634	531	0	5970	12361	10.280380742033365
106	0	5	10	0	0	2160	1105	1	96	99	90	true	true	2	random	20	0.1	elevation	true	1500	true	800	0	24-31°C	0.1	45000	50	0	random	false	0	source-water	2160	1750	10	0.1773	0.0508	0	0	2111	1449	352	0	3912	9869	10.383011107067293
108	0	5	10	0	0	2160	1107	1	96	99	90	true	true	2	random	20	0.1	elevation	true	1500	true	800	0	24-31°C	0.1	45000	50	0	random	false	0	source-water	2160	2373	10	0.1822	0.0383	0	0	2916	1100	377	0	4393	13025	10.316462036895208
107	0	5	10	0	0	2160	1106	1	96	99	90	true	true	2	random	20	0.1	elevation	true	1500	true	800	0	24-31°C	0.1	45000	50	0	random	false	0	source-water	2160	2319	9	0.1849	0.0359	0	0	2754	2117	523	0	5394	12539	10.149724441630154
109	0	5	10	0	0	2160	1108	1	96	99	90	true	true	2	random	20	0.1	elevation	true	1500	true	800	0	24-31°C	0.1	45000	50	0	random	false	0	source-water	2160	1805	4	0.1752	0.0194	0	0	1985	1856	746	0	4587	10300	10.341392874222858
110	0	5	10	0	0	2160	1109	1	96	99	90	true	true	2	random	20	0.1	elevation	true	1500	true	800	0	24-31°C	0.1	45000	50	0	random	false	0	source-water	2160	2065	10	0.1807	0.0437	0	0	2421	1532	604	0	4557	11429	10.637768739356115
111	0	5	10	0	0	2160	1110	1	96	99	90	true	true	2	random	20	0.1	elevation	true	1500	true	800	0	24-31°C	0.1	45000	50	0	random	false	0	source-water	2160	1772	4	0.1866	0.0211	0	0	2187	1362	319	0	3868	9498	9.941297495074584
113	0	5	10	0	0	2160	1112	1	96	99	90	true	true	2	random	20	0.1	elevation	true	1500	true	800	0	24-31°C	0.1	45000	50	0	random	false	0	source-water	2160	2099	9	0.1728	0.037	0	0	2637	1481	611	0	4729	12148	10.13536951414246
112	0	5	10	0	0	2160	1111	1	96	99	90	true	true	2	random	20	0.1	elevation	true	1500	true	800	0	24-31°C	0.1	45000	50	0	random	false	0	source-water	2160	1945	6	0.1702	0.0262	0	0	2496	1602	571	0	4669	11425	10.298912380461879
114	0	5	10	0	0	2160	1113	1	96	99	90	true	true	2	random	20	0.1	elevation	true	1500	true	800	0	24-31°C	0.1	45000	50	0	random	false	0	source-water	2160	2503	10	0.1873	0.0375	0	0	2956	1525	441	0	4922	13362	10.536225337608824
116	0	5	10	0	0	2160	1115	1	96	99	90	true	true	2	random	20	0.1	elevation	true	1500	true	800	0	24-31°C	0.1	45000	50	0	random	false	0	source-water	2160	2101	3	0.175	0.0125	0	0	2625	2290	525	0	5440	12003	10.003540489642184
115	0	5	10	0	0	2160	1114	1	96	99	90	true	true	2	random	20	0.1	elevation	true	1500	true	800	0	24-31°C	0.1	45000	50	0	random	false	0	source-water	2160	2248	7	0.1745	0.0271	0	0	2694	1637	712	0	5043	12885	9.579968575247063
117	0	5	10	0	0	2160	1116	1	96	99	90	true	true	2	random	20	0.1	elevation	true	1500	true	800	0	24-31°C	0.1	45000	50	0	random	false	0	source-water	2160	2402	7	0.1753	0.0255	0	0	3021	2113	467	0	5601	13701	10.36807099048434
119	0	5	10	0	0	2160	1118	1	96	99	90	true	true	2	random	20	0.1	elevation	true	1500	true	800	0	24-31°C	0.1	45000	50	0	random	false	0	source-water	2160	2091	6	0.181	0.026	0	0	2457	2983	640	0	6080	11553	10.208512025885158
118	0	5	10	0	0	2160	1117	1	96	99	90	true	true	2	random	20	0.1	elevation	true	1500	true	800	0	24-31°C	0.1	45000	50	0	random	false	0	source-water	2160	1988	6	0.1831	0.0276	0	0	2482	2492	278	0	5252	10855	10.252364204239868
120	0	5	10	0	0	2160	1119	1	96	99	90	true	true	2	random	20	0.1	elevation	true	1500	true	800	0	24-31°C	0.1	45000	50	0	random	false	0	source-water	2160	2259	7	0.1779	0.0276	0	0	2807	2873	402	0	6082	12698	10.27438709749634
121	0	5	10	0	0	2160	1120	1	96	99	90	true	true	2	random	20	0.1	elevation	true	1500	true	800	0	24-31°C	0.1	45000	50	0	random	false	0	source-water	2160	1002	2	0.1795	0.0179	0	0	1146	2786	286	0	4218	5583	11.090801886792452
122	0	5	10	0	0	2160	1121	1	96	99	90	true	true	2	random	20	0.1	elevation	true	1500	true	800	0	24-31°C	0.1	45000	50	0	random	false	0	source-water	2160	1712	5	0.1729	0.0253	0	0	1890	2106	632	0	4628	9902	10.840075384928834
124	0	5	10	0	0	2160	1123	1	96	99	90	true	true	2	random	20	0.1	elevation	true	1500	true	800	0	24-31°C	0.1	45000	50	0	random	false	0	source-water	2160	2374	9	0.182	0.0345	0	0	2849	1330	625	0	4804	13044	10.02308091037754
123	0	5	10	0	0	2160	1122	1	96	99	90	true	true	2	random	20	0.1	elevation	true	1500	true	800	0	24-31°C	0.1	45000	50	0	random	false	0	source-water	2160	2623	14	0.1816	0.0484	0	0	3177	2848	660	0	6685	14440	10.577237526365598
125	0	5	10	0	0	2160	1124	1	96	99	90	true	true	2	random	20	0.1	elevation	true	1500	true	800	0	24-31°C	0.1	45000	50	0	random	false	0	source-water	2160	2616	15	0.1804	0.0517	0	0	3009	5090	670	0	8769	14501	10.484096810839544
127	0	5	10	0	0	2160	1126	1	96	99	90	true	true	2	random	20	0.1	elevation	true	1500	true	800	0	24-31°C	0.1	45000	50	0	random	false	0	source-water	2160	2405	9	0.181	0.0338	0	0	3200	2516	351	0	6067	13289	10.561094609511665
126	0	5	10	0	0	2160	1125	1	96	99	90	true	true	2	random	20	0.1	elevation	true	1500	true	800	0	24-31°C	0.1	45000	50	0	random	false	0	source-water	2160	2355	10	0.1803	0.0383	0	0	2771	2085	469	0	5325	13063	10.17235643369319
128	0	5	10	0	0	2160	1127	1	96	99	90	true	true	2	random	20	0.1	elevation	true	1500	true	800	0	24-31°C	0.1	45000	50	0	random	false	0	source-water	2160	2314	11	0.1803	0.0428	0	0	2802	1356	567	0	4725	12831	10.424033932313687
130	0	5	10	0	0	2160	1129	1	96	99	90	true	true	2	random	20	0.1	elevation	true	1500	true	800	0	24-31°C	0.1	45000	50	0	random	false	0	source-water	2160	1980	10	0.1806	0.0457	0	0	2395	2003	492	0	4890	10966	10.254668636141009
129	0	5	10	0	0	2160	1128	1	96	99	90	true	true	2	random	20	0.1	elevation	true	1500	true	800	0	24-31°C	0.1	45000	50	0	random	false	0	source-water	2160	2441	11	0.1801	0.0406	0	0	2911	2374	703	0	5988	13552	10.335566460066849
131	0	5	10	0	0	2160	1130	1	96	99	90	true	true	2	random	20	0.1	elevation	true	1500	true	800	0	24-31°C	0.1	45000	50	0	random	false	0	source-water	2160	1584	6	0.1808	0.0343	0	0	1784	3045	608	0	5437	8759	10.096655193522665
132	0	5	10	0	0	2160	1131	1	96	99	90	true	true	2	random	20	0.1	elevation	true	1500	true	800	0	24-31°C	0.1	45000	50	0	random	false	0	source-water	2160	1995	8	0.1798	0.036	0	0	2453	1483	338	0	4274	11098	10.435438483383617
133	0	5	10	0	0	2160	1132	1	96	99	90	true	true	2	random	20	0.1	elevation	true	1500	true	800	0	24-31°C	0.1	45000	50	0	random	false	0	source-water	2160	2239	14	0.1844	0.0576	0	0	2556	1332	463	0	4351	12141	10.375746726467849
135	0	5	10	0	0	2160	1134	1	96	99	90	true	true	2	random	20	0.1	elevation	true	1500	true	800	0	24-31°C	0.1	45000	50	0	random	false	0	source-water	2160	1511	7	0.1895	0.0438	0	0	1772	2110	235	0	4117	7975	10.611417619758011
134	0	5	10	0	0	2160	1133	1	96	99	90	true	true	2	random	20	0.1	elevation	true	1500	true	800	0	24-31°C	0.1	45000	50	0	random	false	0	source-water	2160	1520	5	0.1834	0.0301	0	0	1806	2325	297	0	4428	8288	10.420461933917176
136	0	5	10	0	0	2160	1135	1	96	99	90	true	true	2	random	20	0.1	elevation	true	1500	true	800	0	24-31°C	0.1	45000	50	0	random	false	0	source-water	2160	2133	6	0.1794	0.0252	0	0	2555	2022	419	0	4996	11889	10.421790196082819
138	0	5	10	0	0	2160	1137	1	96	99	90	true	true	2	random	20	0.1	elevation	true	1500	true	800	0	24-31°C	0.1	45000	50	0	random	false	0	source-water	2160	2373	11	0.1793	0.0415	0	0	2792	1663	486	0	4941	13233	10.15996133011609
137	0	5	10	0	0	2160	1136	1	96	99	90	true	true	2	random	20	0.1	elevation	true	1500	true	800	0	24-31°C	0.1	45000	50	0	random	false	0	source-water	2160	2136	9	0.1833	0.0386	0	0	2222	1191	713	0	4126	11653	10.004136659736844
139	0	5	10	0	0	2160	1138	1	96	99	90	true	true	2	random	20	0.1	elevation	true	1500	true	800	0	24-31°C	0.1	45000	50	0	random	false	0	source-water	2160	2381	12	0.1795	0.0453	0	0	2875	1886	458	0	5219	13268	10.196842763120465
140	0	5	10	0	0	2160	1139	1	96	99	90	true	true	2	random	20	0.1	elevation	true	1500	true	800	0	24-31°C	0.1	45000	50	0	random	false	0	source-water	2160	2005	8	0.1794	0.0357	0	0	2467	1730	484	0	4681	11179	10.397150179318302
141	0	5	10	0	0	2160	1140	1	96	99	90	true	true	2	random	20	0.1	elevation	true	1500	true	800	0	24-31°C	0.1	45000	50	0	random	false	0	source-water	2160	1651	6	0.1754	0.0319	0	0	2122	1874	368	0	4364	9412	10.266344842766062
143	0	5	10	0	0	2160	1142	1	96	99	90	true	true	2	random	20	0.1	elevation	true	1500	true	800	0	24-31°C	0.1	45000	50	0	random	false	0	source-water	2160	1692	6	0.1819	0.0323	0	0	2093	2936	394	0	5423	9303	10.130242518811965
142	0	5	10	0	0	2160	1141	1	96	99	90	true	true	2	random	20	0.1	elevation	true	1500	true	800	0	24-31°C	0.1	45000	50	0	random	false	0	source-water	2160	1518	1	0.1804	0.006	0	0	1999	1618	121	0	3738	8416	9.38
144	0	5	10	0	0	2160	1143	1	96	99	90	true	true	2	random	20	0.1	elevation	true	1500	true	800	0	24-31°C	0.1	45000	50	0	random	false	0	source-water	2160	2313	10	0.1838	0.0397	0	0	2678	2988	563	0	6229	12587	10.243797663926077
146	0	5	10	0	0	2160	1145	1	96	99	90	true	true	2	random	20	0.1	elevation	true	1500	true	800	0	24-31°C	0.1	45000	50	0	random	false	0	source-water	2160	2090	10	0.1823	0.0437	0	0	2542	2720	470	0	5732	11466	10.70061607622567
145	0	5	10	0	0	2160	1144	1	96	99	90	true	true	2	random	20	0.1	elevation	true	1500	true	800	0	24-31°C	0.1	45000	50	0	random	false	0	source-water	2160	1755	12	0.1703	0.0583	0	0	2092	1779	356	0	4227	10307	10.447279154877064
147	0	5	10	0	0	2160	1146	1	96	99	90	true	true	2	random	20	0.1	elevation	true	1500	true	800	0	24-31°C	0.1	45000	50	0	random	false	0	source-water	2160	2010	6	0.1865	0.0278	0	0	2265	1051	480	0	3796	10776	10.189684788895315
149	0	5	10	0	0	2160	1148	1	96	99	90	true	true	2	random	20	0.1	elevation	true	1500	true	800	0	24-31°C	0.1	45000	50	0	random	false	0	source-water	2160	1445	0	0.1767	0	0	0	1826	1530	416	0	3772	8177	0
148	0	5	10	0	0	2160	1147	1	96	99	90	true	true	2	random	20	0.1	elevation	true	1500	true	800	0	24-31°C	0.1	45000	50	0	random	false	0	source-water	2160	1326	4	0.1814	0.0274	0	0	1616	1603	369	0	3588	7308	10.61561167945439
150	0	5	10	0	0	2160	1149	1	96	99	90	true	true	2	random	20	0.1	elevation	true	1500	true	800	0	24-31°C	0.1	45000	50	0	random	false	0	source-water	2160	2094	9	0.1686	0.0363	0	0	2466	1229	603	0	4298	12423	9.951550676772602
152	0	5	10	0	0	2160	1151	1	96	99	90	true	true	2	random	20	0.1	elevation	true	1500	true	800	0	24-31°C	0.1	45000	50	0	random	false	0	source-water	2160	1171	0	0.1774	0	0	0	1502	3211	175	0	4888	6600	0
151	0	5	10	0	0	2160	1150	1	96	99	90	true	true	2	random	20	0.1	elevation	true	1500	true	800	0	24-31°C	0.1	45000	50	0	random	false	0	source-water	2160	2404	8	0.1826	0.0304	0	0	2926	4836	652	0	8414	13163	10.104835976386989
153	0	5	10	0	0	2160	1152	1	96	99	90	true	true	2	random	20	0.1	elevation	true	1500	true	800	0	24-31°C	0.1	45000	50	0	random	false	0	source-water	2160	1576	7	0.1744	0.0387	0	0	1615	2079	572	0	4266	9036	10.345599055598939
155	0	5	10	0	0	2160	1154	1	96	99	90	true	true	2	random	20	0.1	elevation	true	1500	true	800	0	24-31°C	0.1	45000	50	0	random	false	0	source-water	2160	2408	9	0.1802	0.0337	0	0	2948	1202	385	0	4535	13365	10.201852128151662
154	0	5	10	0	0	2160	1153	1	96	99	90	true	true	2	random	20	0.1	elevation	true	1500	true	800	0	24-31°C	0.1	45000	50	0	random	false	0	source-water	2160	2075	7	0.1741	0.0294	0	0	2582	1899	632	0	5113	11920	10.326070996159217
156	0	5	10	0	0	2160	1155	1	96	99	90	true	true	2	random	20	0.1	elevation	true	1500	true	800	0	24-31°C	0.1	45000	50	0	random	false	0	source-water	2160	2042	11	0.1783	0.048	0	0	2210	2150	675	0	5035	11452	10.494544206123017
157	0	5	10	0	0	2160	1156	1	96	99	90	true	true	2	random	20	0.1	elevation	true	1500	true	800	0	24-31°C	0.1	45000	50	0	random	false	0	source-water	2160	2111	8	0.1812	0.0343	0	0	2519	1736	438	0	4693	11649	10.047816591496753
158	0	5	10	0	0	2160	1157	1	96	99	90	true	true	2	random	20	0.1	elevation	true	1500	true	800	0	24-31°C	0.1	45000	50	0	random	false	0	source-water	2160	1869	1	0.1848	0.005	0	0	2181	3057	469	0	5707	10116	11.24
160	0	5	10	0	0	2160	1159	1	96	99	90	true	true	2	random	20	0.1	elevation	true	1500	true	800	0	24-31°C	0.1	45000	50	0	random	false	0	source-water	2160	2328	7	0.179	0.0269	0	0	2906	2493	430	0	5829	13009	10.48920779277199
159	0	5	10	0	0	2160	1158	1	96	99	90	true	true	2	random	20	0.1	elevation	true	1500	true	800	0	24-31°C	0.1	45000	50	0	random	false	0	source-water	2160	2033	8	0.18	0.0354	0	0	2462	1681	585	0	4728	11294	9.949291430926408
161	0	5	10	0	0	2160	1160	1	96	99	90	true	true	2	random	20	0.1	elevation	true	1500	true	800	0	24-31°C	0.1	45000	50	0	random	false	0	source-water	2160	2059	7	0.1756	0.0298	0	0	2420	1649	690	0	4759	11726	9.941451070566602
163	0	5	10	0	0	2160	1162	1	96	99	90	true	true	2	random	20	0.1	elevation	true	1500	true	800	0	24-31°C	0.1	45000	50	0	random	false	0	source-water	2160	1945	5	0.1835	0.0236	0	0	2290	1857	540	0	4687	10601	10.588731786731786
162	0	5	10	0	0	2160	1161	1	96	99	90	true	true	2	random	20	0.1	elevation	true	1500	true	800	0	24-31°C	0.1	45000	50	0	random	false	0	source-water	2160	2159	8	0.1718	0.0319	0	0	2628	1645	714	0	4987	12564	9.956468520528581
164	0	5	10	0	0	2160	1163	1	96	99	90	true	true	2	random	20	0.1	elevation	true	1500	true	800	0	24-31°C	0.1	45000	50	0	random	false	0	source-water	2160	1692	10	0.1796	0.0532	0	0	2076	3300	292	0	5668	9422	10.09268579154021
166	0	5	10	0	0	2160	1165	1	96	99	90	true	true	2	random	20	0.1	elevation	true	1500	true	800	0	24-31°C	0.1	45000	50	0	random	false	0	source-water	2160	2351	9	0.1852	0.0354	0	0	2972	1615	298	0	4885	12691	10.296142635917212
165	0	5	10	0	0	2160	1164	1	96	99	90	true	true	2	random	20	0.1	elevation	true	1500	true	800	0	24-31°C	0.1	45000	50	0	random	false	0	source-water	2160	3022	11	0.1752	0.0319	0	0	3783	2502	725	0	7010	17251	10.299623725021233
167	0	5	10	0	0	2160	1166	1	96	99	90	true	true	2	random	20	0.1	elevation	true	1500	true	800	0	24-31°C	0.1	45000	50	0	random	false	0	source-water	2160	1749	7	0.1767	0.0354	0	0	2178	1727	214	0	4119	9900	9.941521294943994
168	0	5	10	0	0	2160	1167	1	96	99	90	true	true	2	random	20	0.1	elevation	true	1500	true	800	0	24-31°C	0.1	45000	50	0	random	false	0	source-water	2160	2122	9	0.1803	0.0383	0	0	2574	2332	405	0	5311	11768	10.220998472623943
169	0	5	10	0	0	2160	1168	1	96	99	90	true	true	2	random	20	0.1	elevation	true	1500	true	800	0	24-31°C	0.1	45000	50	0	random	false	0	source-water	2160	1389	2	0.1842	0.0132	0	0	1612	2784	516	0	4912	7541	10.023939393939393
171	0	5	10	0	0	2160	1170	1	96	99	90	true	true	2	random	20	0.1	elevation	true	1500	true	800	0	24-31°C	0.1	45000	50	0	random	false	0	source-water	2160	2189	8	0.1716	0.0314	0	0	2672	1793	603	0	5068	12760	10.569316115445453
170	0	5	10	0	0	2160	1169	1	96	99	90	true	true	2	random	20	0.1	elevation	true	1500	true	800	0	24-31°C	0.1	45000	50	0	random	false	0	source-water	2160	2085	7	0.1885	0.0317	0	0	2612	2882	349	0	5843	11062	10.607143520887503
172	0	5	10	0	0	2160	1171	1	96	99	90	true	true	2	random	20	0.1	elevation	true	1500	true	800	0	24-31°C	0.1	45000	50	0	random	false	0	source-water	2160	1866	4	0.1835	0.0197	0	0	2129	2943	468	0	5540	10168	10.731699689764206
174	0	5	10	0	0	2160	1173	1	96	99	90	true	true	2	random	20	0.1	elevation	true	1500	true	800	0	24-31°C	0.1	45000	50	0	random	false	0	source-water	2160	1454	1	0.1828	0.0063	0	0	1797	1422	325	0	3544	7955	10.1
173	0	5	10	0	0	2160	1172	1	96	99	90	true	true	2	random	20	0.1	elevation	true	1500	true	800	0	24-31°C	0.1	45000	50	0	random	false	0	source-water	2160	2572	13	0.174	0.0439	0	0	3068	3437	644	0	7149	14778	10.390741014584567
175	0	5	10	0	0	2160	1174	1	96	99	90	true	true	2	random	20	0.1	elevation	true	1500	true	800	0	24-31°C	0.1	45000	50	0	random	false	0	source-water	2160	1752	8	0.1702	0.0388	0	0	1897	2489	666	0	5052	10292	9.962053773975624
176	0	5	10	0	0	2160	1175	1	96	99	90	true	true	2	random	20	0.1	elevation	true	1500	true	800	0	24-31°C	0.1	45000	50	0	random	false	0	source-water	2160	2045	9	0.1802	0.0396	0	0	2512	1470	358	0	4340	11349	10.509359385599259
177	0	5	10	0	0	2160	1176	1	96	99	90	true	true	2	random	20	0.1	elevation	true	1500	true	800	0	24-31°C	0.1	45000	50	0	random	false	0	source-water	2160	1952	9	0.1733	0.04	0	0	2537	2355	314	0	5206	11266	9.98813087813088
179	0	5	10	0	0	2160	1178	1	96	99	90	true	true	2	random	20	0.1	elevation	true	1500	true	800	0	24-31°C	0.1	45000	50	0	random	false	0	source-water	2160	2381	6	0.1832	0.0231	0	0	2809	1737	617	0	5163	12994	10.113028880858394
178	0	5	10	0	0	2160	1177	1	96	99	90	true	true	2	random	20	0.1	elevation	true	1500	true	800	0	24-31°C	0.1	45000	50	0	random	false	0	source-water	2160	2498	14	0.177	0.0496	0	0	3001	1897	719	0	5617	14116	10.26622745905934
180	0	5	10	0	0	2160	1179	1	96	99	90	true	true	2	random	20	0.1	elevation	true	1500	true	800	0	24-31°C	0.1	45000	50	0	random	false	0	source-water	2160	1619	3	0.1849	0.0171	0	0	2007	1335	269	0	3611	8756	9.792228443449048
181	0	5	10	0	0	2160	1180	1	96	99	90	true	true	2	random	20	0.1	elevation	true	1500	true	800	0	24-31°C	0.1	45000	50	0	random	false	0	source-water	2160	1762	6	0.1823	0.0311	0	0	2113	1732	390	0	4235	9664	10.56754755223657
182	0	5	10	0	0	2160	1181	1	96	99	90	true	true	2	random	20	0.1	elevation	true	1500	true	800	0	24-31°C	0.1	45000	50	0	random	false	0	source-water	2160	1470	0	0.1795	0	0	0	1812	1695	332	0	3839	8188	0
184	0	5	10	0	0	2160	1183	1	96	99	90	true	true	2	random	20	0.1	elevation	true	1500	true	800	0	24-31°C	0.1	45000	50	0	random	false	0	source-water	2160	2033	11	0.1751	0.0474	0	0	2462	1776	488	0	4726	11612	9.961357894456567
183	0	5	10	0	0	2160	1182	1	96	99	90	true	true	2	random	20	0.1	elevation	true	1500	true	800	0	24-31°C	0.1	45000	50	0	random	false	0	source-water	2160	2494	11	0.1806	0.0399	0	0	3060	1366	485	0	4911	13813	10.01505030637445
185	0	5	10	0	0	2160	1184	1	96	99	90	true	true	2	random	20	0.1	elevation	true	1500	true	800	0	24-31°C	0.1	45000	50	0	random	false	0	source-water	2160	2179	11	0.177	0.0447	0	0	2822	1706	253	0	4781	12311	10.116098291222876
186	0	5	10	0	0	2160	1185	1	96	99	90	true	true	2	random	20	0.1	elevation	true	1500	true	800	0	24-31°C	0.1	45000	50	0	random	false	0	source-water	2160	1397	1	0.1872	0.0067	0	0	1856	2836	143	0	4835	7461	10.5
187	0	5	10	0	0	2160	1186	1	96	99	90	true	true	2	random	20	0.1	elevation	true	1500	true	800	0	24-31°C	0.1	45000	50	0	random	false	0	source-water	2160	2224	8	0.1746	0.0314	0	0	2863	3061	482	0	6406	12741	10.187653076810008
189	0	5	10	0	0	2160	1188	1	96	99	90	true	true	2	random	20	0.1	elevation	true	1500	true	800	0	24-31°C	0.1	45000	50	0	random	false	0	source-water	2160	2395	6	0.1775	0.0222	0	0	2926	1719	536	0	5181	13494	10.239898575565947
188	0	5	10	0	0	2160	1187	1	96	99	90	true	true	2	random	20	0.1	elevation	true	1500	true	800	0	24-31°C	0.1	45000	50	0	random	false	0	source-water	2160	2125	13	0.1867	0.057	0	0	2555	3603	478	0	6636	11380	10.208827531957962
190	0	5	10	0	0	2160	1189	1	96	99	90	true	true	2	random	20	0.1	elevation	true	1500	true	800	0	24-31°C	0.1	45000	50	0	random	false	0	source-water	2160	2260	10	0.1743	0.0386	0	0	2845	2801	454	0	6100	12965	10.430927577933591
191	0	5	10	0	0	2160	1190	1	96	99	90	true	true	2	random	20	0.1	elevation	true	1500	true	800	0	24-31°C	0.1	45000	50	0	random	false	0	source-water	2160	1617	8	0.1813	0.0449	0	0	1901	1710	262	0	3873	8919	10.00402790053721
192	0	5	10	0	0	2160	1191	1	96	99	90	true	true	2	random	20	0.1	elevation	true	1500	true	800	0	24-31°C	0.1	45000	50	0	random	false	0	source-water	2160	3038	16	0.182	0.0479	0	0	3668	3881	757	0	8306	16694	10.48831932752771
194	0	5	10	0	0	2160	1193	1	96	99	90	true	true	2	random	20	0.1	elevation	true	1500	true	800	0	24-31°C	0.1	45000	50	0	random	false	0	source-water	2160	2229	3	0.1789	0.012	0	0	2902	2049	462	0	5413	12460	9.944497126436781
193	0	5	10	0	0	2160	1192	1	96	99	90	true	true	2	random	20	0.1	elevation	true	1500	true	800	0	24-31°C	0.1	45000	50	0	random	false	0	source-water	2160	1996	8	0.18	0.036	0	0	2409	1414	565	0	4388	11091	10.201821174826204
195	0	5	10	0	0	2160	1194	1	96	99	90	true	true	2	random	20	0.1	elevation	true	1500	true	800	0	24-31°C	0.1	45000	50	0	random	false	0	source-water	2160	2535	11	0.1938	0.042	0	0	3195	2046	160	0	5401	13080	10.409265077111824
196	0	5	10	0	0	2160	1195	1	96	99	90	true	true	2	random	20	0.1	elevation	true	1500	true	800	0	24-31°C	0.1	45000	50	0	random	false	0	source-water	2160	2042	7	0.18	0.0308	0	0	2435	2264	504	0	5203	11342	10.168497562790431
197	0	5	10	0	0	2160	1196	1	96	99	90	true	true	2	random	20	0.1	elevation	true	1500	true	800	0	24-31°C	0.1	45000	50	0	random	false	0	source-water	2160	2049	8	0.1825	0.0356	0	0	2507	1471	502	0	4480	11230	10.247034075648331
199	0	5	10	0	0	2160	1198	1	96	99	90	true	true	2	random	20	0.1	elevation	true	1500	true	800	0	24-31°C	0.1	45000	50	0	random	false	0	source-water	2160	1910	12	0.1847	0.058	0	0	2317	1625	310	0	4252	10342	10.50086236911479
198	0	5	10	0	0	2160	1197	1	96	99	90	true	true	2	random	20	0.1	elevation	true	1500	true	800	0	24-31°C	0.1	45000	50	0	random	false	0	source-water	2160	1629	0	0.181	0	0	0	2052	2932	366	0	5350	8998	0
200	0	5	10	0	0	2160	1199	1	96	99	90	true	true	2	random	20	0.1	elevation	true	1500	true	800	0	24-31°C	0.1	45000	50	0	random	false	0	source-water	2160	2351	7	0.1862	0.0277	0	0	2788	1687	571	0	5046	12629	10.296228211709339
