# Supplementary material for: Discovering the opposite shore: How did hominins cross sea straits?
Source: PLoS One. 2021 Jun 30;16(6):e0252885. doi: 10.1371/journal.pone.0252885 (PMC8244915; doi:10.1371/journal.pone.0252885)
Supplement: S2 File — CSV output of the simulation experiments presented in this paper and Python scripts used for creating the graphs. (ZIP) [file pone.0252885.s007.zip › 01ReplicationAssessment/1RemoveNetlogoInfo/output/HCW-ABMv1_0_0-0051 ReplicationAssessment_ScenarioA_default-table_csv_out.csv]

[run number]	seed	sum-of-target-area-hominins	sum-of-founder-population-size-reached	crossing-success-rate-individuals	crossing-success-rate-founder-population	death-dehydration	death-exhaustion	death-hypothermia	death-left_map_land	death-left_map_water	death-random	sum-of-deaths	attempts-source-water	mean-individual-hours-water-crossing
1	1000	2308	9	0.1757	0.0342	0	0	2819	2543	540	0	5902	13138	10.209095925297113
2	1001	1703	7	0.1766	0.0363	0	0	2134	3066	241	0	5441	9644	10.565176493487362
3	1002	2342	9	0.1857	0.0357	0	0	2727	2287	444	0	5458	12614	10.256531626590288
4	1003	2181	7	0.1753	0.0281	0	0	2771	1195	386	0	4352	12441	10.523717954096384
5	1004	2293	8	0.1799	0.0314	0	0	2898	1681	378	0	4957	12743	10.743041119448783
6	1005	2052	11	0.1837	0.0493	0	0	2414	2472	429	0	5315	11171	10.256883792822997
7	1006	1790	7	0.1846	0.0361	0	0	2167	2438	290	0	4895	9696	10.673415563559727
8	1007	2017	9	0.1812	0.0404	0	0	2544	1610	287	0	4441	11131	10.809982962593601
9	1008	1378	6	0.1805	0.0392	0	0	1568	1481	474	0	3523	7633	10.44230259933232
10	1009	2341	9	0.1816	0.0349	0	0	2803	1436	598	0	4837	12893	10.03418563428037
11	1010	2481	8	0.1779	0.0287	0	0	3102	2369	376	0	5847	13948	10.358658597945738
12	1011	2320	11	0.1821	0.0431	0	0	2770	1632	525	0	4927	12737	10.060817711701775
13	1012	2527	5	0.1817	0.018000000000000002	0	0	3167	2729	421	0	6317	13906	10.041123251268433
14	1013	2117	9	0.1856	0.0395	0	0	2677	2105	186	0	4968	11407	9.854487640951163
15	1014	2393	14	0.1824	0.0534	0	0	2738	2272	493	0	5503	13122	10.570382093715642
16	1015	1145	3	0.1798	0.0236	0	0	1277	2953	270	0	4500	6369	10.417366818873667
17	1016	2288	7	0.179	0.0273	0	0	2790	2070	565	0	5425	12784	10.2851171476607
18	1017	1881	10	0.1775	0.0472	0	0	2346	2530	463	0	5339	10599	10.097882492866095
19	1018	1858	2	0.1792	0.0097	0	0	2288	1505	482	0	4275	10371	10.593703703703703
20	1019	2039	9	0.1793	0.0396	0	0	2413	1388	598	0	4399	11370	10.048064557942377
21	1020	1920	8	0.1807	0.0376	0	0	2323	2860	449	0	5632	10627	10.500153242036065
22	1021	1916	7	0.1772	0.0324	0	0	2400	1449	380	0	4229	10813	10.331761148904006
23	1022	1720	6	0.1845	0.0323	0	0	2120	1596	262	0	3978	9322	10.798272424196144
24	1023	2745	14	0.1828	0.0467	0	0	3129	1742	693	0	5564	15019	10.296891081944953
25	1024	2168	10	0.16899999999999998	0.0389	0	0	2714	1737	599	0	5050	12831	10.13836985285606
26	1025	1361	7	0.1763	0.0455	0	0	1524	1675	541	0	3740	7719	10.569692870540255
27	1026	2476	9	0.1767	0.0321	0	0	3047	3117	629	0	6793	14009	10.267644812584978
28	1027	2280	12	0.1837	0.0484	0	0	2699	2089	504	0	5292	12414	10.301826841392415
29	1028	1923	7	0.1801	0.0327	0	0	2446	1502	319	0	4267	10678	10.455541466016578
30	1029	1840	6	0.1747	0.0284	0	0	2180	1599	572	0	4351	10534	10.139054428585077
31	1030	2836	15	0.1788	0.0473	0	0	3420	4944	666	0	9030	15862	10.313342626475551
32	1031	1916	5	0.1788	0.0234	0	0	2405	2184	486	0	5075	10716	9.995439621036741
33	1032	2167	9	0.1823	0.0378	0	0	2566	1551	473	0	4590	11888	10.34761143396945
34	1033	2335	9	0.185	0.0357	0	0	2917	1445	549	0	4911	12620	10.237051205297616
35	1034	2031	6	0.1778	0.0263	0	0	2413	2339	641	0	5393	11420	10.569836319836321
36	1035	1961	10	0.182	0.0465	0	0	2409	1271	379	0	4059	10772	10.532875805659703
37	1036	1349	5	0.1869	0.0347	0	0	1701	2286	108	0	4095	7217	10.395412438119212
38	1037	1966	2	0.1848	0.0094	0	0	2358	2902	427	0	5687	10640	10.980588235294118
39	1038	1565	4	0.1885	0.0241	0	0	1965	1796	162	0	3923	8302	10.666630485527543
40	1039	1599	3	0.183	0.0171	0	0	2117	2189	138	0	4444	8736	10.371329449654256
41	1040	2406	10	0.1809	0.0376	0	0	2758	2890	796	0	6444	13303	10.022544627658588
42	1041	2208	3	0.1745	0.0119	0	0	2635	1704	623	0	4962	12656	10.557486631016044
43	1042	1085	2	0.1817	0.0168	0	0	1200	1949	350	0	3499	5972	10.51909090909091
44	1043	2389	10	0.1784	0.0373	0	0	2747	2816	601	0	6164	13388	10.234234203785046
45	1044	2203	8	0.1752	0.0317	0	0	2610	1640	674	0	4924	12577	10.356356919174434
46	1045	1790	6	0.18	0.0302	0	0	2126	3577	402	0	6105	9942	10.784549518732224
47	1046	1872	9	0.1759	0.0423	0	0	2279	2095	461	0	4835	10644	10.588651620313614
48	1047	1591	4	0.1781	0.0223	0	0	1934	2465	380	0	4779	8932	10.041715367965367
49	1048	1823	3	0.1728	0.0142	0	0	2196	2323	699	0	5218	10550	10.056877787689563
50	1049	2363	13	0.1789	0.0492	0	0	2752	2101	583	0	5436	13207	10.287867150815904
51	1050	1965	6	0.1865	0.0284	0	0	2343	1995	427	0	4765	10539	10.497981779236603
52	1051	1891	12	0.1782	0.0566	0	0	2088	1812	635	0	4535	10609	10.313333643543958
53	1052	2269	11	0.188	0.0456	0	0	2647	1619	436	0	4702	12067	9.893443577047911
54	1053	1832	4	0.1816	0.0198	0	0	2441	2042	256	0	4739	10087	10.28528306814529
55	1054	1737	8	0.1792	0.0412	0	0	1989	1435	520	0	3944	9691	10.107476625130452
56	1055	2168	7	0.182	0.0294	0	0	2661	3531	448	0	6640	11914	10.292136593430467
57	1056	1919	6	0.1892	0.0296	0	0	2433	1401	181	0	4015	10141	10.594378604662289
58	1057	2442	9	0.1827	0.0337	0	0	3007	2753	400	0	6160	13366	10.404866123668207
59	1058	1778	3	0.1813	0.0153	0	0	2188	2261	328	0	4777	9805	10.448444587306689
60	1059	1540	4	0.1793	0.0233	0	0	1755	1890	601	0	4246	8587	10.56801011646902
61	1060	2107	7	0.1766	0.0293	0	0	2595	1833	406	0	4834	11930	10.340248467257137
62	1061	2014	8	0.1807	0.0359	0	0	2332	1687	650	0	4669	11148	10.623249320718532
63	1062	2329	8	0.1792	0.0308	0	0	2893	3080	444	0	6417	12995	10.369760866831216
64	1063	2125	4	0.1783	0.0168	0	0	2560	1702	541	0	4803	11919	10.021195054945057
65	1064	2093	10	0.1761	0.042	0	0	2479	1593	566	0	4638	11883	9.99182050430546
66	1065	1848	9	0.1711	0.0417	0	0	2228	1745	594	0	4567	10798	10.213838711458068
67	1066	2486	12	0.1773	0.0429	0	0	2916	2394	521	0	5831	14020	10.354639128987676
68	1067	1542	5	0.1735	0.0281	0	0	1755	1928	605	0	4288	8887	10.12894661279567
69	1068	1866	8	0.1805	0.0386	0	0	2437	1846	307	0	4590	10337	10.578626894167586
70	1069	1996	5	0.1773	0.0222	0	0	2329	2213	611	0	5153	11257	10.08954992276868
71	1070	2137	7	0.1804	0.0295	0	0	2714	2224	412	0	5350	11847	10.5420069769893
72	1071	2161	14	0.1866	0.0603	0	0	2589	4202	325	0	7116	11581	10.20078225624316
73	1072	1858	8	0.17800000000000002	0.0383	0	0	2232	2566	418	0	5216	10439	10.622769063090187
74	1073	2680	10	0.1801	0.0336	0	0	3085	2812	737	0	6634	14884	10.261313919993873
75	1074	2063	10	0.1806	0.0439	0	0	2658	2988	271	0	5917	11421	10.493641600917302
76	1075	2094	11	0.1772	0.0466	0	0	2467	1814	549	0	4830	11819	10.395033249789199
77	1076	2572	11	0.1807	0.0386	0	0	3166	3524	489	0	7179	14232	10.289173173628802
78	1077	2058	7	0.1809	0.0307	0	0	2545	1531	340	0	4416	11376	10.418331192490788
79	1078	2218	8	0.1763	0.0317	0	0	2694	2154	396	0	5244	12584	10.804621520617475
80	1079	2417	11	0.1805	0.040999999999999995	0	0	3055	2293	284	0	5632	13392	10.375114703293775
81	1080	1752	7	0.175	0.035	0	0	2057	1847	504	0	4408	10012	10.254744696787123
82	1081	1016	2	0.1753	0.0172	0	0	1040	1601	491	0	3132	5797	10.61369386464263
83	1082	2220	9	0.1782	0.0361	0	0	2807	2137	355	0	5299	12459	10.095086522295762
84	1083	2168	12	0.1756	0.0486	0	0	2632	1562	492	0	4686	12345	10.336182661098178
85	1084	2127	13	0.1794	0.0549	0	0	2349	1517	639	0	4505	11858	10.690737444089072
86	1085	2215	6	0.1838	0.0249	0	0	2799	1927	498	0	5224	12050	10.18297330501416
87	1086	2002	11	0.1774	0.0487	0	0	2482	1592	223	0	4297	11283	10.755499092268368
88	1087	1784	3	0.1782	0.015	0	0	2202	1892	548	0	4642	10014	9.939389808946137
89	1088	2329	5	0.1903	0.0204	0	0	2908	2718	330	0	5956	12241	10.21008243078237
90	1089	2189	6	0.1815	0.0249	0	0	2487	3358	435	0	6280	12063	10.377660189821334
91	1090	2153	5	0.1771	0.0206	0	0	2648	1800	489	0	4937	12160	10.3288424693586
92	1091	2018	10	0.1744	0.0433	0	0	2494	1840	644	0	4978	11573	10.525324156091688
93	1092	1661	4	0.1782	0.0215	0	0	2074	1638	249	0	3961	9321	9.99994005994006
94	1093	2028	8	0.1745	0.0345	0	0	2565	1961	459	0	4985	11622	10.457956031006816
95	1094	1594	5	0.1702	0.0267	0	0	1822	2684	552	0	5058	9365	10.257760095029004
96	1095	2496	14	0.1744	0.049	0	0	3121	3245	539	0	6905	14309	10.589780598688376
97	1096	2154	10	0.1829	0.0424	0	0	2659	1320	355	0	4334	11777	10.352663149400204
98	1097	2028	10	0.1821	0.0448	0	0	2398	1341	483	0	4222	11138	10.3443088396748
99	1098	1891	10	0.1874	0.0495	0	0	2294	1979	255	0	4528	10093	10.796392865939175
100	1099	2487	7	0.1778	0.025	0	0	2974	1789	683	0	5446	13990	10.251063044813224
101	1100	1338	5	0.1853	0.0347	0	0	1544	4162	416	0	6122	7220	10.249115503301326
102	1101	2517	8	0.1816	0.0289	0	0	3112	1417	550	0	5079	13862	10.039032612719529
103	1102	2399	13	0.1764	0.0478	0	0	2704	3751	732	0	7187	13601	10.568584297764977
104	1103	1945	8	0.1766	0.0364	0	0	2385	2229	456	0	5070	11011	10.564001705419217
105	1104	2211	8	0.1789	0.0324	0	0	2805	2634	531	0	5970	12361	10.280380742033364
106	1105	1750	10	0.1773	0.0508	0	0	2111	1449	352	0	3912	9869	10.383011107067293
107	1106	2319	9	0.1849	0.0359	0	0	2754	2117	523	0	5394	12539	10.149724441630156
108	1107	2373	10	0.1822	0.0383	0	0	2916	1100	377	0	4393	13025	10.316462036895206
109	1108	1805	4	0.1752	0.0194	0	0	1985	1856	746	0	4587	10300	10.341392874222858
110	1109	2065	10	0.1807	0.0437	0	0	2421	1532	604	0	4557	11429	10.637768739356117
111	1110	1772	4	0.1866	0.0211	0	0	2187	1362	319	0	3868	9498	9.941297495074584
112	1111	1945	6	0.1702	0.0262	0	0	2496	1602	571	0	4669	11425	10.29891238046188
113	1112	2099	9	0.1728	0.037000000000000005	0	0	2637	1481	611	0	4729	12148	10.135369514142461
114	1113	2503	10	0.1873	0.0375	0	0	2956	1525	441	0	4922	13362	10.536225337608824
115	1114	2248	7	0.1745	0.0271	0	0	2694	1637	712	0	5043	12885	9.579968575247065
116	1115	2101	3	0.175	0.0125	0	0	2625	2290	525	0	5440	12003	10.003540489642184
117	1116	2402	7	0.1753	0.0255	0	0	3021	2113	467	0	5601	13701	10.36807099048434
118	1117	1988	6	0.1831	0.0276	0	0	2482	2492	278	0	5252	10855	10.252364204239866
119	1118	2091	6	0.18100000000000002	0.026000000000000002	0	0	2457	2983	640	0	6080	11553	10.20851202588516
120	1119	2259	7	0.1779	0.0276	0	0	2807	2873	402	0	6082	12698	10.27438709749634
121	1120	1002	2	0.1795	0.0179	0	0	1146	2786	286	0	4218	5583	11.090801886792452
122	1121	1712	5	0.1729	0.0253	0	0	1890	2106	632	0	4628	9902	10.840075384928834
123	1122	2623	14	0.1816	0.0484	0	0	3177	2848	660	0	6685	14440	10.577237526365597
124	1123	2374	9	0.182	0.0345	0	0	2849	1330	625	0	4804	13044	10.023080910377539
125	1124	2616	15	0.1804	0.0517	0	0	3009	5090	670	0	8769	14501	10.484096810839544
126	1125	2355	10	0.1803	0.0383	0	0	2771	2085	469	0	5325	13063	10.17235643369319
127	1126	2405	9	0.18100000000000002	0.0338	0	0	3200	2516	351	0	6067	13289	10.561094609511663
128	1127	2314	11	0.1803	0.0428	0	0	2802	1356	567	0	4725	12831	10.424033932313687
129	1128	2441	11	0.1801	0.0406	0	0	2911	2374	703	0	5988	13552	10.335566460066849
130	1129	1980	10	0.1806	0.0457	0	0	2395	2003	492	0	4890	10966	10.254668636141009
131	1130	1584	6	0.1808	0.0343	0	0	1784	3045	608	0	5437	8759	10.096655193522665
132	1131	1995	8	0.1798	0.036000000000000004	0	0	2453	1483	338	0	4274	11098	10.435438483383617
133	1132	2239	14	0.1844	0.0576	0	0	2556	1332	463	0	4351	12141	10.375746726467847
134	1133	1520	5	0.1834	0.0301	0	0	1806	2325	297	0	4428	8288	10.420461933917176
135	1134	1511	7	0.1895	0.0438	0	0	1772	2110	235	0	4117	7975	10.611417619758011
136	1135	2133	6	0.1794	0.0252	0	0	2555	2022	419	0	4996	11889	10.42179019608282
137	1136	2136	9	0.1833	0.0386	0	0	2222	1191	713	0	4126	11653	10.004136659736844
138	1137	2373	11	0.1793	0.0415	0	0	2792	1663	486	0	4941	13233	10.15996133011609
139	1138	2381	12	0.1795	0.0453	0	0	2875	1886	458	0	5219	13268	10.196842763120463
140	1139	2005	8	0.1794	0.0357	0	0	2467	1730	484	0	4681	11179	10.397150179318302
141	1140	1651	6	0.1754	0.0319	0	0	2122	1874	368	0	4364	9412	10.266344842766062
142	1141	1518	1	0.1804	0.006	0	0	1999	1618	121	0	3738	8416	9.38
143	1142	1692	6	0.1819	0.0323	0	0	2093	2936	394	0	5423	9303	10.130242518811963
144	1143	2313	10	0.1838	0.0397	0	0	2678	2988	563	0	6229	12587	10.243797663926076
145	1144	1755	12	0.1703	0.0583	0	0	2092	1779	356	0	4227	10307	10.447279154877064
146	1145	2090	10	0.1823	0.0437	0	0	2542	2720	470	0	5732	11466	10.70061607622567
147	1146	2010	6	0.1865	0.0278	0	0	2265	1051	480	0	3796	10776	10.189684788895317
148	1147	1326	4	0.1814	0.0274	0	0	1616	1603	369	0	3588	7308	10.61561167945439
149	1148	1445	0	0.1767	0.0	0	0	1826	1530	416	0	3772	8177	0.0
150	1149	2094	9	0.1686	0.0363	0	0	2466	1229	603	0	4298	12423	9.951550676772602
151	1150	2404	8	0.1826	0.0304	0	0	2926	4836	652	0	8414	13163	10.104835976386989
152	1151	1171	0	0.1774	0.0	0	0	1502	3211	175	0	4888	6600	0.0
153	1152	1576	7	0.1744	0.0387	0	0	1615	2079	572	0	4266	9036	10.345599055598939
154	1153	2075	7	0.1741	0.0294	0	0	2582	1899	632	0	5113	11920	10.326070996159217
155	1154	2408	9	0.1802	0.0337	0	0	2948	1202	385	0	4535	13365	10.201852128151662
156	1155	2042	11	0.1783	0.048	0	0	2210	2150	675	0	5035	11452	10.494544206123017
157	1156	2111	8	0.1812	0.0343	0	0	2519	1736	438	0	4693	11649	10.047816591496753
158	1157	1869	1	0.1848	0.005	0	0	2181	3057	469	0	5707	10116	11.24
159	1158	2033	8	0.18	0.0354	0	0	2462	1681	585	0	4728	11294	9.949291430926408
160	1159	2328	7	0.179	0.0269	0	0	2906	2493	430	0	5829	13009	10.48920779277199
161	1160	2059	7	0.1756	0.0298	0	0	2420	1649	690	0	4759	11726	9.941451070566602
162	1161	2159	8	0.1718	0.0319	0	0	2628	1645	714	0	4987	12564	9.95646852052858
163	1162	1945	5	0.1835	0.0236	0	0	2290	1857	540	0	4687	10601	10.588731786731786
164	1163	1692	10	0.1796	0.0532	0	0	2076	3300	292	0	5668	9422	10.09268579154021
165	1164	3022	11	0.1752	0.0319	0	0	3783	2502	725	0	7010	17251	10.299623725021233
166	1165	2351	9	0.1852	0.0354	0	0	2972	1615	298	0	4885	12691	10.296142635917214
167	1166	1749	7	0.1767	0.0354	0	0	2178	1727	214	0	4119	9900	9.941521294943994
168	1167	2122	9	0.1803	0.0383	0	0	2574	2332	405	0	5311	11768	10.220998472623943
169	1168	1389	2	0.1842	0.0132	0	0	1612	2784	516	0	4912	7541	10.023939393939392
170	1169	2085	7	0.1885	0.0317	0	0	2612	2882	349	0	5843	11062	10.607143520887504
171	1170	2189	8	0.1716	0.0314	0	0	2672	1793	603	0	5068	12760	10.569316115445453
172	1171	1866	4	0.1835	0.0197	0	0	2129	2943	468	0	5540	10168	10.731699689764207
173	1172	2572	13	0.174	0.0439	0	0	3068	3437	644	0	7149	14778	10.390741014584568
174	1173	1454	1	0.1828	0.0063	0	0	1797	1422	325	0	3544	7955	10.1
175	1174	1752	8	0.1702	0.0388	0	0	1897	2489	666	0	5052	10292	9.962053773975622
176	1175	2045	9	0.1802	0.0396	0	0	2512	1470	358	0	4340	11349	10.50935938559926
177	1176	1952	9	0.1733	0.04	0	0	2537	2355	314	0	5206	11266	9.98813087813088
178	1177	2498	14	0.177	0.0496	0	0	3001	1897	719	0	5617	14116	10.26622745905934
179	1178	2381	6	0.1832	0.0231	0	0	2809	1737	617	0	5163	12994	10.113028880858396
180	1179	1619	3	0.1849	0.0171	0	0	2007	1335	269	0	3611	8756	9.792228443449046
181	1180	1762	6	0.1823	0.0311	0	0	2113	1732	390	0	4235	9664	10.56754755223657
182	1181	1470	0	0.1795	0.0	0	0	1812	1695	332	0	3839	8188	0.0
183	1182	2494	11	0.1806	0.0399	0	0	3060	1366	485	0	4911	13813	10.01505030637445
184	1183	2033	11	0.1751	0.0474	0	0	2462	1776	488	0	4726	11612	9.961357894456567
185	1184	2179	11	0.177	0.0447	0	0	2822	1706	253	0	4781	12311	10.116098291222878
186	1185	1397	1	0.1872	0.0067	0	0	1856	2836	143	0	4835	7461	10.5
187	1186	2224	8	0.1746	0.0314	0	0	2863	3061	482	0	6406	12741	10.187653076810008
188	1187	2125	13	0.1867	0.057	0	0	2555	3603	478	0	6636	11380	10.208827531957963
189	1188	2395	6	0.1775	0.0222	0	0	2926	1719	536	0	5181	13494	10.239898575565947
190	1189	2260	10	0.1743	0.0386	0	0	2845	2801	454	0	6100	12965	10.430927577933591
191	1190	1617	8	0.1813	0.0449	0	0	1901	1710	262	0	3873	8919	10.00402790053721
192	1191	3038	16	0.182	0.0479	0	0	3668	3881	757	0	8306	16694	10.488319327527712
193	1192	1996	8	0.18	0.036000000000000004	0	0	2409	1414	565	0	4388	11091	10.201821174826204
194	1193	2229	3	0.1789	0.012	0	0	2902	2049	462	0	5413	12460	9.94449712643678
195	1194	2535	11	0.1938	0.042	0	0	3195	2046	160	0	5401	13080	10.409265077111824
196	1195	2042	7	0.18	0.0308	0	0	2435	2264	504	0	5203	11342	10.168497562790431
197	1196	2049	8	0.1825	0.0356	0	0	2507	1471	502	0	4480	11230	10.247034075648331
198	1197	1629	0	0.18100000000000002	0.0	0	0	2052	2932	366	0	5350	8998	0.0
199	1198	1910	12	0.1847	0.057999999999999996	0	0	2317	1625	310	0	4252	10342	10.500862369114788
200	1199	2351	7	0.1862	0.0277	0	0	2788	1687	571	0	5046	12629	10.296228211709339
