# Supplementary material for: Discovering the opposite shore: How did hominins cross sea straits?
Source: PLoS One. 2021 Jun 30;16(6):e0252885. doi: 10.1371/journal.pone.0252885 (PMC8244915; doi:10.1371/journal.pone.0252885)
Supplement: S2 File — CSV output of the simulation experiments presented in this paper and Python scripts used for creating the graphs. (ZIP) [file pone.0252885.s007.zip › 01ReplicationAssessment/2ReplAss/ReplicationAssessment_ScenarioA_default.csv]

RUN	MEAN	CI	PRECISION	ACCEPT_PREC
0	0.0342			0.05
1	0.035250000000000004	0.0020579621837670545	0.029190952961234813	0.05
2	0.03540000000000001	0.001223997116038558	0.01728809485930166	0.05
3	0.03357500000000001	0.0036801553302421527	0.054804993748952376	0.05
4	0.03314	0.002975403501740845	0.044891422778226386	0.05
5	0.035833333333333335	0.0058110352217942	0.08108421239712837	0.05
6	0.035871428571428575	0.0049117886775191764	0.06846380076191604	0.05
7	0.0364375	0.004396043223217943	0.060323063097330265	0.05
8	0.03674444444444444	0.00392334431877783	0.05338690485183017	0.05
9	0.036559999999999995	0.003527717391674209	0.0482455879605335	0.05
10	0.03584545454545454	0.0034847459787611147	0.04860792006894784	0.05
11	0.03645	0.003394628610505056	0.04656555021268938	0.05
12	0.03503076923076923	0.004181887666460695	0.05968877872638234	0.05
13	0.03535	0.003921906279664961	0.05547250749172505	0.05
14	0.036553333333333334	0.004346605273795433	0.05945566214383686	0.05
15	0.03574375	0.004364532511608359	0.06105308636626486	0.05
16	0.03524705882352941	0.0042137589309587005	0.05977461767882002	0.05
17	0.03591111111111111	0.004180532526685377	0.058206671937141706	0.05
18	0.03453157894736842	0.004790396473444916	0.0693625461023117	0.05
19	0.034784999999999996	0.004571631611045782	0.06571268666157515	0.05
20	0.03491904761904761	0.0043564186239841264	0.06237882933565162	0.05
21	0.03480454545454545	0.0041597403826309385	0.0597585793508428	0.05
22	0.03469565217391304	0.003980495463517891	0.05736302986272651	0.05
23	0.035195833333333336	0.00393510392131233	0.05590297982212378	0.05
24	0.035344	0.0037855742463316737	0.05355327985417148	0.05
25	0.035734615384615386	0.003716766322354714	0.052005125595319425	0.05
26	0.0356	0.0035861788583368167	0.050367680594618214	0.05
27	0.03605714285714286	0.0035699923509467215	0.049504648289673235	0.05
28	0.03594137931034483	0.003452154498981196	0.04802479155255429	0.05
29	0.03569	0.003371294569219621	0.047230240532636886	0.05
30	0.036064516129032255	0.0033423304411710005	0.04633821273537613	0.05
31	0.03566875	0.0033278619800982804	0.046649545892388726	0.05
32	0.03573333333333333	0.0032279244523512936	0.04516685334446773	0.05
33	0.03573235294117647	0.003131547288015692	0.04381949452322559	0.05
34	0.03546285714285714	0.0030862937888197998	0.04351445480530655	0.05
35	0.035769444444444444	0.003058939676887035	0.04275911639665033	0.05
36	0.035740540540540544	0.002975656465985011	0.04162858788620894	0.05
37	0.03504736842105263	0.0031991056117561013	0.04563974066929413	0.05
38	0.03476666666666667	0.0031641940365682544	0.04550614625937087	0.05
39	0.034325	0.003203259112842796	0.0466607299758601	0.05
40	0.034404878048780486	0.003128074358116924	0.045459750702819324	0.05
41	0.03386904761904762	0.00322828771276666	0.04765837748196827	0.05
42	0.033472093023255815	0.003246908490057439	0.04850172482195159	0.05
43	0.033559090909090906	0.003176836266063049	0.04733197741662406	0.05
44	0.03351777777777778	0.0031064930393980756	0.04634097552639176	0.05
45	0.03344565217391304	0.0030414970737615713	0.04546924452162245	0.05
46	0.03363404255319149	0.0029988988674460194	0.04458130274859657	0.05
47	0.033397916666666666	0.002972011415629306	0.044493964178843076	0.05
48	0.03300612244897959	0.003010315867923881	0.045602385929719345	0.05
49	0.03333	0.00301703128761512	0.045259995313758176	0.05
50	0.03323333333333333	0.0029633450989773745	0.04458392826946903	0.05
51	0.0336826923076923	0.0030363379653831324	0.04507267319438279	0.05
52	0.03390754716981132	0.003010925330628798	0.04439904360450901	0.05
53	0.03364629629629629	0.0029986818873086163	0.044561842125231246	0.05
54	0.03378363636363636	0.0029559375137309675	0.04374806610387041	0.05
55	0.03370535714285714	0.002906724909332817	0.04311962779407622	0.05
56	0.033633333333333335	0.002858761814107088	0.042498936780581094	0.05
57	0.033634482758620694	0.002809041327795574	0.04175835478063955	0.05
58	0.03332372881355933	0.002827400472008166	0.04242323072287314	0.05
59	0.033156666666666675	0.00279909530243161	0.04221014329594264	0.05
60	0.033093442622950824	0.0027556136882216243	0.04163383241232453	0.05
61	0.03313870967741936	0.002712255472751154	0.04092276825430048	0.05
62	0.033101587301587306	0.0026698481743143263	0.04032809892150248	0.05
63	0.032846875	0.002674801678486928	0.040716227624194516	0.05
64	0.0329876923076923	0.0026477533589631206	0.040132442946694075	0.05
65	0.033119696969696966	0.0026201324007265685	0.03955550081155441	0.05
66	0.03326567164179104	0.002596540342938104	0.03902732478841821	0.05
67	0.033189705882352934	0.0025624002951543166	0.038602335076984705	0.05
68	0.033268115942028983	0.0025296634725738214	0.03801933774942141	0.05
69	0.03311	0.0025124494120536424	0.03794094551576023	0.05
70	0.033059154929577464	0.0024788140161491213	0.037490583492371256	0.05
71	0.033437499999999995	0.0025541580684680415	0.03819301784625109	0.05
72	0.03350410958904109	0.0025223075184634095	0.03764176319564742	0.05
73	0.0335054054054054	0.002487990106545603	0.03712818986133231	0.05
74	0.03364399999999999	0.002469577715083198	0.036701606751325624	0.05
75	0.03381447368421052	0.002459665969615832	0.03637001706113142	0.05
76	0.03387662337662337	0.002430566376071047	0.035873799301796176	0.05
77	0.03383589743589743	0.0024005303749417535	0.03547312997223719	0.05
78	0.033808860759493665	0.0023705414730007474	0.03505799100809822	0.05
79	0.03389875	0.002347343068420844	0.03462285583422463	0.05
80	0.03391234567901235	0.002318335541276022	0.034181291427310384	0.05
81	0.03370853658536585	0.002324469189612753	0.03447893953696425	0.05
82	0.033737349397590356	0.0022969870600611283	0.0340421980546164	0.05
83	0.03391428571428571	0.0022958199892861592	0.03384738821609755	0.05
84	0.03416117647058823	0.0023196825528349757	0.03395202965026913	0.05
85	0.03405348837209302	0.002302246218989094	0.033803382987274144	0.05
86	0.03422183908045977	0.0022994271648312087	0.033595902888576085	0.05
87	0.03400340909090909	0.002313110518746577	0.0340129207715969	0.05
88	0.03385056179775281	0.002306510362973335	0.03406901156846463	0.05
89	0.033751111111111114	0.002289052591731272	0.033910773843793526	0.05
90	0.03360659340659341	0.0022814101878873005	0.03394289567355705	0.05
91	0.03371195652173913	0.002265905874319038	0.0336068580424555	0.05
92	0.03358064516129033	0.002256136246847389	0.03359280674940877	0.05
93	0.033590425531914894	0.0022320880675916525	0.03322506387230646	0.05
94	0.03351789473684211	0.002213037998846583	0.033012783413483036	0.05
95	0.03367916666666667	0.0022125587588450834	0.03284758766069652	0.05
96	0.033769072164948455	0.002196708981620893	0.03252545659073553	0.05
97	0.033881632653061225	0.0021853422838422985	0.03224966025426835	0.05
98	0.034039393939393946	0.0021851430867665146	0.03209726781060045	0.05
99	0.033949	0.0021704244078981976	0.03196595493089926	0.05
100	0.03395643564356436	0.002148877027203322	0.03164167537723576	0.05
101	0.03390686274509804	0.0021299225711119965	0.03140842883524991	0.05
102	0.034041747572815535	0.0021256463957954595	0.031221170288756286	0.05
103	0.034064423076923075	0.0021055773589854867	0.030905812704221446	0.05
104	0.03404857142857143	0.002085659247112586	0.03062770565114564	0.05
105	0.03420660377358491	0.0020889798826833703	0.030534745520344915	0.05
106	0.034222429906542055	0.0020695970770037227	0.030237436129690088	0.05
107	0.034260185185185185	0.002051679506863168	0.02994262138066838	0.05
108	0.03412385321100918	0.002050256380303884	0.030041396081882422	0.05
109	0.03421090909090909	0.0020386849647734987	0.029795831489833766	0.05
110	0.03409279279279279	0.0020334559749675	0.02982237312335075	0.05
111	0.03402232142857143	0.0020199461463295985	0.029685601415682328	0.05
112	0.03404867256637168	0.0020026567997059506	0.029408735330314805	0.05
113	0.034078947368421056	0.0019858985861238737	0.02913673601262826	0.05
114	0.03401826086956522	0.001972144266439625	0.028986553339709727	0.05
115	0.03383275862068966	0.001988588434199845	0.029388505626966058	0.05
116	0.03376153846153847	0.001976454152848384	0.02927079515496581	0.05
117	0.03370932203389831	0.0019623035672397867	0.029106244932284336	0.05
118	0.03364453781512605	0.0019498823846521463	0.02897769610280558	0.05
119	0.03359416666666667	0.0019360838592667727	0.028815774453899823	0.05
120	0.033464462809917356	0.0019367727156861187	0.028937752963303906	0.05
121	0.033397540983606554	0.0019253050119548136	0.02882405343704593	0.05
122	0.03351951219512195	0.0019244935751063681	0.02870706417061817	0.05
123	0.03352741935483871	0.0019089732839621925	0.028468837159199484	0.05
124	0.0336728	0.001914957809112981	0.02843478726320622	0.05
125	0.033709523809523814	0.0019010620171401496	0.02819769908175105	0.05
126	0.03371023622047245	0.0018860341400467307	0.027974205337981724	0.05
127	0.03378125	0.0018764106730602347	0.027772960933361478	0.05
128	0.03383410852713178	0.001864688253036454	0.027556337882246092	0.05
129	0.033925384615384614	0.0018589172801175885	0.027397143778800367	0.05
130	0.03392824427480916	0.0018446810081427186	0.027185034881282474	0.05
131	0.033943939393939394	0.0018309112515298744	0.026969634111719792	0.05
132	0.03412180451127819	0.001850231022879166	0.027112150857490757	0.05
133	0.03409179104477612	0.0018373133666285163	0.026946565585471753	0.05
134	0.0341637037037037	0.0018290914607685482	0.026769513584240803	0.05
135	0.03409779411764706	0.0018201822740289949	0.02669061622797137	0.05
136	0.03413065693430657	0.0018079950940247114	0.02648637993556165	0.05
137	0.03418405797101449	0.0017978949502642416	0.02629727213469977	0.05
138	0.03426402877697842	0.0017917823299817663	0.026146696607750382	0.05
139	0.034274285714285715	0.0017790514331596711	0.025953151117284298	0.05
140	0.03425744680851063	0.0017666972817075102	0.025785594758168127	0.05
141	0.03405845070422535	0.0017970470513723328	0.02638180854112351	0.05
142	0.034046153846153844	0.0017845987938291646	0.026208522729077203	0.05
143	0.03408541666666667	0.001773832431476994	0.026020401170740087	0.05
144	0.034252413793103446	0.0017917065910372171	0.02615445734510495	0.05
145	0.034317123287671225	0.0017839065017144374	0.02599149245058259	0.05
146	0.03427278911564626	0.001773859059488936	0.02587853374733268	0.05
147	0.03422635135135135	0.0017641821451568342	0.025772278894799276	0.05
148	0.03399664429530201	0.0018092147833207164	0.026608725961384538	0.05
149	0.034012	0.0017973648759922573	0.026422510819596866	0.05
150	0.033988079470198676	0.0017860375688995903	0.026274470295763817	0.05
151	0.033764473684210525	0.001827574522322871	0.02706357189831616	0.05
152	0.03379673202614379	0.0018166908251165416	0.02687672322447068	0.05
153	0.03376818181818182	0.001805722817060962	0.026737045346171193	0.05
154	0.03376774193548387	0.0017940353750915683	0.02656433732701501	0.05
155	0.03385897435897436	0.0017914444243851905	0.026454499262030456	0.05
156	0.033861783439490444	0.001780005892730918	0.02628340435629612	0.05
157	0.03367911392405063	0.001804576616503648	0.026790737733972565	0.05
158	0.03368993710691824	0.0017933166298248744	0.02661501896150195	0.05
159	0.0336475	0.0017840131283739682	0.026510336999390274	0.05
160	0.03362360248447205	0.0017735162769071493	0.02637308536059141	0.05
161	0.03361296296296296	0.001762658001601784	0.026219914078148956	0.05
162	0.03355153374233129	0.0017559433123082598	0.026167854587416696	0.05
163	0.033671341463414634	0.001760930187089728	0.02614879762071634	0.05
164	0.03366060606060606	0.0017503518167695273	0.02600000448028196	0.05
165	0.033671084337349395	0.0017398967857857595	0.025836661040580036	0.05
166	0.0336814371257485	0.0017295658913376222	0.025675357688574072	0.05
167	0.03370892857142857	0.0017200841798087484	0.025513777101575968	0.05
168	0.03358757396449704	0.0017263396084351164	0.025699081604701537	0.05
169	0.0335764705882353	0.0017162926007444062	0.02555796619889182	0.05
170	0.033563742690058476	0.001706408637522916	0.025420416508382292	0.05
171	0.03348313953488372	0.0017037985203738925	0.025442633875458795	0.05
172	0.03354335260115606	0.0016980274335174567	0.02531093796299501	0.05
173	0.0333867816091954	0.0017159041833647408	0.025697358365505733	0.05
174	0.03341771428571429	0.0017071477200382068	0.025542556642899932	0.05
175	0.033452840909090904	0.0016988159359991007	0.02539120579647755	0.05
176	0.03348983050847457	0.0016907458980504936	0.025242676244996997	0.05
177	0.033580337078651684	0.0016905529933917821	0.02517176926235401	0.05
178	0.0335217877094972	0.0016849941943583736	0.025132821211098336	0.05
179	0.033430555555555554	0.0016851208695170263	0.025203303407815934	0.05
180	0.033417679558011046	0.0016759749617463024	0.025076172013034484	0.05
181	0.03323406593406593	0.0017051498252957226	0.02565364449656297	0.05
182	0.033270491803278686	0.001697308632561458	0.02550771780888124	0.05
183	0.03334728260869565	0.0016947552497893906	0.025410694923421823	0.05
184	0.03340864864864865	0.0016898552383532777	0.025290685297168266	0.05
185	0.03326505376344086	0.001704146167647777	0.02561466125632235	0.05
186	0.03325508021390374	0.0016951213032144414	0.02548665184854556	0.05
187	0.03338138297872341	0.0017041561563384499	0.025525547539846434	0.05
188	0.033322222222222225	0.001699076680210204	0.02549464841929282	0.05
189	0.033350000000000005	0.0016909871783529862	0.025352131609490045	0.05
190	0.03341047120418849	0.0016862808781618155	0.025235814063442715	0.05
191	0.0334859375	0.0016839835770969779	0.02514463835896752	0.05
192	0.03349896373056995	0.001675430088468298	0.0250071927887632	0.05
193	0.0333881443298969	0.0016808640279378237	0.025171570053875676	0.05
194	0.03343230769230769	0.0016744607477965673	0.025042554094790132	0.05
195	0.03341887755102041	0.0016661036219122638	0.024927582013618395	0.05
196	0.03342994923857868	0.0016577667009568082	0.024794633834557545	0.05
197	0.03326111111111111	0.0016822415890949394	0.025288415403130877	0.05
198	0.033385427135678394	0.0016914085591279483	0.025331539899939918	0.05
199	0.033357	0.0016838523021550913	0.025239864228723978	0.05
