# Supplementary material for: Discovering the opposite shore: How did hominins cross sea straits?
Source: PLoS One. 2021 Jun 30;16(6):e0252885. doi: 10.1371/journal.pone.0252885 (PMC8244915; doi:10.1371/journal.pone.0252885)
Supplement: S2 File — CSV output of the simulation experiments presented in this paper and Python scripts used for creating the graphs. (ZIP) [file pone.0252885.s007.zip › 01ReplicationAssessment/2ReplAss/ReplicationAssessment_ScenarioA_default.xlsx]

## Sheet: ReplicationAssessment_ScenarioA
RUN	MEAN	CI	PRECISION	ACCEPT_PREC
0	0.0342			0.05
1	0.03525	0.00205796	0.029191	0.05
2	0.0354	0.001224	0.0172881	0.05
3	0.033575	0.00368016	0.054805	0.05
4	0.03314	0.0029754	0.0448914	0.05
5	0.0358333	0.00581104	0.0810842	0.05
6	0.0358714	0.00491179	0.0684638	0.05
7	0.0364375	0.00439604	0.0603231	0.05
8	0.0367444	0.00392334	0.0533869	0.05
9	0.03656	0.00352772	0.0482456	0.05
10	0.0358455	0.00348475	0.0486079	0.05
11	0.03645	0.00339463	0.0465656	0.05
12	0.0350308	0.00418189	0.0596888	0.05
13	0.03535	0.00392191	0.0554725	0.05
14	0.0365533	0.00434661	0.0594557	0.05
15	0.0357437	0.00436453	0.0610531	0.05
16	0.0352471	0.00421376	0.0597746	0.05
17	0.0359111	0.00418053	0.0582067	0.05
18	0.0345316	0.0047904	0.0693625	0.05
19	0.034785	0.00457163	0.0657127	0.05
20	0.034919	0.00435642	0.0623788	0.05
21	0.0348045	0.00415974	0.0597586	0.05
22	0.0346957	0.0039805	0.057363	0.05
23	0.0351958	0.0039351	0.055903	0.05
24	0.035344	0.00378557	0.0535533	0.05
25	0.0357346	0.00371677	0.0520051	0.05
26	0.0356	0.00358618	0.0503677	0.05
27	0.0360571	0.00356999	0.0495046	0.05
28	0.0359414	0.00345215	0.0480248	0.05
29	0.03569	0.00337129	0.0472302	0.05
30	0.0360645	0.00334233	0.0463382	0.05
31	0.0356687	0.00332786	0.0466495	0.05
32	0.0357333	0.00322792	0.0451669	0.05
33	0.0357324	0.00313155	0.0438195	0.05
34	0.0354629	0.00308629	0.0435145	0.05
35	0.0357694	0.00305894	0.0427591	0.05
36	0.0357405	0.00297566	0.0416286	0.05
37	0.0350474	0.00319911	0.0456397	0.05
38	0.0347667	0.00316419	0.0455061	0.05
39	0.034325	0.00320326	0.0466607	0.05
40	0.0344049	0.00312807	0.0454598	0.05
41	0.033869	0.00322829	0.0476584	0.05
42	0.0334721	0.00324691	0.0485017	0.05
43	0.0335591	0.00317684	0.047332	0.05
44	0.0335178	0.00310649	0.046341	0.05
45	0.0334457	0.0030415	0.0454692	0.05
46	0.033634	0.0029989	0.0445813	0.05
47	0.0333979	0.00297201	0.044494	0.05
48	0.0330061	0.00301032	0.0456024	0.05
49	0.03333	0.00301703	0.04526	0.05
50	0.0332333	0.00296335	0.0445839	0.05
51	0.0336827	0.00303634	0.0450727	0.05
52	0.0339075	0.00301093	0.044399	0.05
53	0.0336463	0.00299868	0.0445618	0.05
54	0.0337836	0.00295594	0.0437481	0.05
55	0.0337054	0.00290672	0.0431196	0.05
56	0.0336333	0.00285876	0.0424989	0.05
57	0.0336345	0.00280904	0.0417584	0.05
58	0.0333237	0.0028274	0.0424232	0.05
59	0.0331567	0.0027991	0.0422101	0.05
60	0.0330934	0.00275561	0.0416338	0.05
61	0.0331387	0.00271226	0.0409228	0.05
62	0.0331016	0.00266985	0.0403281	0.05
63	0.0328469	0.0026748	0.0407162	0.05
64	0.0329877	0.00264775	0.0401324	0.05
65	0.0331197	0.00262013	0.0395555	0.05
66	0.0332657	0.00259654	0.0390273	0.05
67	0.0331897	0.0025624	0.0386023	0.05
68	0.0332681	0.00252966	0.0380193	0.05
69	0.03311	0.00251245	0.0379409	0.05
70	0.0330592	0.00247881	0.0374906	0.05
71	0.0334375	0.00255416	0.038193	0.05
72	0.0335041	0.00252231	0.0376418	0.05
73	0.0335054	0.00248799	0.0371282	0.05
74	0.033644	0.00246958	0.0367016	0.05
75	0.0338145	0.00245967	0.03637	0.05
76	0.0338766	0.00243057	0.0358738	0.05
77	0.0338359	0.00240053	0.0354731	0.05
78	0.0338089	0.00237054	0.035058	0.05
79	0.0338987	0.00234734	0.0346229	0.05
80	0.0339123	0.00231834	0.0341813	0.05
81	0.0337085	0.00232447	0.0344789	0.05
82	0.0337373	0.00229699	0.0340422	0.05
83	0.0339143	0.00229582	0.0338474	0.05
84	0.0341612	0.00231968	0.033952	0.05
85	0.0340535	0.00230225	0.0338034	0.05
86	0.0342218	0.00229943	0.0335959	0.05
87	0.0340034	0.00231311	0.0340129	0.05
88	0.0338506	0.00230651	0.034069	0.05
89	0.0337511	0.00228905	0.0339108	0.05
90	0.0336066	0.00228141	0.0339429	0.05
91	0.033712	0.00226591	0.0336069	0.05
92	0.0335806	0.00225614	0.0335928	0.05
93	0.0335904	0.00223209	0.0332251	0.05
94	0.0335179	0.00221304	0.0330128	0.05
95	0.0336792	0.00221256	0.0328476	0.05
96	0.0337691	0.00219671	0.0325255	0.05
97	0.0338816	0.00218534	0.0322497	0.05
98	0.0340394	0.00218514	0.0320973	0.05
99	0.033949	0.00217042	0.031966	0.05
100	0.0339564	0.00214888	0.0316417	0.05
101	0.0339069	0.00212992	0.0314084	0.05
102	0.0340417	0.00212565	0.0312212	0.05
103	0.0340644	0.00210558	0.0309058	0.05
104	0.0340486	0.00208566	0.0306277	0.05
105	0.0342066	0.00208898	0.0305347	0.05
106	0.0342224	0.0020696	0.0302374	0.05
107	0.0342602	0.00205168	0.0299426	0.05
108	0.0341239	0.00205026	0.0300414	0.05
109	0.0342109	0.00203868	0.0297958	0.05
110	0.0340928	0.00203346	0.0298224	0.05
111	0.0340223	0.00201995	0.0296856	0.05
112	0.0340487	0.00200266	0.0294087	0.05
113	0.0340789	0.0019859	0.0291367	0.05
114	0.0340183	0.00197214	0.0289866	0.05
115	0.0338328	0.00198859	0.0293885	0.05
116	0.0337615	0.00197645	0.0292708	0.05
117	0.0337093	0.0019623	0.0291062	0.05
118	0.0336445	0.00194988	0.0289777	0.05
119	0.0335942	0.00193608	0.0288158	0.05
120	0.0334645	0.00193677	0.0289378	0.05
121	0.0333975	0.00192531	0.0288241	0.05
122	0.0335195	0.00192449	0.0287071	0.05
123	0.0335274	0.00190897	0.0284688	0.05
124	0.0336728	0.00191496	0.0284348	0.05
125	0.0337095	0.00190106	0.0281977	0.05
126	0.0337102	0.00188603	0.0279742	0.05
127	0.0337812	0.00187641	0.027773	0.05
128	0.0338341	0.00186469	0.0275563	0.05
129	0.0339254	0.00185892	0.0273971	0.05
130	0.0339282	0.00184468	0.027185	0.05
131	0.0339439	0.00183091	0.0269696	0.05
132	0.0341218	0.00185023	0.0271122	0.05
133	0.0340918	0.00183731	0.0269466	0.05
134	0.0341637	0.00182909	0.0267695	0.05
135	0.0340978	0.00182018	0.0266906	0.05
136	0.0341307	0.001808	0.0264864	0.05
137	0.0341841	0.00179789	0.0262973	0.05
138	0.034264	0.00179178	0.0261467	0.05
139	0.0342743	0.00177905	0.0259532	0.05
140	0.0342574	0.0017667	0.0257856	0.05
141	0.0340585	0.00179705	0.0263818	0.05
142	0.0340462	0.0017846	0.0262085	0.05
143	0.0340854	0.00177383	0.0260204	0.05
144	0.0342524	0.00179171	0.0261545	0.05
145	0.0343171	0.00178391	0.0259915	0.05
146	0.0342728	0.00177386	0.0258785	0.05
147	0.0342264	0.00176418	0.0257723	0.05
148	0.0339966	0.00180921	0.0266087	0.05
149	0.034012	0.00179736	0.0264225	0.05
150	0.0339881	0.00178604	0.0262745	0.05
151	0.0337645	0.00182757	0.0270636	0.05
152	0.0337967	0.00181669	0.0268767	0.05
153	0.0337682	0.00180572	0.026737	0.05
154	0.0337677	0.00179404	0.0265643	0.05
155	0.033859	0.00179144	0.0264545	0.05
156	0.0338618	0.00178001	0.0262834	0.05
157	0.0336791	0.00180458	0.0267907	0.05
158	0.0336899	0.00179332	0.026615	0.05
159	0.0336475	0.00178401	0.0265103	0.05
160	0.0336236	0.00177352	0.0263731	0.05
161	0.033613	0.00176266	0.0262199	0.05
162	0.0335515	0.00175594	0.0261679	0.05
163	0.0336713	0.00176093	0.0261488	0.05
164	0.0336606	0.00175035	0.026	0.05
165	0.0336711	0.0017399	0.0258367	0.05
166	0.0336814	0.00172957	0.0256754	0.05
167	0.0337089	0.00172008	0.0255138	0.05
168	0.0335876	0.00172634	0.0256991	0.05
169	0.0335765	0.00171629	0.025558	0.05
170	0.0335637	0.00170641	0.0254204	0.05
171	0.0334831	0.0017038	0.0254426	0.05
172	0.0335434	0.00169803	0.0253109	0.05
173	0.0333868	0.0017159	0.0256974	0.05
174	0.0334177	0.00170715	0.0255426	0.05
175	0.0334528	0.00169882	0.0253912	0.05
176	0.0334898	0.00169075	0.0252427	0.05
177	0.0335803	0.00169055	0.0251718	0.05
178	0.0335218	0.00168499	0.0251328	0.05
179	0.0334306	0.00168512	0.0252033	0.05
180	0.0334177	0.00167597	0.0250762	0.05
181	0.0332341	0.00170515	0.0256536	0.05
182	0.0332705	0.00169731	0.0255077	0.05
183	0.0333473	0.00169476	0.0254107	0.05
184	0.0334086	0.00168986	0.0252907	0.05
185	0.0332651	0.00170415	0.0256147	0.05
186	0.0332551	0.00169512	0.0254867	0.05
187	0.0333814	0.00170416	0.0255255	0.05
188	0.0333222	0.00169908	0.0254946	0.05
189	0.03335	0.00169099	0.0253521	0.05
190	0.0334105	0.00168628	0.0252358	0.05
191	0.0334859	0.00168398	0.0251446	0.05
192	0.033499	0.00167543	0.0250072	0.05
193	0.0333881	0.00168086	0.0251716	0.05
194	0.0334323	0.00167446	0.0250426	0.05
195	0.0334189	0.0016661	0.0249276	0.05
196	0.0334299	0.00165777	0.0247946	0.05
197	0.0332611	0.00168224	0.0252884	0.05
198	0.0333854	0.00169141	0.0253315	0.05
199	0.033357	0.00168385	0.0252399	0.05
