# Supplementary material for: Discovering the opposite shore: How did hominins cross sea straits?
Source: PLoS One. 2021 Jun 30;16(6):e0252885. doi: 10.1371/journal.pone.0252885 (PMC8244915; doi:10.1371/journal.pone.0252885)
Supplement: S2 File — CSV output of the simulation experiments presented in this paper and Python scripts used for creating the graphs. (ZIP) [file pone.0252885.s007.zip › 02OneFactorSensitivity/0RawData/OneFactorSensitivity_ScenarioA_current-speed.csv]

BehaviorSpace results (NetLogo 6.1.1)
/scratch/home/ehoelzchen/ABMs/HCW-ABM/model/HCW-ABMv1.0.0-0053.nlogo
OneFactorSensitivity_ScenarioA_current-speed
11/08/2020 02:17:01:673 +0100
min-pxcor	max-pxcor	min-pycor	max-pycor
0	99	0	99
[run number]	pioneering-probability	optimal-walking-speed	water-barrier-size	fleeing-probability	fleeing-threshold	max-simulation-duration	seed	pioneering-threshold	hours-until-dehydration	max-fleeing-pioneering-distance	current-direction	constant-population-size	dehydration	movement-in-water-speed	movement-in-water-direction	perception-radius	decision-randomness	map-coloring	thermoregulation	basal-metabolic-rate	hypothermia	energy-loss-water-movement	death-rate-in-water	water-temperature-interval	population-density	max-energy	number-founder-agents	current-speed	map-scenario	remove-old-population	min-resources	attempt-counter	[step]	sum-of-target-area-hominins	sum-of-founder-population-size-reached	crossing-success-rate-individuals	crossing-success-rate-founder-population	death-dehydration	death-exhaustion	death-hypothermia	death-left_map_land	death-left_map_water	death-random	sum-of-deaths	attempts-source-water	mean-individual-hours-water-crossing
9	0	5	10	0	0	2160	1001	1	96	99	90	true	true	2	random	20	0.1	elevation	true	1500	true	800	0	24-31°C	0.1	45000	50	3	random	false	0	source-water	2160	298	0	0.0278	0	0	0	254	3706	2472	0	6432	10710	0
15	0	5	10	0	0	2160	1002	1	96	99	90	true	true	2	random	20	0.1	elevation	true	1500	true	800	0	24-31°C	0.1	45000	50	4	random	false	0	source-water	2160	284	0	0.0207	0	0	0	167	3104	3721	0	6992	13691	0
11	0	5	10	0	0	2160	1002	1	96	99	90	true	true	2	random	20	0.1	elevation	true	1500	true	800	0	24-31°C	0.1	45000	50	0	random	false	0	source-water	2160	2342	9	0.1857	0.0357	0	0	2727	2287	444	0	5458	12614	10.256531626590286
7	0	5	10	0	0	2160	1001	1	96	99	90	true	true	2	random	20	0.1	elevation	true	1500	true	800	0	24-31°C	0.1	45000	50	1	random	false	0	source-water	2160	744	0	0.0544	0	0	0	1617	3366	1153	0	6136	13687	0
12	0	5	10	0	0	2160	1002	1	96	99	90	true	true	2	random	20	0.1	elevation	true	1500	true	800	0	24-31°C	0.1	45000	50	1	random	false	0	source-water	2160	862	2	0.0504	0.0058	0	0	1903	2693	1818	0	6414	17097	12.966299019607842
17	0	5	10	0	0	2160	1003	1	96	99	90	true	true	2	random	20	0.1	elevation	true	1500	true	800	0	24-31°C	0.1	45000	50	1	random	false	0	source-water	2160	805	1	0.0531	0.0033	0	0	1533	1387	1708	0	4628	15150	12.88
10	0	5	10	0	0	2160	1001	1	96	99	90	true	true	2	random	20	0.1	elevation	true	1500	true	800	0	24-31°C	0.1	45000	50	4	random	false	0	source-water	2160	185	0	0.0187	0	0	0	94	3677	2669	0	6440	9902	0
14	0	5	10	0	0	2160	1002	1	96	99	90	true	true	2	random	20	0.1	elevation	true	1500	true	800	0	24-31°C	0.1	45000	50	3	random	false	0	source-water	2160	419	0	0.0293	0	0	0	457	2921	3377	0	6755	14304	0
13	0	5	10	0	0	2160	1002	1	96	99	90	true	true	2	random	20	0.1	elevation	true	1500	true	800	0	24-31°C	0.1	45000	50	2	random	false	0	source-water	2160	624	1	0.039	0.0031	0	0	1037	2833	2774	0	6644	16003	12.18
16	0	5	10	0	0	2160	1003	1	96	99	90	true	true	2	random	20	0.1	elevation	true	1500	true	800	0	24-31°C	0.1	45000	50	0	random	false	0	source-water	2160	2181	7	0.1753	0.0281	0	0	2771	1195	386	0	4352	12441	10.523717954096384
1	0	5	10	0	0	2160	1000	1	96	99	90	true	true	2	random	20	0.1	elevation	true	1500	true	800	0	24-31°C	0.1	45000	50	0	random	false	0	source-water	2160	2308	9	0.1757	0.0342	0	0	2819	2543	540	0	5902	13138	10.209095925297113
8	0	5	10	0	0	2160	1001	1	96	99	90	true	true	2	random	20	0.1	elevation	true	1500	true	800	0	24-31°C	0.1	45000	50	2	random	false	0	source-water	2160	468	0	0.0387	0	0	0	701	3335	1976	0	6012	12097	0
20	0	5	10	0	0	2160	1003	1	96	99	90	true	true	2	random	20	0.1	elevation	true	1500	true	800	0	24-31°C	0.1	45000	50	4	random	false	0	source-water	2160	175	0	0.0149	0	0	0	73	1710	3323	0	5106	11739	0
18	0	5	10	0	0	2160	1003	1	96	99	90	true	true	2	random	20	0.1	elevation	true	1500	true	800	0	24-31°C	0.1	45000	50	2	random	false	0	source-water	2160	548	0	0.0371	0	0	0	880	1567	2586	0	5033	14758	0
3	0	5	10	0	0	2160	1000	1	96	99	90	true	true	2	random	20	0.1	elevation	true	1500	true	800	0	24-31°C	0.1	45000	50	2	random	false	0	source-water	2160	660	1	0.0408	0.0031	0	0	1049	2999	2631	0	6679	16170	11.9
21	0	5	10	0	0	2160	1004	1	96	99	90	true	true	2	random	20	0.1	elevation	true	1500	true	800	0	24-31°C	0.1	45000	50	0	random	false	0	source-water	2160	2293	8	0.1799	0.0314	0	0	2898	1681	378	0	4957	12743	10.743041119448783
6	0	5	10	0	0	2160	1001	1	96	99	90	true	true	2	random	20	0.1	elevation	true	1500	true	800	0	24-31°C	0.1	45000	50	0	random	false	0	source-water	2160	1703	7	0.1766	0.0363	0	0	2134	3066	241	0	5441	9644	10.565176493487362
4	0	5	10	0	0	2160	1000	1	96	99	90	true	true	2	random	20	0.1	elevation	true	1500	true	800	0	24-31°C	0.1	45000	50	3	random	false	0	source-water	2160	443	0	0.0285	0	0	0	534	3193	3414	0	7141	15556	0
19	0	5	10	0	0	2160	1003	1	96	99	90	true	true	2	random	20	0.1	elevation	true	1500	true	800	0	24-31°C	0.1	45000	50	3	random	false	0	source-water	2160	309	0	0.0234	0	0	0	314	1673	3053	0	5040	13188	0
2	0	5	10	0	0	2160	1000	1	96	99	90	true	true	2	random	20	0.1	elevation	true	1500	true	800	0	24-31°C	0.1	45000	50	1	random	false	0	source-water	2160	892	1	0.0523	0.0029	0	0	2013	2746	1617	0	6376	17051	12.66
24	0	5	10	0	0	2160	1004	1	96	99	90	true	true	2	random	20	0.1	elevation	true	1500	true	800	0	24-31°C	0.1	45000	50	3	random	false	0	source-water	2160	390	0	0.0274	0	0	0	334	2309	3239	0	5882	14236	0
5	0	5	10	0	0	2160	1000	1	96	99	90	true	true	2	random	20	0.1	elevation	true	1500	true	800	0	24-31°C	0.1	45000	50	4	random	false	0	source-water	2160	289	0	0.0214	0	0	0	151	3275	3531	0	6957	13477	0
31	0	5	10	0	0	2160	1006	1	96	99	90	true	true	2	random	20	0.1	elevation	true	1500	true	800	0	24-31°C	0.1	45000	50	0	random	false	0	source-water	2160	1790	7	0.1846	0.0361	0	0	2167	2438	290	0	4895	9696	10.673415563559729
25	0	5	10	0	0	2160	1004	1	96	99	90	true	true	2	random	20	0.1	elevation	true	1500	true	800	0	24-31°C	0.1	45000	50	4	random	false	0	source-water	2160	234	0	0.018	0	0	0	90	2226	3559	0	5875	12981	0
26	0	5	10	0	0	2160	1005	1	96	99	90	true	true	2	random	20	0.1	elevation	true	1500	true	800	0	24-31°C	0.1	45000	50	0	random	false	0	source-water	2160	2052	11	0.1837	0.0493	0	0	2414	2472	429	0	5315	11171	10.256883792822997
22	0	5	10	0	0	2160	1004	1	96	99	90	true	true	2	random	20	0.1	elevation	true	1500	true	800	0	24-31°C	0.1	45000	50	1	random	false	0	source-water	2160	908	2	0.0538	0.0059	0	0	1919	1893	1712	0	5524	16878	13.405572755417957
32	0	5	10	0	0	2160	1006	1	96	99	90	true	true	2	random	20	0.1	elevation	true	1500	true	800	0	24-31°C	0.1	45000	50	1	random	false	0	source-water	2160	709	4	0.0588	0.0166	0	0	1579	2742	864	0	5185	12057	13.181180555555557
28	0	5	10	0	0	2160	1005	1	96	99	90	true	true	2	random	20	0.1	elevation	true	1500	true	800	0	24-31°C	0.1	45000	50	2	random	false	0	source-water	2160	523	0	0.0389	0	0	0	657	2845	2709	0	6211	13434	0
29	0	5	10	0	0	2160	1005	1	96	99	90	true	true	2	random	20	0.1	elevation	true	1500	true	800	0	24-31°C	0.1	45000	50	3	random	false	0	source-water	2160	289	0	0.0235	0	0	0	312	3128	3077	0	6517	12273	0
23	0	5	10	0	0	2160	1004	1	96	99	90	true	true	2	random	20	0.1	elevation	true	1500	true	800	0	24-31°C	0.1	45000	50	2	random	false	0	source-water	2160	620	0	0.0384	0	0	0	1103	2050	2584	0	5737	16149	0
33	0	5	10	0	0	2160	1006	1	96	99	90	true	true	2	random	20	0.1	elevation	true	1500	true	800	0	24-31°C	0.1	45000	50	2	random	false	0	source-water	2160	495	3	0.0455	0.0138	0	0	792	2714	1559	0	5065	10888	11.87163145539906
34	0	5	10	0	0	2160	1006	1	96	99	90	true	true	2	random	20	0.1	elevation	true	1500	true	800	0	24-31°C	0.1	45000	50	3	random	false	0	source-water	2160	318	1	0.0313	0.0049	0	0	303	3058	2183	0	5544	10169	11.7
35	0	5	10	0	0	2160	1006	1	96	99	90	true	true	2	random	20	0.1	elevation	true	1500	true	800	0	24-31°C	0.1	45000	50	4	random	false	0	source-water	2160	238	0	0.0245	0	0	0	92	3056	2453	0	5601	9728	0
27	0	5	10	0	0	2160	1005	1	96	99	90	true	true	2	random	20	0.1	elevation	true	1500	true	800	0	24-31°C	0.1	45000	50	1	random	false	0	source-water	2160	701	2	0.0489	0.007	0	0	1293	2733	1896	0	5922	14337	12.616666666666667
37	0	5	10	0	0	2160	1007	1	96	99	90	true	true	2	random	20	0.1	elevation	true	1500	true	800	0	24-31°C	0.1	45000	50	1	random	false	0	source-water	2160	905	2	0.0576	0.0064	0	0	2106	1717	1025	0	4848	15704	12.88923076923077
36	0	5	10	0	0	2160	1007	1	96	99	90	true	true	2	random	20	0.1	elevation	true	1500	true	800	0	24-31°C	0.1	45000	50	0	random	false	0	source-water	2160	2017	9	0.1812	0.0404	0	0	2544	1610	287	0	4441	11131	10.809982962593601
39	0	5	10	0	0	2160	1007	1	96	99	90	true	true	2	random	20	0.1	elevation	true	1500	true	800	0	24-31°C	0.1	45000	50	3	random	false	0	source-water	2160	476	0	0.0334	0	0	0	435	2044	2873	0	5352	14246	0
38	0	5	10	0	0	2160	1007	1	96	99	90	true	true	2	random	20	0.1	elevation	true	1500	true	800	0	24-31°C	0.1	45000	50	2	random	false	0	source-water	2160	700	2	0.0452	0.0065	0	0	1055	1892	2144	0	5091	15500	12.975357142857142
41	0	5	10	0	0	2160	1008	1	96	99	90	true	true	2	random	20	0.1	elevation	true	1500	true	800	0	24-31°C	0.1	45000	50	0	random	false	0	source-water	2160	1378	6	0.1805	0.0392	0	0	1568	1481	474	0	3523	7633	10.44230259933232
42	0	5	10	0	0	2160	1008	1	96	99	90	true	true	2	random	20	0.1	elevation	true	1500	true	800	0	24-31°C	0.1	45000	50	1	random	false	0	source-water	2160	540	1	0.0533	0.005	0	0	1184	1594	1080	0	3858	10124	12.94
30	0	5	10	0	0	2160	1005	1	96	99	90	true	true	2	random	20	0.1	elevation	true	1500	true	800	0	24-31°C	0.1	45000	50	4	random	false	0	source-water	2160	193	0	0.0173	0	0	0	113	3183	3386	0	6682	11124	0
40	0	5	10	0	0	2160	1007	1	96	99	90	true	true	2	random	20	0.1	elevation	true	1500	true	800	0	24-31°C	0.1	45000	50	4	random	false	0	source-water	2160	305	0	0.023	0	0	0	136	2130	3240	0	5506	13269	0
45	0	5	10	0	0	2160	1008	1	96	99	90	true	true	2	random	20	0.1	elevation	true	1500	true	800	0	24-31°C	0.1	45000	50	4	random	false	0	source-water	2160	178	0	0.0227	0	0	0	100	1844	2172	0	4116	7852	0
53	0	5	10	0	0	2160	1010	1	96	99	90	true	true	2	random	20	0.1	elevation	true	1500	true	800	0	24-31°C	0.1	45000	50	2	random	false	0	source-water	2160	741	1	0.0416	0.0028	0	0	1141	2929	2781	0	6851	17794	11.86
44	0	5	10	0	0	2160	1008	1	96	99	90	true	true	2	random	20	0.1	elevation	true	1500	true	800	0	24-31°C	0.1	45000	50	3	random	false	0	source-water	2160	260	0	0.0307	0	0	0	229	1712	1973	0	3914	8461	0
50	0	5	10	0	0	2160	1009	1	96	99	90	true	true	2	random	20	0.1	elevation	true	1500	true	800	0	24-31°C	0.1	45000	50	4	random	false	0	source-water	2160	195	0	0.0154	0	0	0	103	2089	3787	0	5979	12657	0
57	0	5	10	0	0	2160	1011	1	96	99	90	true	true	2	random	20	0.1	elevation	true	1500	true	800	0	24-31°C	0.1	45000	50	1	random	false	0	source-water	2160	885	3	0.0547	0.0093	0	0	2182	1965	1517	0	5664	16181	12.338294609309102
51	0	5	10	0	0	2160	1010	1	96	99	90	true	true	2	random	20	0.1	elevation	true	1500	true	800	0	24-31°C	0.1	45000	50	0	random	false	0	source-water	2160	2481	8	0.1779	0.0287	0	0	3102	2369	376	0	5847	13948	10.358658597945738
48	0	5	10	0	0	2160	1009	1	96	99	90	true	true	2	random	20	0.1	elevation	true	1500	true	800	0	24-31°C	0.1	45000	50	2	random	false	0	source-water	2160	538	1	0.0353	0.0033	0	0	787	1812	3093	0	5692	15246	12.5
47	0	5	10	0	0	2160	1009	1	96	99	90	true	true	2	random	20	0.1	elevation	true	1500	true	800	0	24-31°C	0.1	45000	50	1	random	false	0	source-water	2160	859	2	0.051	0.0059	0	0	1682	1657	2201	0	5540	16854	12.145394006659266
46	0	5	10	0	0	2160	1009	1	96	99	90	true	true	2	random	20	0.1	elevation	true	1500	true	800	0	24-31°C	0.1	45000	50	0	random	false	0	source-water	2160	2341	9	0.1816	0.0349	0	0	2803	1436	598	0	4837	12893	10.03418563428037
43	0	5	10	0	0	2160	1008	1	96	99	90	true	true	2	random	20	0.1	elevation	true	1500	true	800	0	24-31°C	0.1	45000	50	2	random	false	0	source-water	2160	411	0	0.0417	0	0	0	601	1679	1718	0	3998	9863	0
61	0	5	10	0	0	2160	1012	1	96	99	90	true	true	2	random	20	0.1	elevation	true	1500	true	800	0	24-31°C	0.1	45000	50	0	random	false	0	source-water	2160	2527	5	0.1817	0.018	0	0	3167	2729	421	0	6317	13906	10.041123251268434
49	0	5	10	0	0	2160	1009	1	96	99	90	true	true	2	random	20	0.1	elevation	true	1500	true	800	0	24-31°C	0.1	45000	50	3	random	false	0	source-water	2160	352	0	0.0245	0	0	0	281	1978	3654	0	5913	14371	0
67	0	5	10	0	0	2160	1013	1	96	99	90	true	true	2	random	20	0.1	elevation	true	1500	true	800	0	24-31°C	0.1	45000	50	1	random	false	0	source-water	2160	834	1	0.0555	0.0033	0	0	1652	2375	1553	0	5580	15023	12.096153846153847
52	0	5	10	0	0	2160	1010	1	96	99	90	true	true	2	random	20	0.1	elevation	true	1500	true	800	0	24-31°C	0.1	45000	50	1	random	false	0	source-water	2160	1004	2	0.0516	0.0051	0	0	2152	2743	1876	0	6771	19475	12.257931034482759
62	0	5	10	0	0	2160	1012	1	96	99	90	true	true	2	random	20	0.1	elevation	true	1500	true	800	0	24-31°C	0.1	45000	50	1	random	false	0	source-water	2160	951	0	0.0508	0	0	0	2244	3069	1868	0	7181	18730	0
68	0	5	10	0	0	2160	1013	1	96	99	90	true	true	2	random	20	0.1	elevation	true	1500	true	800	0	24-31°C	0.1	45000	50	2	random	false	0	source-water	2160	554	0	0.0393	0	0	0	829	2555	2443	0	5827	14107	0
63	0	5	10	0	0	2160	1012	1	96	99	90	true	true	2	random	20	0.1	elevation	true	1500	true	800	0	24-31°C	0.1	45000	50	2	random	false	0	source-water	2160	671	0	0.0386	0	0	0	1060	3387	2872	0	7319	17402	0
66	0	5	10	0	0	2160	1013	1	96	99	90	true	true	2	random	20	0.1	elevation	true	1500	true	800	0	24-31°C	0.1	45000	50	0	random	false	0	source-water	2160	2117	9	0.1856	0.0395	0	0	2677	2105	186	0	4968	11407	9.854487640951163
55	0	5	10	0	0	2160	1010	1	96	99	90	true	true	2	random	20	0.1	elevation	true	1500	true	800	0	24-31°C	0.1	45000	50	4	random	false	0	source-water	2160	321	0	0.0201	0	0	0	172	3391	4016	0	7579	15932	0
65	0	5	10	0	0	2160	1012	1	96	99	90	true	true	2	random	20	0.1	elevation	true	1500	true	800	0	24-31°C	0.1	45000	50	4	random	false	0	source-water	2160	280	0	0.0185	0	0	0	123	3653	3980	0	7756	15143	0
58	0	5	10	0	0	2160	1011	1	96	99	90	true	true	2	random	20	0.1	elevation	true	1500	true	800	0	24-31°C	0.1	45000	50	2	random	false	0	source-water	2160	720	1	0.0446	0.0031	0	0	1131	2163	2641	0	5935	16139	12
56	0	5	10	0	0	2160	1011	1	96	99	90	true	true	2	random	20	0.1	elevation	true	1500	true	800	0	24-31°C	0.1	45000	50	0	random	false	0	source-water	2160	2320	11	0.1821	0.0431	0	0	2770	1632	525	0	4927	12737	10.060817711701777
59	0	5	10	0	0	2160	1011	1	96	99	90	true	true	2	random	20	0.1	elevation	true	1500	true	800	0	24-31°C	0.1	45000	50	3	random	false	0	source-water	2160	470	0	0.0323	0	0	0	373	2252	3435	0	6060	14553	0
69	0	5	10	0	0	2160	1013	1	96	99	90	true	true	2	random	20	0.1	elevation	true	1500	true	800	0	24-31°C	0.1	45000	50	3	random	false	0	source-water	2160	363	0	0.0278	0	0	0	280	2709	3057	0	6046	13076	0
54	0	5	10	0	0	2160	1010	1	96	99	90	true	true	2	random	20	0.1	elevation	true	1500	true	800	0	24-31°C	0.1	45000	50	3	random	false	0	source-water	2160	464	0	0.0276	0	0	0	568	3185	3460	0	7213	16818	0
60	0	5	10	0	0	2160	1011	1	96	99	90	true	true	2	random	20	0.1	elevation	true	1500	true	800	0	24-31°C	0.1	45000	50	4	random	false	0	source-water	2160	246	0	0.0184	0	0	0	149	2334	3684	0	6167	13343	0
70	0	5	10	0	0	2160	1013	1	96	99	90	true	true	2	random	20	0.1	elevation	true	1500	true	800	0	24-31°C	0.1	45000	50	4	random	false	0	source-water	2160	222	0	0.0192	0	0	0	82	2842	3251	0	6175	11583	0
74	0	5	10	0	0	2160	1014	1	96	99	90	true	true	2	random	20	0.1	elevation	true	1500	true	800	0	24-31°C	0.1	45000	50	3	random	false	0	source-water	2160	443	0	0.0279	0	0	0	405	2748	3672	0	6825	15884	0
77	0	5	10	0	0	2160	1015	1	96	99	90	true	true	2	random	20	0.1	elevation	true	1500	true	800	0	24-31°C	0.1	45000	50	1	random	false	0	source-water	2160	335	0	0.0455	0	0	0	703	3092	974	0	4769	7358	0
72	0	5	10	0	0	2160	1014	1	96	99	90	true	true	2	random	20	0.1	elevation	true	1500	true	800	0	24-31°C	0.1	45000	50	1	random	false	0	source-water	2160	939	2	0.053	0.0056	0	0	1911	2501	2016	0	6428	17717	12.466844919786096
73	0	5	10	0	0	2160	1014	1	96	99	90	true	true	2	random	20	0.1	elevation	true	1500	true	800	0	24-31°C	0.1	45000	50	2	random	false	0	source-water	2160	621	1	0.0386	0.0031	0	0	975	2704	2950	0	6629	16070	11.647058823529411
83	0	5	10	0	0	2160	1016	1	96	99	90	true	true	2	random	20	0.1	elevation	true	1500	true	800	0	24-31°C	0.1	45000	50	2	random	false	0	source-water	2160	595	0	0.0376	0	0	0	1076	2473	2643	0	6192	15827	0
64	0	5	10	0	0	2160	1012	1	96	99	90	true	true	2	random	20	0.1	elevation	true	1500	true	800	0	24-31°C	0.1	45000	50	3	random	false	0	source-water	2160	435	0	0.0276	0	0	0	530	3566	3439	0	7535	15777	0
85	0	5	10	0	0	2160	1016	1	96	99	90	true	true	2	random	20	0.1	elevation	true	1500	true	800	0	24-31°C	0.1	45000	50	4	random	false	0	source-water	2160	276	0	0.0199	0	0	0	201	2770	3583	0	6554	13883	0
81	0	5	10	0	0	2160	1016	1	96	99	90	true	true	2	random	20	0.1	elevation	true	1500	true	800	0	24-31°C	0.1	45000	50	0	random	false	0	source-water	2160	2288	7	0.179	0.0273	0	0	2790	2070	565	0	5425	12784	10.285117147660701
76	0	5	10	0	0	2160	1015	1	96	99	90	true	true	2	random	20	0.1	elevation	true	1500	true	800	0	24-31°C	0.1	45000	50	0	random	false	0	source-water	2160	1145	3	0.1798	0.0236	0	0	1277	2953	270	0	4500	6369	10.417366818873667
78	0	5	10	0	0	2160	1015	1	96	99	90	true	true	2	random	20	0.1	elevation	true	1500	true	800	0	24-31°C	0.1	45000	50	2	random	false	0	source-water	2160	263	0	0.0389	0	0	0	398	3273	1326	0	4997	6762	0
88	0	5	10	0	0	2160	1017	1	96	99	90	true	true	2	random	20	0.1	elevation	true	1500	true	800	0	24-31°C	0.1	45000	50	2	random	false	0	source-water	2160	458	0	0.0349	0	0	0	672	3019	2602	0	6293	13136	0
89	0	5	10	0	0	2160	1017	1	96	99	90	true	true	2	random	20	0.1	elevation	true	1500	true	800	0	24-31°C	0.1	45000	50	3	random	false	0	source-water	2160	263	0	0.0227	0	0	0	325	3202	2897	0	6424	11572	0
87	0	5	10	0	0	2160	1017	1	96	99	90	true	true	2	random	20	0.1	elevation	true	1500	true	800	0	24-31°C	0.1	45000	50	1	random	false	0	source-water	2160	698	0	0.0493	0	0	0	1376	2799	1904	0	6079	14160	0
80	0	5	10	0	0	2160	1015	1	96	99	90	true	true	2	random	20	0.1	elevation	true	1500	true	800	0	24-31°C	0.1	45000	50	4	random	false	0	source-water	2160	88	0	0.016	0	0	0	72	3392	1691	0	5155	5508	0
75	0	5	10	0	0	2160	1014	1	96	99	90	true	true	2	random	20	0.1	elevation	true	1500	true	800	0	24-31°C	0.1	45000	50	4	random	false	0	source-water	2160	269	0	0.019	0	0	0	171	2948	3848	0	6967	14124	0
82	0	5	10	0	0	2160	1016	1	96	99	90	true	true	2	random	20	0.1	elevation	true	1500	true	800	0	24-31°C	0.1	45000	50	1	random	false	0	source-water	2160	857	0	0.0497	0	0	0	1927	2266	1791	0	5984	17240	0
90	0	5	10	0	0	2160	1017	1	96	99	90	true	true	2	random	20	0.1	elevation	true	1500	true	800	0	24-31°C	0.1	45000	50	4	random	false	0	source-water	2160	149	0	0.014	0	0	0	105	3155	3211	0	6471	10675	0
79	0	5	10	0	0	2160	1015	1	96	99	90	true	true	2	random	20	0.1	elevation	true	1500	true	800	0	24-31°C	0.1	45000	50	3	random	false	0	source-water	2160	160	0	0.0266	0	0	0	188	3237	1464	0	4889	6024	0
84	0	5	10	0	0	2160	1016	1	96	99	90	true	true	2	random	20	0.1	elevation	true	1500	true	800	0	24-31°C	0.1	45000	50	3	random	false	0	source-water	2160	394	0	0.026	0	0	0	472	2569	3303	0	6344	15165	0
92	0	5	10	0	0	2160	1018	1	96	99	90	true	true	2	random	20	0.1	elevation	true	1500	true	800	0	24-31°C	0.1	45000	50	1	random	false	0	source-water	2160	731	0	0.0538	0	0	0	1570	1695	1532	0	4797	13592	0
101	0	5	10	0	0	2160	1020	1	96	99	90	true	true	2	random	20	0.1	elevation	true	1500	true	800	0	24-31°C	0.1	45000	50	0	random	false	0	source-water	2160	1920	8	0.1807	0.0376	0	0	2323	2860	449	0	5632	10627	10.500153242036063
91	0	5	10	0	0	2160	1018	1	96	99	90	true	true	2	random	20	0.1	elevation	true	1500	true	800	0	24-31°C	0.1	45000	50	0	random	false	0	source-water	2160	1858	2	0.1792	0.0097	0	0	2288	1505	482	0	4275	10371	10.593703703703703
86	0	5	10	0	0	2160	1017	1	96	99	90	true	true	2	random	20	0.1	elevation	true	1500	true	800	0	24-31°C	0.1	45000	50	0	random	false	0	source-water	2160	1881	10	0.1775	0.0472	0	0	2346	2530	463	0	5339	10599	10.097882492866097
100	0	5	10	0	0	2160	1019	1	96	99	90	true	true	2	random	20	0.1	elevation	true	1500	true	800	0	24-31°C	0.1	45000	50	4	random	false	0	source-water	2160	293	0	0.023	0	0	0	234	1979	3317	0	5530	12759	0
71	0	5	10	0	0	2160	1014	1	96	99	90	true	true	2	random	20	0.1	elevation	true	1500	true	800	0	24-31°C	0.1	45000	50	0	random	false	0	source-water	2160	2393	14	0.1824	0.0534	0	0	2738	2272	493	0	5503	13122	10.570382093715642
96	0	5	10	0	0	2160	1019	1	96	99	90	true	true	2	random	20	0.1	elevation	true	1500	true	800	0	24-31°C	0.1	45000	50	0	random	false	0	source-water	2160	2039	9	0.1793	0.0396	0	0	2413	1388	598	0	4399	11370	10.048064557942375
99	0	5	10	0	0	2160	1019	1	96	99	90	true	true	2	random	20	0.1	elevation	true	1500	true	800	0	24-31°C	0.1	45000	50	3	random	false	0	source-water	2160	434	0	0.031	0	0	0	578	1841	2994	0	5413	13988	0
93	0	5	10	0	0	2160	1018	1	96	99	90	true	true	2	random	20	0.1	elevation	true	1500	true	800	0	24-31°C	0.1	45000	50	2	random	false	0	source-water	2160	510	0	0.0399	0	0	0	748	1836	2334	0	4918	12780	0
104	0	5	10	0	0	2160	1020	1	96	99	90	true	true	2	random	20	0.1	elevation	true	1500	true	800	0	24-31°C	0.1	45000	50	3	random	false	0	source-water	2160	278	0	0.0232	0	0	0	282	3465	2980	0	6727	11996	0
106	0	5	10	0	0	2160	1021	1	96	99	90	true	true	2	random	20	0.1	elevation	true	1500	true	800	0	24-31°C	0.1	45000	50	0	random	false	0	source-water	2160	1916	7	0.1772	0.0324	0	0	2400	1449	380	0	4229	10813	10.331761148904006
102	0	5	10	0	0	2160	1020	1	96	99	90	true	true	2	random	20	0.1	elevation	true	1500	true	800	0	24-31°C	0.1	45000	50	1	random	false	0	source-water	2160	672	2	0.0493	0.0073	0	0	1420	3109	1750	0	6279	13626	12.666153846153847
103	0	5	10	0	0	2160	1020	1	96	99	90	true	true	2	random	20	0.1	elevation	true	1500	true	800	0	24-31°C	0.1	45000	50	2	random	false	0	source-water	2160	474	0	0.0364	0	0	0	636	3332	2648	0	6616	13025	0
94	0	5	10	0	0	2160	1018	1	96	99	90	true	true	2	random	20	0.1	elevation	true	1500	true	800	0	24-31°C	0.1	45000	50	3	random	false	0	source-water	2160	320	0	0.0275	0	0	0	392	1972	2635	0	4999	11619	0
95	0	5	10	0	0	2160	1018	1	96	99	90	true	true	2	random	20	0.1	elevation	true	1500	true	800	0	24-31°C	0.1	45000	50	4	random	false	0	source-water	2160	223	0	0.02	0	0	0	172	2035	3003	0	5210	11143	0
110	0	5	10	0	0	2160	1021	1	96	99	90	true	true	2	random	20	0.1	elevation	true	1500	true	800	0	24-31°C	0.1	45000	50	4	random	false	0	source-water	2160	233	0	0.0223	0	0	0	152	1835	2709	0	4696	10471	0
111	0	5	10	0	0	2160	1022	1	96	99	90	true	true	2	random	20	0.1	elevation	true	1500	true	800	0	24-31°C	0.1	45000	50	0	random	false	0	source-water	2160	1720	6	0.1845	0.0323	0	0	2120	1596	262	0	3978	9322	10.798272424196142
116	0	5	10	0	0	2160	1023	1	96	99	90	true	true	2	random	20	0.1	elevation	true	1500	true	800	0	24-31°C	0.1	45000	50	0	random	false	0	source-water	2160	2745	14	0.1828	0.0467	0	0	3129	1742	693	0	5564	15019	10.296891081944954
98	0	5	10	0	0	2160	1019	1	96	99	90	true	true	2	random	20	0.1	elevation	true	1500	true	800	0	24-31°C	0.1	45000	50	2	random	false	0	source-water	2160	590	1	0.0393	0.0033	0	0	1122	1690	2349	0	5161	15003	13.1
97	0	5	10	0	0	2160	1019	1	96	99	90	true	true	2	random	20	0.1	elevation	true	1500	true	800	0	24-31°C	0.1	45000	50	1	random	false	0	source-water	2160	868	2	0.0537	0.0062	0	0	1800	1586	1744	0	5130	16166	12.542717086834735
108	0	5	10	0	0	2160	1021	1	96	99	90	true	true	2	random	20	0.1	elevation	true	1500	true	800	0	24-31°C	0.1	45000	50	2	random	false	0	source-water	2160	548	0	0.043	0	0	0	867	1715	2074	0	4656	12740	0
115	0	5	10	0	0	2160	1022	1	96	99	90	true	true	2	random	20	0.1	elevation	true	1500	true	800	0	24-31°C	0.1	45000	50	4	random	false	0	source-water	2160	152	0	0.0158	0	0	0	83	2067	2717	0	4867	9643	0
112	0	5	10	0	0	2160	1022	1	96	99	90	true	true	2	random	20	0.1	elevation	true	1500	true	800	0	24-31°C	0.1	45000	50	1	random	false	0	source-water	2160	654	0	0.0515	0	0	0	1383	1755	1305	0	4443	12699	0
107	0	5	10	0	0	2160	1021	1	96	99	90	true	true	2	random	20	0.1	elevation	true	1500	true	800	0	24-31°C	0.1	45000	50	1	random	false	0	source-water	2160	820	1	0.0572	0.0035	0	0	1666	1545	1348	0	4559	14347	13.450980392156863
120	0	5	10	0	0	2160	1023	1	96	99	90	true	true	2	random	20	0.1	elevation	true	1500	true	800	0	24-31°C	0.1	45000	50	4	random	false	0	source-water	2160	373	0	0.021	0	0	0	199	2529	4669	0	7397	17760	0
109	0	5	10	0	0	2160	1021	1	96	99	90	true	true	2	random	20	0.1	elevation	true	1500	true	800	0	24-31°C	0.1	45000	50	3	random	false	0	source-water	2160	360	0	0.0296	0	0	0	400	1820	2625	0	4845	12153	0
117	0	5	10	0	0	2160	1023	1	96	99	90	true	true	2	random	20	0.1	elevation	true	1500	true	800	0	24-31°C	0.1	45000	50	1	random	false	0	source-water	2160	1099	2	0.0516	0.0047	0	0	2576	2012	2091	0	6679	21286	11.878846153846155
113	0	5	10	0	0	2160	1022	1	96	99	90	true	true	2	random	20	0.1	elevation	true	1500	true	800	0	24-31°C	0.1	45000	50	2	random	false	0	source-water	2160	446	0	0.0391	0	0	0	569	2006	2096	0	4671	11406	0
119	0	5	10	0	0	2160	1023	1	96	99	90	true	true	2	random	20	0.1	elevation	true	1500	true	800	0	24-31°C	0.1	45000	50	3	random	false	0	source-water	2160	564	0	0.029	0	0	0	650	2441	4260	0	7351	19419	0
105	0	5	10	0	0	2160	1020	1	96	99	90	true	true	2	random	20	0.1	elevation	true	1500	true	800	0	24-31°C	0.1	45000	50	4	random	false	0	source-water	2160	140	0	0.0134	0	0	0	83	3667	3081	0	6831	10420	0
114	0	5	10	0	0	2160	1022	1	96	99	90	true	true	2	random	20	0.1	elevation	true	1500	true	800	0	24-31°C	0.1	45000	50	3	random	false	0	source-water	2160	265	0	0.0251	0	0	0	248	2045	2447	0	4740	10540	0
118	0	5	10	0	0	2160	1023	1	96	99	90	true	true	2	random	20	0.1	elevation	true	1500	true	800	0	24-31°C	0.1	45000	50	2	random	false	0	source-water	2160	844	0	0.0428	0	0	0	1389	2283	3317	0	6989	19723	0
123	0	5	10	0	0	2160	1024	1	96	99	90	true	true	2	random	20	0.1	elevation	true	1500	true	800	0	24-31°C	0.1	45000	50	2	random	false	0	source-water	2160	593	1	0.0365	0.0031	0	0	917	1960	2708	0	5585	16268	12.46
128	0	5	10	0	0	2160	1025	1	96	99	90	true	true	2	random	20	0.1	elevation	true	1500	true	800	0	24-31°C	0.1	45000	50	2	random	false	0	source-water	2160	395	1	0.0399	0.0051	0	0	714	1868	1698	0	4280	9895	11.86
121	0	5	10	0	0	2160	1024	1	96	99	90	true	true	2	random	20	0.1	elevation	true	1500	true	800	0	24-31°C	0.1	45000	50	0	random	false	0	source-water	2160	2168	10	0.169	0.0389	0	0	2714	1737	599	0	5050	12831	10.138369852856059
126	0	5	10	0	0	2160	1025	1	96	99	90	true	true	2	random	20	0.1	elevation	true	1500	true	800	0	24-31°C	0.1	45000	50	0	random	false	0	source-water	2160	1361	7	0.1763	0.0455	0	0	1524	1675	541	0	3740	7719	10.569692870540255
125	0	5	10	0	0	2160	1024	1	96	99	90	true	true	2	random	20	0.1	elevation	true	1500	true	800	0	24-31°C	0.1	45000	50	4	random	false	0	source-water	2160	309	0	0.0221	0	0	0	182	2295	3689	0	6166	13975	0
131	0	5	10	0	0	2160	1026	1	96	99	90	true	true	2	random	20	0.1	elevation	true	1500	true	800	0	24-31°C	0.1	45000	50	0	random	false	0	source-water	2160	2476	9	0.1767	0.0321	0	0	3047	3117	629	0	6793	14009	10.267644812584978
122	0	5	10	0	0	2160	1024	1	96	99	90	true	true	2	random	20	0.1	elevation	true	1500	true	800	0	24-31°C	0.1	45000	50	1	random	false	0	source-water	2160	904	3	0.053	0.0088	0	0	1873	1866	1740	0	5479	17052	13.150381733793017
134	0	5	10	0	0	2160	1026	1	96	99	90	true	true	2	random	20	0.1	elevation	true	1500	true	800	0	24-31°C	0.1	45000	50	3	random	false	0	source-water	2160	469	0	0.0282	0	0	0	524	3944	3766	0	8234	16633	0
129	0	5	10	0	0	2160	1025	1	96	99	90	true	true	2	random	20	0.1	elevation	true	1500	true	800	0	24-31°C	0.1	45000	50	3	random	false	0	source-water	2160	286	0	0.0322	0	0	0	409	1947	1953	0	4309	8877	0
127	0	5	10	0	0	2160	1025	1	96	99	90	true	true	2	random	20	0.1	elevation	true	1500	true	800	0	24-31°C	0.1	45000	50	1	random	false	0	source-water	2160	518	1	0.0528	0.0051	0	0	1144	1851	1143	0	4138	9819	11.88
135	0	5	10	0	0	2160	1026	1	96	99	90	true	true	2	random	20	0.1	elevation	true	1500	true	800	0	24-31°C	0.1	45000	50	4	random	false	0	source-water	2160	264	0	0.0176	0	0	0	140	4090	4188	0	8418	15035	0
130	0	5	10	0	0	2160	1025	1	96	99	90	true	true	2	random	20	0.1	elevation	true	1500	true	800	0	24-31°C	0.1	45000	50	4	random	false	0	source-water	2160	211	0	0.0247	0	0	0	147	2112	2267	0	4526	8545	0
133	0	5	10	0	0	2160	1026	1	96	99	90	true	true	2	random	20	0.1	elevation	true	1500	true	800	0	24-31°C	0.1	45000	50	2	random	false	0	source-water	2160	702	0	0.0391	0	0	0	1160	3780	3115	0	8055	17966	0
132	0	5	10	0	0	2160	1026	1	96	99	90	true	true	2	random	20	0.1	elevation	true	1500	true	800	0	24-31°C	0.1	45000	50	1	random	false	0	source-water	2160	943	1	0.0495	0.0026	0	0	2139	3408	2002	0	7549	19060	13.66
124	0	5	10	0	0	2160	1024	1	96	99	90	true	true	2	random	20	0.1	elevation	true	1500	true	800	0	24-31°C	0.1	45000	50	3	random	false	0	source-water	2160	398	0	0.0263	0	0	0	447	2091	3355	0	5893	15105	0
