# Supplementary material for: Discovering the opposite shore: How did hominins cross sea straits?
Source: PLoS One. 2021 Jun 30;16(6):e0252885. doi: 10.1371/journal.pone.0252885 (PMC8244915; doi:10.1371/journal.pone.0252885)
Supplement: S2 File — CSV output of the simulation experiments presented in this paper and Python scripts used for creating the graphs. (ZIP) [file pone.0252885.s007.zip › 02OneFactorSensitivity/0RawData/OneFactorSensitivity_ScenarioA_population-density.csv]

BehaviorSpace results (NetLogo 6.1.1)
/scratch/home/ehoelzchen/ABMs/HCW-ABM/model/HCW-ABMv1.0.0-0053.nlogo
OneFactorSensitivity_ScenarioA_population-density
11/08/2020 06:32:57:466 +0100
min-pxcor	max-pxcor	min-pycor	max-pycor
0	99	0	99
[run number]	pioneering-probability	optimal-walking-speed	water-barrier-size	fleeing-probability	fleeing-threshold	max-simulation-duration	seed	pioneering-threshold	hours-until-dehydration	max-fleeing-pioneering-distance	current-direction	constant-population-size	dehydration	movement-in-water-speed	movement-in-water-direction	perception-radius	decision-randomness	map-coloring	thermoregulation	basal-metabolic-rate	hypothermia	energy-loss-water-movement	death-rate-in-water	water-temperature-interval	population-density	max-energy	number-founder-agents	current-speed	map-scenario	remove-old-population	min-resources	attempt-counter	[step]	sum-of-target-area-hominins	sum-of-founder-population-size-reached	crossing-success-rate-individuals	crossing-success-rate-founder-population	death-dehydration	death-exhaustion	death-hypothermia	death-left_map_land	death-left_map_water	death-random	sum-of-deaths	attempts-source-water	mean-individual-hours-water-crossing
16	0	5	10	0	0	2160	1003	1	96	99	90	true	true	2	random	20	0.1	elevation	true	1500	true	800	0	24-31°C	0.025	45000	50	0	random	false	0	source-water	2160	502	0	0.1773	0	0	0	645	271	94	0	1010	2831	0
11	0	5	10	0	0	2160	1002	1	96	99	90	true	true	2	random	20	0.1	elevation	true	1500	true	800	0	24-31°C	0.025	45000	50	0	random	false	0	source-water	2160	585	0	0.1695	0	0	0	737	529	107	0	1373	3451	0
21	0	5	10	0	0	2160	1004	1	96	99	90	true	true	2	random	20	0.1	elevation	true	1500	true	800	0	24-31°C	0.025	45000	50	0	random	false	0	source-water	2160	560	0	0.1796	0	0	0	709	401	85	0	1195	3118	0
1	0	5	10	0	0	2160	1000	1	96	99	90	true	true	2	random	20	0.1	elevation	true	1500	true	800	0	24-31°C	0.025	45000	50	0	random	false	0	source-water	2160	589	0	0.1875	0	0	0	707	621	144	0	1472	3142	0
6	0	5	10	0	0	2160	1001	1	96	99	90	true	true	2	random	20	0.1	elevation	true	1500	true	800	0	24-31°C	0.025	45000	50	0	random	false	0	source-water	2160	424	0	0.1865	0	0	0	534	696	65	0	1295	2273	0
26	0	5	10	0	0	2160	1005	1	96	99	90	true	true	2	random	20	0.1	elevation	true	1500	true	800	0	24-31°C	0.025	45000	50	0	random	false	0	source-water	2160	533	0	0.1859	0	0	0	629	638	109	0	1376	2867	0
31	0	5	10	0	0	2160	1006	1	96	99	90	true	true	2	random	20	0.1	elevation	true	1500	true	800	0	24-31°C	0.025	45000	50	0	random	false	0	source-water	2160	452	0	0.1827	0	0	0	586	573	63	0	1222	2474	0
12	0	5	10	0	0	2160	1002	1	96	99	90	true	true	2	random	20	0.1	elevation	true	1500	true	800	0	24-31°C	0.05	45000	50	0	random	false	0	source-water	2160	1137	3	0.1931	0.0254	0	0	1305	1156	230	0	2691	5887	10.688581707485817
7	0	5	10	0	0	2160	1001	1	96	99	90	true	true	2	random	20	0.1	elevation	true	1500	true	800	0	24-31°C	0.05	45000	50	0	random	false	0	source-water	2160	858	1	0.1918	0.0112	0	0	1040	1510	136	0	2686	4473	10.62
22	0	5	10	0	0	2160	1004	1	96	99	90	true	true	2	random	20	0.1	elevation	true	1500	true	800	0	24-31°C	0.05	45000	50	0	random	false	0	source-water	2160	1173	1	0.1811	0.0077	0	0	1450	791	199	0	2440	6477	10.34
17	0	5	10	0	0	2160	1003	1	96	99	90	true	true	2	random	20	0.1	elevation	true	1500	true	800	0	24-31°C	0.05	45000	50	0	random	false	0	source-water	2160	1053	1	0.1856	0.0088	0	0	1238	617	201	0	2056	5675	11.22
2	0	5	10	0	0	2160	1000	1	96	99	90	true	true	2	random	20	0.1	elevation	true	1500	true	800	0	24-31°C	0.05	45000	50	0	random	false	0	source-water	2160	1093	1	0.1663	0.0076	0	0	1380	1235	264	0	2879	6572	10.173076923076923
32	0	5	10	0	0	2160	1006	1	96	99	90	true	true	2	random	20	0.1	elevation	true	1500	true	800	0	24-31°C	0.05	45000	50	0	random	false	0	source-water	2160	910	2	0.1887	0.0208	0	0	1062	1249	143	0	2454	4823	10.755254237288135
36	0	5	10	0	0	2160	1007	1	96	99	90	true	true	2	random	20	0.1	elevation	true	1500	true	800	0	24-31°C	0.025	45000	50	0	random	false	0	source-water	2160	540	0	0.1801	0	0	0	625	394	87	0	1106	2999	0
27	0	5	10	0	0	2160	1005	1	96	99	90	true	true	2	random	20	0.1	elevation	true	1500	true	800	0	24-31°C	0.05	45000	50	0	random	false	0	source-water	2160	993	3	0.179	0.027	0	0	1163	1265	266	0	2694	5549	10.521804345080207
37	0	5	10	0	0	2160	1007	1	96	99	90	true	true	2	random	20	0.1	elevation	true	1500	true	800	0	24-31°C	0.05	45000	50	0	random	false	0	source-water	2160	1059	2	0.1771	0.0167	0	0	1287	802	162	0	2251	5978	10.934545454545454
41	0	5	10	0	0	2160	1008	1	96	99	90	true	true	2	random	20	0.1	elevation	true	1500	true	800	0	24-31°C	0.025	45000	50	0	random	false	0	source-water	2160	346	0	0.1873	0	0	0	409	355	107	0	871	1847	0
13	0	5	10	0	0	2160	1002	1	96	99	90	true	true	2	random	20	0.1	elevation	true	1500	true	800	0	24-31°C	0.1	45000	50	0	random	false	0	source-water	2160	2342	9	0.1857	0.0357	0	0	2727	2287	444	0	5458	12614	10.256531626590286
8	0	5	10	0	0	2160	1001	1	96	99	90	true	true	2	random	20	0.1	elevation	true	1500	true	800	0	24-31°C	0.1	45000	50	0	random	false	0	source-water	2160	1703	7	0.1766	0.0363	0	0	2134	3066	241	0	5441	9644	10.565176493487362
46	0	5	10	0	0	2160	1009	1	96	99	90	true	true	2	random	20	0.1	elevation	true	1500	true	800	0	24-31°C	0.025	45000	50	0	random	false	0	source-water	2160	578	0	0.1798	0	0	0	722	340	130	0	1192	3215	0
23	0	5	10	0	0	2160	1004	1	96	99	90	true	true	2	random	20	0.1	elevation	true	1500	true	800	0	24-31°C	0.1	45000	50	0	random	false	0	source-water	2160	2293	8	0.1799	0.0314	0	0	2898	1681	378	0	4957	12743	10.743041119448783
38	0	5	10	0	0	2160	1007	1	96	99	90	true	true	2	random	20	0.1	elevation	true	1500	true	800	0	24-31°C	0.1	45000	50	0	random	false	0	source-water	2160	2017	9	0.1812	0.0404	0	0	2544	1610	287	0	4441	11131	10.809982962593601
3	0	5	10	0	0	2160	1000	1	96	99	90	true	true	2	random	20	0.1	elevation	true	1500	true	800	0	24-31°C	0.1	45000	50	0	random	false	0	source-water	2160	2308	9	0.1757	0.0342	0	0	2819	2543	540	0	5902	13138	10.209095925297113
14	0	5	10	0	0	2160	1002	1	96	99	90	true	true	2	random	20	0.1	elevation	true	1500	true	800	0	24-31°C	0.15	45000	50	0	random	false	0	source-water	2160	3484	20	0.1855	0.0532	0	0	4137	3485	642	0	8264	18783	10.212328788337633
9	0	5	10	0	0	2160	1001	1	96	99	90	true	true	2	random	20	0.1	elevation	true	1500	true	800	0	24-31°C	0.15	45000	50	0	random	false	0	source-water	2160	2684	14	0.1888	0.0493	0	0	3332	4569	387	0	8288	14214	10.225274490879785
18	0	5	10	0	0	2160	1003	1	96	99	90	true	true	2	random	20	0.1	elevation	true	1500	true	800	0	24-31°C	0.1	45000	50	0	random	false	0	source-water	2160	2181	7	0.1753	0.0281	0	0	2771	1195	386	0	4352	12441	10.523717954096384
42	0	5	10	0	0	2160	1008	1	96	99	90	true	true	2	random	20	0.1	elevation	true	1500	true	800	0	24-31°C	0.05	45000	50	0	random	false	0	source-water	2160	689	1	0.1786	0.013	0	0	796	732	219	0	1747	3857	10.226415094339623
15	0	5	10	0	0	2160	1002	1	96	99	90	true	true	2	random	20	0.1	elevation	true	1500	true	800	0	24-31°C	0.2	45000	50	0	random	false	0	source-water	2160	4717	31	0.1806	0.0594	0	0	5656	4587	901	0	11144	26117	10.30677351349684
47	0	5	10	0	0	2160	1009	1	96	99	90	true	true	2	random	20	0.1	elevation	true	1500	true	800	0	24-31°C	0.05	45000	50	0	random	false	0	source-water	2160	1197	2	0.181	0.0152	0	0	1448	718	286	0	2452	6614	10.139978213507625
51	0	5	10	0	0	2160	1010	1	96	99	90	true	true	2	random	20	0.1	elevation	true	1500	true	800	0	24-31°C	0.025	45000	50	0	random	false	0	source-water	2160	599	0	0.1807	0	0	0	767	630	88	0	1485	3314	0
33	0	5	10	0	0	2160	1006	1	96	99	90	true	true	2	random	20	0.1	elevation	true	1500	true	800	0	24-31°C	0.1	45000	50	0	random	false	0	source-water	2160	1790	7	0.1846	0.0361	0	0	2167	2438	290	0	4895	9696	10.673415563559729
28	0	5	10	0	0	2160	1005	1	96	99	90	true	true	2	random	20	0.1	elevation	true	1500	true	800	0	24-31°C	0.1	45000	50	0	random	false	0	source-water	2160	2052	11	0.1837	0.0493	0	0	2414	2472	429	0	5315	11171	10.256883792822997
43	0	5	10	0	0	2160	1008	1	96	99	90	true	true	2	random	20	0.1	elevation	true	1500	true	800	0	24-31°C	0.1	45000	50	0	random	false	0	source-water	2160	1378	6	0.1805	0.0392	0	0	1568	1481	474	0	3523	7633	10.44230259933232
52	0	5	10	0	0	2160	1010	1	96	99	90	true	true	2	random	20	0.1	elevation	true	1500	true	800	0	24-31°C	0.05	45000	50	0	random	false	0	source-water	2160	1229	2	0.1866	0.0152	0	0	1561	1219	161	0	2941	6588	10.62516129032258
48	0	5	10	0	0	2160	1009	1	96	99	90	true	true	2	random	20	0.1	elevation	true	1500	true	800	0	24-31°C	0.1	45000	50	0	random	false	0	source-water	2160	2341	9	0.1816	0.0349	0	0	2803	1436	598	0	4837	12893	10.03418563428037
4	0	5	10	0	0	2160	1000	1	96	99	90	true	true	2	random	20	0.1	elevation	true	1500	true	800	0	24-31°C	0.15	45000	50	0	random	false	0	source-water	2160	3407	18	0.1812	0.0479	0	0	4112	3714	853	0	8679	18805	10.171232679400354
56	0	5	10	0	0	2160	1011	1	96	99	90	true	true	2	random	20	0.1	elevation	true	1500	true	800	0	24-31°C	0.025	45000	50	0	random	false	0	source-water	2160	550	0	0.173	0	0	0	710	428	157	0	1295	3180	0
39	0	5	10	0	0	2160	1007	1	96	99	90	true	true	2	random	20	0.1	elevation	true	1500	true	800	0	24-31°C	0.15	45000	50	0	random	false	0	source-water	2160	3097	17	0.181	0.0497	0	0	3955	2352	433	0	6740	17110	10.702850518609168
19	0	5	10	0	0	2160	1003	1	96	99	90	true	true	2	random	20	0.1	elevation	true	1500	true	800	0	24-31°C	0.15	45000	50	0	random	false	0	source-water	2160	3179	15	0.1808	0.0426	0	0	3987	1729	573	0	6289	17579	10.259366764435152
34	0	5	10	0	0	2160	1006	1	96	99	90	true	true	2	random	20	0.1	elevation	true	1500	true	800	0	24-31°C	0.15	45000	50	0	random	false	0	source-water	2160	2744	13	0.1852	0.0439	0	0	3234	3766	466	0	7466	14815	10.68258452040439
61	0	5	10	0	0	2160	1012	1	96	99	90	true	true	2	random	20	0.1	elevation	true	1500	true	800	0	24-31°C	0.025	45000	50	0	random	false	0	source-water	2160	608	0	0.1798	0	0	0	787	680	86	0	1553	3382	0
66	0	5	10	0	0	2160	1013	1	96	99	90	true	true	2	random	20	0.1	elevation	true	1500	true	800	0	24-31°C	0.025	45000	50	0	random	false	0	source-water	2160	504	0	0.1664	0	0	0	653	486	41	0	1180	3029	0
10	0	5	10	0	0	2160	1001	1	96	99	90	true	true	2	random	20	0.1	elevation	true	1500	true	800	0	24-31°C	0.2	45000	50	0	random	false	0	source-water	2160	3583	24	0.1877	0.0628	0	0	4513	6211	481	0	11205	19091	10.188023953809738
57	0	5	10	0	0	2160	1011	1	96	99	90	true	true	2	random	20	0.1	elevation	true	1500	true	800	0	24-31°C	0.05	45000	50	0	random	false	0	source-water	2160	1164	4	0.1861	0.032	0	0	1361	802	281	0	2444	6255	9.943824913686406
58	0	5	10	0	0	2160	1011	1	96	99	90	true	true	2	random	20	0.1	elevation	true	1500	true	800	0	24-31°C	0.1	45000	50	0	random	false	0	source-water	2160	2320	11	0.1821	0.0431	0	0	2770	1632	525	0	4927	12737	10.060817711701777
20	0	5	10	0	0	2160	1003	1	96	99	90	true	true	2	random	20	0.1	elevation	true	1500	true	800	0	24-31°C	0.2	45000	50	0	random	false	0	source-water	2160	4210	26	0.1784	0.0551	0	0	5278	2397	762	0	8437	23602	10.406294046328282
49	0	5	10	0	0	2160	1009	1	96	99	90	true	true	2	random	20	0.1	elevation	true	1500	true	800	0	24-31°C	0.15	45000	50	0	random	false	0	source-water	2160	3497	19	0.178	0.0483	0	0	4359	2096	854	0	7309	19650	10.227626969164083
62	0	5	10	0	0	2160	1012	1	96	99	90	true	true	2	random	20	0.1	elevation	true	1500	true	800	0	24-31°C	0.05	45000	50	0	random	false	0	source-water	2160	1231	0	0.1796	0	0	0	1584	1383	221	0	3188	6855	0
24	0	5	10	0	0	2160	1004	1	96	99	90	true	true	2	random	20	0.1	elevation	true	1500	true	800	0	24-31°C	0.15	45000	50	0	random	false	0	source-water	2160	3507	18	0.1829	0.047	0	0	4339	2487	640	0	7466	19173	10.44636421800158
71	0	5	10	0	0	2160	1014	1	96	99	90	true	true	2	random	20	0.1	elevation	true	1500	true	800	0	24-31°C	0.025	45000	50	0	random	false	0	source-water	2160	593	0	0.1804	0	0	0	711	582	114	0	1407	3287	0
67	0	5	10	0	0	2160	1013	1	96	99	90	true	true	2	random	20	0.1	elevation	true	1500	true	800	0	24-31°C	0.05	45000	50	0	random	false	0	source-water	2160	1009	2	0.1798	0.0179	0	0	1310	1079	91	0	2480	5612	9.823684210526316
5	0	5	10	0	0	2160	1000	1	96	99	90	true	true	2	random	20	0.1	elevation	true	1500	true	800	0	24-31°C	0.2	45000	50	0	random	false	0	source-water	2160	4421	27	0.1737	0.053	0	0	5653	5075	1119	0	11847	25451	10.071897172188308
53	0	5	10	0	0	2160	1010	1	96	99	90	true	true	2	random	20	0.1	elevation	true	1500	true	800	0	24-31°C	0.1	45000	50	0	random	false	0	source-water	2160	2481	8	0.1779	0.0287	0	0	3102	2369	376	0	5847	13948	10.358658597945738
63	0	5	10	0	0	2160	1012	1	96	99	90	true	true	2	random	20	0.1	elevation	true	1500	true	800	0	24-31°C	0.1	45000	50	0	random	false	0	source-water	2160	2527	5	0.1817	0.018	0	0	3167	2729	421	0	6317	13906	10.041123251268434
29	0	5	10	0	0	2160	1005	1	96	99	90	true	true	2	random	20	0.1	elevation	true	1500	true	800	0	24-31°C	0.15	45000	50	0	random	false	0	source-water	2160	3043	22	0.1848	0.0669	0	0	3414	3462	663	0	7539	16466	10.508354410878331
72	0	5	10	0	0	2160	1014	1	96	99	90	true	true	2	random	20	0.1	elevation	true	1500	true	800	0	24-31°C	0.05	45000	50	0	random	false	0	source-water	2160	1255	4	0.1786	0.0284	0	0	1446	1124	286	0	2856	7027	10.055020364264825
40	0	5	10	0	0	2160	1007	1	96	99	90	true	true	2	random	20	0.1	elevation	true	1500	true	800	0	24-31°C	0.2	45000	50	0	random	false	0	source-water	2160	4032	25	0.18	0.0558	0	0	5218	3137	538	0	8893	22398	10.061927634749901
54	0	5	10	0	0	2160	1010	1	96	99	90	true	true	2	random	20	0.1	elevation	true	1500	true	800	0	24-31°C	0.15	45000	50	0	random	false	0	source-water	2160	3709	19	0.177	0.0453	0	0	4599	3694	577	0	8870	20953	10.217490640375063
76	0	5	10	0	0	2160	1015	1	96	99	90	true	true	2	random	20	0.1	elevation	true	1500	true	800	0	24-31°C	0.025	45000	50	0	random	false	0	source-water	2160	274	0	0.1807	0	0	0	329	758	65	0	1152	1516	0
50	0	5	10	0	0	2160	1009	1	96	99	90	true	true	2	random	20	0.1	elevation	true	1500	true	800	0	24-31°C	0.2	45000	50	0	random	false	0	source-water	2160	4775	32	0.1817	0.0608	0	0	5641	2694	1197	0	9532	26284	10.489388914052217
81	0	5	10	0	0	2160	1016	1	96	99	90	true	true	2	random	20	0.1	elevation	true	1500	true	800	0	24-31°C	0.025	45000	50	0	random	false	0	source-water	2160	555	0	0.1743	0	0	0	656	543	137	0	1336	3184	0
44	0	5	10	0	0	2160	1008	1	96	99	90	true	true	2	random	20	0.1	elevation	true	1500	true	800	0	24-31°C	0.15	45000	50	0	random	false	0	source-water	2160	2046	11	0.1819	0.0489	0	0	2326	2194	697	0	5217	11247	10.144470891545676
68	0	5	10	0	0	2160	1013	1	96	99	90	true	true	2	random	20	0.1	elevation	true	1500	true	800	0	24-31°C	0.1	45000	50	0	random	false	0	source-water	2160	2117	9	0.1856	0.0395	0	0	2677	2105	186	0	4968	11407	9.854487640951163
77	0	5	10	0	0	2160	1015	1	96	99	90	true	true	2	random	20	0.1	elevation	true	1500	true	800	0	24-31°C	0.05	45000	50	0	random	false	0	source-water	2160	572	0	0.1827	0	0	0	647	1496	151	0	2294	3130	0
86	0	5	10	0	0	2160	1017	1	96	99	90	true	true	2	random	20	0.1	elevation	true	1500	true	800	0	24-31°C	0.025	45000	50	0	random	false	0	source-water	2160	501	0	0.1922	0	0	0	570	634	125	0	1329	2606	0
64	0	5	10	0	0	2160	1012	1	96	99	90	true	true	2	random	20	0.1	elevation	true	1500	true	800	0	24-31°C	0.15	45000	50	0	random	false	0	source-water	2160	3764	12	0.179	0.0285	0	0	4672	4205	673	0	9550	21026	10.319618798870708
55	0	5	10	0	0	2160	1010	1	96	99	90	true	true	2	random	20	0.1	elevation	true	1500	true	800	0	24-31°C	0.2	45000	50	0	random	false	0	source-water	2160	5059	33	0.1825	0.0596	0	0	6312	4971	745	0	12028	27724	10.426905798710722
73	0	5	10	0	0	2160	1014	1	96	99	90	true	true	2	random	20	0.1	elevation	true	1500	true	800	0	24-31°C	0.1	45000	50	0	random	false	0	source-water	2160	2393	14	0.1824	0.0534	0	0	2738	2272	493	0	5503	13122	10.570382093715642
91	0	5	10	0	0	2160	1018	1	96	99	90	true	true	2	random	20	0.1	elevation	true	1500	true	800	0	24-31°C	0.025	45000	50	0	random	false	0	source-water	2160	491	0	0.1849	0	0	0	577	374	128	0	1079	2656	0
35	0	5	10	0	0	2160	1006	1	96	99	90	true	true	2	random	20	0.1	elevation	true	1500	true	800	0	24-31°C	0.2	45000	50	0	random	false	0	source-water	2160	3630	21	0.1821	0.0526	0	0	4357	4941	580	0	9878	19939	10.444829822700298
25	0	5	10	0	0	2160	1004	1	96	99	90	true	true	2	random	20	0.1	elevation	true	1500	true	800	0	24-31°C	0.2	45000	50	0	random	false	0	source-water	2160	4459	24	0.1796	0.0484	0	0	5903	3400	717	0	10020	24824	10.25690412625619
82	0	5	10	0	0	2160	1016	1	96	99	90	true	true	2	random	20	0.1	elevation	true	1500	true	800	0	24-31°C	0.05	45000	50	0	random	false	0	source-water	2160	1121	1	0.171	0.0076	0	0	1396	1034	270	0	2700	6556	10.7
87	0	5	10	0	0	2160	1017	1	96	99	90	true	true	2	random	20	0.1	elevation	true	1500	true	800	0	24-31°C	0.05	45000	50	0	random	false	0	source-water	2160	973	2	0.1791	0.0183	0	0	1125	1306	254	0	2685	5433	10.49327868852459
96	0	5	10	0	0	2160	1019	1	96	99	90	true	true	2	random	20	0.1	elevation	true	1500	true	800	0	24-31°C	0.025	45000	50	0	random	false	0	source-water	2160	556	0	0.192	0	0	0	612	387	157	0	1156	2896	0
30	0	5	10	0	0	2160	1005	1	96	99	90	true	true	2	random	20	0.1	elevation	true	1500	true	800	0	24-31°C	0.2	45000	50	0	random	false	0	source-water	2160	4148	34	0.1842	0.0756	0	0	4761	4934	899	0	10594	22522	10.377519849461892
59	0	5	10	0	0	2160	1011	1	96	99	90	true	true	2	random	20	0.1	elevation	true	1500	true	800	0	24-31°C	0.15	45000	50	0	random	false	0	source-water	2160	3379	20	0.1784	0.0528	0	0	4038	2461	784	0	7283	18940	10.37143040539585
45	0	5	10	0	0	2160	1008	1	96	99	90	true	true	2	random	20	0.1	elevation	true	1500	true	800	0	24-31°C	0.2	45000	50	0	random	false	0	source-water	2160	2633	15	0.1752	0.0498	0	0	3079	2852	944	0	6875	15030	10.226818217822252
88	0	5	10	0	0	2160	1017	1	96	99	90	true	true	2	random	20	0.1	elevation	true	1500	true	800	0	24-31°C	0.1	45000	50	0	random	false	0	source-water	2160	1881	10	0.1775	0.0472	0	0	2346	2530	463	0	5339	10599	10.097882492866097
101	0	5	10	0	0	2160	1020	1	96	99	90	true	true	2	random	20	0.1	elevation	true	1500	true	800	0	24-31°C	0.025	45000	50	0	random	false	0	source-water	2160	487	0	0.1712	0	0	0	605	704	102	0	1411	2844	0
65	0	5	10	0	0	2160	1012	1	96	99	90	true	true	2	random	20	0.1	elevation	true	1500	true	800	0	24-31°C	0.2	45000	50	0	random	false	0	source-water	2160	4960	21	0.1764	0.0374	0	0	6385	5538	876	0	12799	28117	10.322555391369333
60	0	5	10	0	0	2160	1011	1	96	99	90	true	true	2	random	20	0.1	elevation	true	1500	true	800	0	24-31°C	0.2	45000	50	0	random	false	0	source-water	2160	4568	30	0.1834	0.0602	0	0	5519	3226	1017	0	9762	24903	10.39026571801642
92	0	5	10	0	0	2160	1018	1	96	99	90	true	true	2	random	20	0.1	elevation	true	1500	true	800	0	24-31°C	0.05	45000	50	0	random	false	0	source-water	2160	976	0	0.1739	0	0	0	1180	821	265	0	2266	5613	0
97	0	5	10	0	0	2160	1019	1	96	99	90	true	true	2	random	20	0.1	elevation	true	1500	true	800	0	24-31°C	0.05	45000	50	0	random	false	0	source-water	2160	1064	2	0.1682	0.0157	0	0	1271	679	325	0	2275	6327	9.841842397336293
83	0	5	10	0	0	2160	1016	1	96	99	90	true	true	2	random	20	0.1	elevation	true	1500	true	800	0	24-31°C	0.1	45000	50	0	random	false	0	source-water	2160	2288	7	0.179	0.0273	0	0	2790	2070	565	0	5425	12784	10.285117147660701
106	0	5	10	0	0	2160	1021	1	96	99	90	true	true	2	random	20	0.1	elevation	true	1500	true	800	0	24-31°C	0.025	45000	50	0	random	false	0	source-water	2160	479	0	0.1898	0	0	0	544	366	114	0	1024	2524	0
70	0	5	10	0	0	2160	1013	1	96	99	90	true	true	2	random	20	0.1	elevation	true	1500	true	800	0	24-31°C	0.2	45000	50	0	random	false	0	source-water	2160	4149	29	0.1816	0.0635	0	0	5360	4266	358	0	9984	22843	10.235351168088807
84	0	5	10	0	0	2160	1016	1	96	99	90	true	true	2	random	20	0.1	elevation	true	1500	true	800	0	24-31°C	0.15	45000	50	0	random	false	0	source-water	2160	3404	15	0.1762	0.0389	0	0	4272	3034	897	0	8203	19320	10.366428512252567
93	0	5	10	0	0	2160	1018	1	96	99	90	true	true	2	random	20	0.1	elevation	true	1500	true	800	0	24-31°C	0.1	45000	50	0	random	false	0	source-water	2160	1858	2	0.1792	0.0097	0	0	2288	1505	482	0	4275	10371	10.593703703703703
111	0	5	10	0	0	2160	1022	1	96	99	90	true	true	2	random	20	0.1	elevation	true	1500	true	800	0	24-31°C	0.025	45000	50	0	random	false	0	source-water	2160	389	0	0.172	0	0	0	500	418	64	0	982	2262	0
78	0	5	10	0	0	2160	1015	1	96	99	90	true	true	2	random	20	0.1	elevation	true	1500	true	800	0	24-31°C	0.1	45000	50	0	random	false	0	source-water	2160	1145	3	0.1798	0.0236	0	0	1277	2953	270	0	4500	6369	10.417366818873667
75	0	5	10	0	0	2160	1014	1	96	99	90	true	true	2	random	20	0.1	elevation	true	1500	true	800	0	24-31°C	0.2	45000	50	0	random	false	0	source-water	2160	4772	43	0.1829	0.0824	0	0	5475	4444	1033	0	10952	26097	10.236293641593335
102	0	5	10	0	0	2160	1020	1	96	99	90	true	true	2	random	20	0.1	elevation	true	1500	true	800	0	24-31°C	0.05	45000	50	0	random	false	0	source-water	2160	954	1	0.1752	0.0092	0	0	1170	1356	187	0	2713	5445	9.92
69	0	5	10	0	0	2160	1013	1	96	99	90	true	true	2	random	20	0.1	elevation	true	1500	true	800	0	24-31°C	0.15	45000	50	0	random	false	0	source-water	2160	3097	17	0.1824	0.05	0	0	3872	3239	271	0	7382	16975	10.143303754475804
107	0	5	10	0	0	2160	1021	1	96	99	90	true	true	2	random	20	0.1	elevation	true	1500	true	800	0	24-31°C	0.05	45000	50	0	random	false	0	source-water	2160	968	2	0.1843	0.019	0	0	1161	699	192	0	2052	5253	10.057397504456329
116	0	5	10	0	0	2160	1023	1	96	99	90	true	true	2	random	20	0.1	elevation	true	1500	true	800	0	24-31°C	0.025	45000	50	0	random	false	0	source-water	2160	712	0	0.1901	0	0	0	833	409	179	0	1421	3746	0
121	0	5	10	0	0	2160	1024	1	96	99	90	true	true	2	random	20	0.1	elevation	true	1500	true	800	0	24-31°C	0.025	45000	50	0	random	false	0	source-water	2160	530	0	0.1871	0	0	0	634	348	129	0	1111	2833	0
98	0	5	10	0	0	2160	1019	1	96	99	90	true	true	2	random	20	0.1	elevation	true	1500	true	800	0	24-31°C	0.1	45000	50	0	random	false	0	source-water	2160	2039	9	0.1793	0.0396	0	0	2413	1388	598	0	4399	11370	10.048064557942375
112	0	5	10	0	0	2160	1022	1	96	99	90	true	true	2	random	20	0.1	elevation	true	1500	true	800	0	24-31°C	0.05	45000	50	0	random	false	0	source-water	2160	810	1	0.1799	0.0111	0	0	1034	858	137	0	2029	4502	10.38
103	0	5	10	0	0	2160	1020	1	96	99	90	true	true	2	random	20	0.1	elevation	true	1500	true	800	0	24-31°C	0.1	45000	50	0	random	false	0	source-water	2160	1920	8	0.1807	0.0376	0	0	2323	2860	449	0	5632	10627	10.500153242036063
117	0	5	10	0	0	2160	1023	1	96	99	90	true	true	2	random	20	0.1	elevation	true	1500	true	800	0	24-31°C	0.05	45000	50	0	random	false	0	source-water	2160	1372	1	0.1853	0.0068	0	0	1683	946	332	0	2961	7405	9.607843137254902
89	0	5	10	0	0	2160	1017	1	96	99	90	true	true	2	random	20	0.1	elevation	true	1500	true	800	0	24-31°C	0.15	45000	50	0	random	false	0	source-water	2160	2854	17	0.1761	0.0525	0	0	3508	3688	710	0	7906	16207	10.150708032150781
74	0	5	10	0	0	2160	1014	1	96	99	90	true	true	2	random	20	0.1	elevation	true	1500	true	800	0	24-31°C	0.15	45000	50	0	random	false	0	source-water	2160	3517	27	0.1777	0.0682	0	0	4051	3299	762	0	8112	19790	10.212229856036556
126	0	5	10	0	0	2160	1025	1	96	99	90	true	true	2	random	20	0.1	elevation	true	1500	true	800	0	24-31°C	0.025	45000	50	0	random	false	0	source-water	2160	331	0	0.1874	0	0	0	356	447	134	0	937	1766	0
108	0	5	10	0	0	2160	1021	1	96	99	90	true	true	2	random	20	0.1	elevation	true	1500	true	800	0	24-31°C	0.1	45000	50	0	random	false	0	source-water	2160	1916	7	0.1772	0.0324	0	0	2400	1449	380	0	4229	10813	10.331761148904006
94	0	5	10	0	0	2160	1018	1	96	99	90	true	true	2	random	20	0.1	elevation	true	1500	true	800	0	24-31°C	0.15	45000	50	0	random	false	0	source-water	2160	2930	5	0.1834	0.0156	0	0	3512	2331	702	0	6545	15978	10.65751191187832
113	0	5	10	0	0	2160	1022	1	96	99	90	true	true	2	random	20	0.1	elevation	true	1500	true	800	0	24-31°C	0.1	45000	50	0	random	false	0	source-water	2160	1720	6	0.1845	0.0323	0	0	2120	1596	262	0	3978	9322	10.798272424196142
90	0	5	10	0	0	2160	1017	1	96	99	90	true	true	2	random	20	0.1	elevation	true	1500	true	800	0	24-31°C	0.2	45000	50	0	random	false	0	source-water	2160	4040	29	0.1854	0.0665	0	0	4532	4834	958	0	10324	21786	10.295859310090325
122	0	5	10	0	0	2160	1024	1	96	99	90	true	true	2	random	20	0.1	elevation	true	1500	true	800	0	24-31°C	0.05	45000	50	0	random	false	0	source-water	2160	1083	3	0.1712	0.0236	0	0	1244	834	337	0	2415	6327	10.719691358024692
131	0	5	10	0	0	2160	1026	1	96	99	90	true	true	2	random	20	0.1	elevation	true	1500	true	800	0	24-31°C	0.025	45000	50	0	random	false	0	source-water	2160	608	0	0.176	0	0	0	708	745	170	0	1623	3454	0
104	0	5	10	0	0	2160	1020	1	96	99	90	true	true	2	random	20	0.1	elevation	true	1500	true	800	0	24-31°C	0.15	45000	50	0	random	false	0	source-water	2160	2886	18	0.179	0.0557	0	0	3472	4327	645	0	8444	16126	10.330415555319158
118	0	5	10	0	0	2160	1023	1	96	99	90	true	true	2	random	20	0.1	elevation	true	1500	true	800	0	24-31°C	0.1	45000	50	0	random	false	0	source-water	2160	2745	14	0.1828	0.0467	0	0	3129	1742	693	0	5564	15019	10.296891081944954
127	0	5	10	0	0	2160	1025	1	96	99	90	true	true	2	random	20	0.1	elevation	true	1500	true	800	0	24-31°C	0.05	45000	50	0	random	false	0	source-water	2160	736	1	0.1722	0.0118	0	0	803	801	297	0	1901	4273	9.96
79	0	5	10	0	0	2160	1015	1	96	99	90	true	true	2	random	20	0.1	elevation	true	1500	true	800	0	24-31°C	0.15	45000	50	0	random	false	0	source-water	2160	1711	5	0.1801	0.0263	0	0	1947	4436	434	0	6817	9499	10.393570051211247
80	0	5	10	0	0	2160	1015	1	96	99	90	true	true	2	random	20	0.1	elevation	true	1500	true	800	0	24-31°C	0.2	45000	50	0	random	false	0	source-water	2160	2266	9	0.1812	0.036	0	0	2595	5866	557	0	9018	12504	10.314908701461233
99	0	5	10	0	0	2160	1019	1	96	99	90	true	true	2	random	20	0.1	elevation	true	1500	true	800	0	24-31°C	0.15	45000	50	0	random	false	0	source-water	2160	3081	16	0.1724	0.0448	0	0	3717	2041	943	0	6701	17868	10.128805284351568
132	0	5	10	0	0	2160	1026	1	96	99	90	true	true	2	random	20	0.1	elevation	true	1500	true	800	0	24-31°C	0.05	45000	50	0	random	false	0	source-water	2160	1216	2	0.1756	0.0144	0	0	1484	1579	313	0	3376	6926	9.902203389830508
95	0	5	10	0	0	2160	1018	1	96	99	90	true	true	2	random	20	0.1	elevation	true	1500	true	800	0	24-31°C	0.2	45000	50	0	random	false	0	source-water	2160	3890	10	0.18	0.0231	0	0	4593	3211	986	0	8790	21607	10.15608738055653
133	0	5	10	0	0	2160	1026	1	96	99	90	true	true	2	random	20	0.1	elevation	true	1500	true	800	0	24-31°C	0.1	45000	50	0	random	false	0	source-water	2160	2476	9	0.1767	0.0321	0	0	3047	3117	629	0	6793	14009	10.267644812584978
123	0	5	10	0	0	2160	1024	1	96	99	90	true	true	2	random	20	0.1	elevation	true	1500	true	800	0	24-31°C	0.1	45000	50	0	random	false	0	source-water	2160	2168	10	0.169	0.0389	0	0	2714	1737	599	0	5050	12831	10.138369852856059
110	0	5	10	0	0	2160	1021	1	96	99	90	true	true	2	random	20	0.1	elevation	true	1500	true	800	0	24-31°C	0.2	45000	50	0	random	false	0	source-water	2160	3828	24	0.1761	0.0552	0	0	4593	2858	830	0	8281	21737	10.320996663290073
109	0	5	10	0	0	2160	1021	1	96	99	90	true	true	2	random	20	0.1	elevation	true	1500	true	800	0	24-31°C	0.15	45000	50	0	random	false	0	source-water	2160	2872	15	0.1774	0.0463	0	0	3492	2203	591	0	6286	16187	10.596983493331855
119	0	5	10	0	0	2160	1023	1	96	99	90	true	true	2	random	20	0.1	elevation	true	1500	true	800	0	24-31°C	0.15	45000	50	0	random	false	0	source-water	2160	4036	26	0.1791	0.0576	0	0	4958	2611	969	0	8538	22535	10.012280329329135
85	0	5	10	0	0	2160	1016	1	96	99	90	true	true	2	random	20	0.1	elevation	true	1500	true	800	0	24-31°C	0.2	45000	50	0	random	false	0	source-water	2160	4487	27	0.1726	0.0519	0	0	5585	4279	1182	0	11046	25995	10.38735872351111
114	0	5	10	0	0	2160	1022	1	96	99	90	true	true	2	random	20	0.1	elevation	true	1500	true	800	0	24-31°C	0.15	45000	50	0	random	false	0	source-water	2160	2405	11	0.1763	0.0403	0	0	3106	2544	355	0	6005	13645	10.323529023549515
128	0	5	10	0	0	2160	1025	1	96	99	90	true	true	2	random	20	0.1	elevation	true	1500	true	800	0	24-31°C	0.1	45000	50	0	random	false	0	source-water	2160	1361	7	0.1763	0.0455	0	0	1524	1675	541	0	3740	7719	10.569692870540255
134	0	5	10	0	0	2160	1026	1	96	99	90	true	true	2	random	20	0.1	elevation	true	1500	true	800	0	24-31°C	0.15	45000	50	0	random	false	0	source-water	2160	3725	18	0.1796	0.0434	0	0	4434	4663	956	0	10053	20746	10.308010150680355
115	0	5	10	0	0	2160	1022	1	96	99	90	true	true	2	random	20	0.1	elevation	true	1500	true	800	0	24-31°C	0.2	45000	50	0	random	false	0	source-water	2160	3415	20	0.1798	0.0526	0	0	4190	3340	517	0	8047	18990	10.391130299098073
100	0	5	10	0	0	2160	1019	1	96	99	90	true	true	2	random	20	0.1	elevation	true	1500	true	800	0	24-31°C	0.2	45000	50	0	random	false	0	source-water	2160	4267	29	0.1751	0.0595	0	0	5122	2869	1316	0	9307	24373	10.280854825690586
129	0	5	10	0	0	2160	1025	1	96	99	90	true	true	2	random	20	0.1	elevation	true	1500	true	800	0	24-31°C	0.15	45000	50	0	random	false	0	source-water	2160	2059	12	0.1711	0.0498	0	0	2194	2625	886	0	5705	12031	10.123283703901977
124	0	5	10	0	0	2160	1024	1	96	99	90	true	true	2	random	20	0.1	elevation	true	1500	true	800	0	24-31°C	0.15	45000	50	0	random	false	0	source-water	2160	3316	19	0.1756	0.0503	0	0	4051	2464	906	0	7421	18882	10.3719205105782
125	0	5	10	0	0	2160	1024	1	96	99	90	true	true	2	random	20	0.1	elevation	true	1500	true	800	0	24-31°C	0.2	45000	50	0	random	false	0	source-water	2160	4377	29	0.1766	0.0585	0	0	5355	3424	1147	0	9926	24781	10.066245767257863
105	0	5	10	0	0	2160	1020	1	96	99	90	true	true	2	random	20	0.1	elevation	true	1500	true	800	0	24-31°C	0.2	45000	50	0	random	false	0	source-water	2160	3763	28	0.1763	0.0656	0	0	4578	5605	828	0	11011	21343	10.256930315716138
130	0	5	10	0	0	2160	1025	1	96	99	90	true	true	2	random	20	0.1	elevation	true	1500	true	800	0	24-31°C	0.2	45000	50	0	random	false	0	source-water	2160	2816	20	0.1766	0.0627	0	0	3091	3350	1110	0	7551	15943	10.432424152177598
120	0	5	10	0	0	2160	1023	1	96	99	90	true	true	2	random	20	0.1	elevation	true	1500	true	800	0	24-31°C	0.2	45000	50	0	random	false	0	source-water	2160	5246	42	0.1759	0.0705	0	0	6607	3544	1283	0	11434	29822	10.092870956679048
135	0	5	10	0	0	2160	1026	1	96	99	90	true	true	2	random	20	0.1	elevation	true	1500	true	800	0	24-31°C	0.2	45000	50	0	random	false	0	source-water	2160	4909	33	0.1758	0.059	0	0	5993	6185	1272	0	13450	27928	10.366465568481532
