# Supplementary material for: Discovering the opposite shore: How did hominins cross sea straits?
Source: PLoS One. 2021 Jun 30;16(6):e0252885. doi: 10.1371/journal.pone.0252885 (PMC8244915; doi:10.1371/journal.pone.0252885)
Supplement: S2 File — CSV output of the simulation experiments presented in this paper and Python scripts used for creating the graphs. (ZIP) [file pone.0252885.s007.zip › 02OneFactorSensitivity/0RawData/OneFactorSensitivity_ScenarioA_water-temperature-interval.csv]

BehaviorSpace results (NetLogo 6.1.1)
/scratch/home/ehoelzchen/ABMs/HCW-ABM/model/HCW-ABMv1.0.0-0053.nlogo
OneFactorSensitivity_ScenarioA_water-temperature-interval
11/08/2020 01:10:18:765 +0100
min-pxcor	max-pxcor	min-pycor	max-pycor
0	99	0	99
[run number]	pioneering-probability	optimal-walking-speed	water-barrier-size	fleeing-probability	fleeing-threshold	max-simulation-duration	seed	pioneering-threshold	hours-until-dehydration	max-fleeing-pioneering-distance	current-direction	constant-population-size	dehydration	movement-in-water-speed	movement-in-water-direction	perception-radius	decision-randomness	map-coloring	thermoregulation	basal-metabolic-rate	hypothermia	energy-loss-water-movement	death-rate-in-water	water-temperature-interval	population-density	max-energy	number-founder-agents	current-speed	map-scenario	remove-old-population	min-resources	attempt-counter	[step]	sum-of-target-area-hominins	sum-of-founder-population-size-reached	crossing-success-rate-individuals	crossing-success-rate-founder-population	death-dehydration	death-exhaustion	death-hypothermia	death-left_map_land	death-left_map_water	death-random	sum-of-deaths	attempts-source-water	mean-individual-hours-water-crossing
20	0	5	10	0	0	2160	1003	1	96	99	90	true	true	2	random	20	0.1	elevation	true	1500	true	800	0	32-39°C	0.1	45000	50	0	random	false	0	source-water	2160	1386	15	0.2223	0.12	0	121	0	605	496	0	1222	6234	12.755758129351573
25	0	5	10	0	0	2160	1004	1	96	99	90	true	true	2	random	20	0.1	elevation	true	1500	true	800	0	32-39°C	0.1	45000	50	0	random	false	0	source-water	2160	1416	17	0.2167	0.1298	0	125	0	700	461	0	1286	6533	12.903913968591286
15	0	5	10	0	0	2160	1002	1	96	99	90	true	true	2	random	20	0.1	elevation	true	1500	true	800	0	32-39°C	0.1	45000	50	0	random	false	0	source-water	2160	1650	19	0.2188	0.1258	0	96	0	1286	740	0	2122	7542	13.082962103824794
10	0	5	10	0	0	2160	1001	1	96	99	90	true	true	2	random	20	0.1	elevation	true	1500	true	800	0	32-39°C	0.1	45000	50	0	random	false	0	source-water	2160	1173	13	0.2181	0.1204	0	98	0	1604	321	0	2023	5378	12.906753208002256
12	0	5	10	0	0	2160	1002	1	96	99	90	true	true	2	random	20	0.1	elevation	true	1500	true	800	0	8-15°C	0.1	45000	50	0	random	false	0	source-water	2160	0	0	0	0	0	0	4803	2824	27	0	7654	7763	0
17	0	5	10	0	0	2160	1003	1	96	99	90	true	true	2	random	20	0.1	elevation	true	1500	true	800	0	8-15°C	0.1	45000	50	0	random	false	0	source-water	2160	0	0	0	0	0	0	4277	1409	44	0	5730	6791	0
5	0	5	10	0	0	2160	1000	1	96	99	90	true	true	2	random	20	0.1	elevation	true	1500	true	800	0	32-39°C	0.1	45000	50	0	random	false	0	source-water	2160	1571	16	0.2087	0.106	0	105	0	1307	721	0	2133	7526	12.53000032219302
14	0	5	10	0	0	2160	1002	1	96	99	90	true	true	2	random	20	0.1	elevation	true	1500	true	800	0	24-31°C	0.1	45000	50	0	random	false	0	source-water	2160	2342	9	0.1857	0.0357	0	0	2727	2287	444	0	5458	12614	10.256531626590286
8	0	5	10	0	0	2160	1001	1	96	99	90	true	true	2	random	20	0.1	elevation	true	1500	true	800	0	16-23°C	0.1	45000	50	0	random	false	0	source-water	2160	8	0	0.0012	0	0	0	3203	3534	52	0	6789	6568	0
13	0	5	10	0	0	2160	1002	1	96	99	90	true	true	2	random	20	0.1	elevation	true	1500	true	800	0	16-23°C	0.1	45000	50	0	random	false	0	source-water	2160	23	0	0.0024	0	0	0	4622	2716	73	0	7411	9782	0
9	0	5	10	0	0	2160	1001	1	96	99	90	true	true	2	random	20	0.1	elevation	true	1500	true	800	0	24-31°C	0.1	45000	50	0	random	false	0	source-water	2160	1703	7	0.1766	0.0363	0	0	2134	3066	241	0	5441	9644	10.565176493487362
7	0	5	10	0	0	2160	1001	1	96	99	90	true	true	2	random	20	0.1	elevation	true	1500	true	800	0	8-15°C	0.1	45000	50	0	random	false	0	source-water	2160	0	0	0	0	0	0	3287	3572	9	0	6868	5066	0
19	0	5	10	0	0	2160	1003	1	96	99	90	true	true	2	random	20	0.1	elevation	true	1500	true	800	0	24-31°C	0.1	45000	50	0	random	false	0	source-water	2160	2181	7	0.1753	0.0281	0	0	2771	1195	386	0	4352	12441	10.523717954096384
16	0	5	10	0	0	2160	1003	1	96	99	90	true	true	2	random	20	0.1	elevation	true	1500	true	800	0	0-7°C	0.1	45000	50	0	random	false	0	source-water	2160	0	0	0	0	0	0	4128	1435	18	0	5581	5544	0
4	0	5	10	0	0	2160	1000	1	96	99	90	true	true	2	random	20	0.1	elevation	true	1500	true	800	0	24-31°C	0.1	45000	50	0	random	false	0	source-water	2160	2308	9	0.1757	0.0342	0	0	2819	2543	540	0	5902	13138	10.209095925297113
2	0	5	10	0	0	2160	1000	1	96	99	90	true	true	2	random	20	0.1	elevation	true	1500	true	800	0	8-15°C	0.1	45000	50	0	random	false	0	source-water	2160	0	0	0	0	0	0	4604	2947	77	0	7628	7414	0
11	0	5	10	0	0	2160	1002	1	96	99	90	true	true	2	random	20	0.1	elevation	true	1500	true	800	0	0-7°C	0.1	45000	50	0	random	false	0	source-water	2160	0	0	0	0	0	0	4755	2888	17	0	7660	6498	0
18	0	5	10	0	0	2160	1003	1	96	99	90	true	true	2	random	20	0.1	elevation	true	1500	true	800	0	16-23°C	0.1	45000	50	0	random	false	0	source-water	2160	13	0	0.0015	0	0	0	4100	1318	106	0	5524	8705	0
21	0	5	10	0	0	2160	1004	1	96	99	90	true	true	2	random	20	0.1	elevation	true	1500	true	800	0	0-7°C	0.1	45000	50	0	random	false	0	source-water	2160	0	0	0	0	0	0	4649	2135	22	0	6806	6251	0
24	0	5	10	0	0	2160	1004	1	96	99	90	true	true	2	random	20	0.1	elevation	true	1500	true	800	0	24-31°C	0.1	45000	50	0	random	false	0	source-water	2160	2293	8	0.1799	0.0314	0	0	2898	1681	378	0	4957	12743	10.743041119448783
6	0	5	10	0	0	2160	1001	1	96	99	90	true	true	2	random	20	0.1	elevation	true	1500	true	800	0	0-7°C	0.1	45000	50	0	random	false	0	source-water	2160	0	0	0	0	0	0	3346	3424	2	0	6772	4434	0
26	0	5	10	0	0	2160	1005	1	96	99	90	true	true	2	random	20	0.1	elevation	true	1500	true	800	0	0-7°C	0.1	45000	50	0	random	false	0	source-water	2160	0	0	0	0	0	0	4319	2931	13	0	7263	5811	0
23	0	5	10	0	0	2160	1004	1	96	99	90	true	true	2	random	20	0.1	elevation	true	1500	true	800	0	16-23°C	0.1	45000	50	0	random	false	0	source-water	2160	13	0	0.0014	0	0	0	4320	1932	119	0	6371	9093	0
35	0	5	10	0	0	2160	1006	1	96	99	90	true	true	2	random	20	0.1	elevation	true	1500	true	800	0	32-39°C	0.1	45000	50	0	random	false	0	source-water	2160	1384	16	0.229	0.1322	0	70	0	1469	419	0	1958	6044	12.551879471201088
30	0	5	10	0	0	2160	1005	1	96	99	90	true	true	2	random	20	0.1	elevation	true	1500	true	800	0	32-39°C	0.1	45000	50	0	random	false	0	source-water	2160	1645	22	0.212	0.1419	0	75	0	1576	779	0	2430	7761	12.583848304474936
3	0	5	10	0	0	2160	1000	1	96	99	90	true	true	2	random	20	0.1	elevation	true	1500	true	800	0	16-23°C	0.1	45000	50	0	random	false	0	source-water	2160	22	0	0.0024	0	0	0	4399	3011	135	0	7545	9352	0
1	0	5	10	0	0	2160	1000	1	96	99	90	true	true	2	random	20	0.1	elevation	true	1500	true	800	0	0-7°C	0.1	45000	50	0	random	false	0	source-water	2160	0	0	0	0	0	0	4704	2977	28	0	7709	6333	0
36	0	5	10	0	0	2160	1007	1	96	99	90	true	true	2	random	20	0.1	elevation	true	1500	true	800	0	0-7°C	0.1	45000	50	0	random	false	0	source-water	2160	0	0	0	0	0	0	4397	1986	14	0	6397	5930	0
40	0	5	10	0	0	2160	1007	1	96	99	90	true	true	2	random	20	0.1	elevation	true	1500	true	800	0	32-39°C	0.1	45000	50	0	random	false	0	source-water	2160	1472	18	0.2324	0.1417	0	82	0	972	568	0	1622	6335	12.732738350183624
28	0	5	10	0	0	2160	1005	1	96	99	90	true	true	2	random	20	0.1	elevation	true	1500	true	800	0	16-23°C	0.1	45000	50	0	random	false	0	source-water	2160	11	0	0.0013	0	0	0	4031	2921	70	0	7022	8624	0
22	0	5	10	0	0	2160	1004	1	96	99	90	true	true	2	random	20	0.1	elevation	true	1500	true	800	0	8-15°C	0.1	45000	50	0	random	false	0	source-water	2160	0	0	0	0	0	0	4406	1906	40	0	6352	7015	0
27	0	5	10	0	0	2160	1005	1	96	99	90	true	true	2	random	20	0.1	elevation	true	1500	true	800	0	8-15°C	0.1	45000	50	0	random	false	0	source-water	2160	0	0	0	0	0	0	4085	2882	29	0	6996	6438	0
39	0	5	10	0	0	2160	1007	1	96	99	90	true	true	2	random	20	0.1	elevation	true	1500	true	800	0	24-31°C	0.1	45000	50	0	random	false	0	source-water	2160	2017	9	0.1812	0.0404	0	0	2544	1610	287	0	4441	11131	10.809982962593601
33	0	5	10	0	0	2160	1006	1	96	99	90	true	true	2	random	20	0.1	elevation	true	1500	true	800	0	16-23°C	0.1	45000	50	0	random	false	0	source-water	2160	8	0	0.0011	0	0	0	3597	3071	71	0	6739	7336	0
31	0	5	10	0	0	2160	1006	1	96	99	90	true	true	2	random	20	0.1	elevation	true	1500	true	800	0	0-7°C	0.1	45000	50	0	random	false	0	source-water	2160	0	0	0	0	0	0	3719	3014	9	0	6742	4978	0
38	0	5	10	0	0	2160	1007	1	96	99	90	true	true	2	random	20	0.1	elevation	true	1500	true	800	0	16-23°C	0.1	45000	50	0	random	false	0	source-water	2160	10	0	0.0012	0	0	0	4001	1957	67	0	6025	8359	0
29	0	5	10	0	0	2160	1005	1	96	99	90	true	true	2	random	20	0.1	elevation	true	1500	true	800	0	24-31°C	0.1	45000	50	0	random	false	0	source-water	2160	2052	11	0.1837	0.0493	0	0	2414	2472	429	0	5315	11171	10.256883792822997
34	0	5	10	0	0	2160	1006	1	96	99	90	true	true	2	random	20	0.1	elevation	true	1500	true	800	0	24-31°C	0.1	45000	50	0	random	false	0	source-water	2160	1790	7	0.1846	0.0361	0	0	2167	2438	290	0	4895	9696	10.673415563559729
41	0	5	10	0	0	2160	1008	1	96	99	90	true	true	2	random	20	0.1	elevation	true	1500	true	800	0	0-7°C	0.1	45000	50	0	random	false	0	source-water	2160	0	0	0	0	0	0	2863	1635	33	0	4531	3809	0
50	0	5	10	0	0	2160	1009	1	96	99	90	true	true	2	random	20	0.1	elevation	true	1500	true	800	0	32-39°C	0.1	45000	50	0	random	false	0	source-water	2160	1572	18	0.2164	0.1241	0	115	0	761	719	0	1595	7264	13.17996049622978
32	0	5	10	0	0	2160	1006	1	96	99	90	true	true	2	random	20	0.1	elevation	true	1500	true	800	0	8-15°C	0.1	45000	50	0	random	false	0	source-water	2160	0	0	0	0	0	0	3557	3020	27	0	6604	5548	0
42	0	5	10	0	0	2160	1008	1	96	99	90	true	true	2	random	20	0.1	elevation	true	1500	true	800	0	8-15°C	0.1	45000	50	0	random	false	0	source-water	2160	0	0	0	0	0	0	2705	1586	93	0	4384	4346	0
54	0	5	10	0	0	2160	1010	1	96	99	90	true	true	2	random	20	0.1	elevation	true	1500	true	800	0	24-31°C	0.1	45000	50	0	random	false	0	source-water	2160	2481	8	0.1779	0.0287	0	0	3102	2369	376	0	5847	13948	10.358658597945738
45	0	5	10	0	0	2160	1008	1	96	99	90	true	true	2	random	20	0.1	elevation	true	1500	true	800	0	32-39°C	0.1	45000	50	0	random	false	0	source-water	2160	1196	13	0.2028	0.1102	0	48	0	1032	612	0	1692	5898	13.149133723690266
43	0	5	10	0	0	2160	1008	1	96	99	90	true	true	2	random	20	0.1	elevation	true	1500	true	800	0	16-23°C	0.1	45000	50	0	random	false	0	source-water	2160	10	0	0.0018	0	0	0	2568	1668	157	0	4393	5476	0
46	0	5	10	0	0	2160	1009	1	96	99	90	true	true	2	random	20	0.1	elevation	true	1500	true	800	0	0-7°C	0.1	45000	50	0	random	false	0	source-water	2160	0	0	0	0	0	0	4788	1619	75	0	6482	6384	0
55	0	5	10	0	0	2160	1010	1	96	99	90	true	true	2	random	20	0.1	elevation	true	1500	true	800	0	32-39°C	0.1	45000	50	0	random	false	0	source-water	2160	1545	17	0.2177	0.1197	0	125	0	1074	575	0	1774	7096	13.102785813653824
49	0	5	10	0	0	2160	1009	1	96	99	90	true	true	2	random	20	0.1	elevation	true	1500	true	800	0	24-31°C	0.1	45000	50	0	random	false	0	source-water	2160	2341	9	0.1816	0.0349	0	0	2803	1436	598	0	4837	12893	10.03418563428037
44	0	5	10	0	0	2160	1008	1	96	99	90	true	true	2	random	20	0.1	elevation	true	1500	true	800	0	24-31°C	0.1	45000	50	0	random	false	0	source-water	2160	1378	6	0.1805	0.0392	0	0	1568	1481	474	0	3523	7633	10.44230259933232
37	0	5	10	0	0	2160	1007	1	96	99	90	true	true	2	random	20	0.1	elevation	true	1500	true	800	0	8-15°C	0.1	45000	50	0	random	false	0	source-water	2160	0	0	0	0	0	0	4209	1984	15	0	6208	6713	0
65	0	5	10	0	0	2160	1012	1	96	99	90	true	true	2	random	20	0.1	elevation	true	1500	true	800	0	32-39°C	0.1	45000	50	0	random	false	0	source-water	2160	1566	15	0.2192	0.1049	0	123	0	1272	677	0	2072	7145	12.854279575169738
58	0	5	10	0	0	2160	1011	1	96	99	90	true	true	2	random	20	0.1	elevation	true	1500	true	800	0	16-23°C	0.1	45000	50	0	random	false	0	source-water	2160	15	0	0.0015	0	0	0	4780	2079	172	0	7031	10249	0
47	0	5	10	0	0	2160	1009	1	96	99	90	true	true	2	random	20	0.1	elevation	true	1500	true	800	0	8-15°C	0.1	45000	50	0	random	false	0	source-water	2160	0	0	0	0	0	0	4850	1683	122	0	6655	7673	0
48	0	5	10	0	0	2160	1009	1	96	99	90	true	true	2	random	20	0.1	elevation	true	1500	true	800	0	16-23°C	0.1	45000	50	0	random	false	0	source-water	2160	18	0	0.0019	0	0	0	4589	1725	227	0	6541	9628	0
59	0	5	10	0	0	2160	1011	1	96	99	90	true	true	2	random	20	0.1	elevation	true	1500	true	800	0	24-31°C	0.1	45000	50	0	random	false	0	source-water	2160	2320	11	0.1821	0.0431	0	0	2770	1632	525	0	4927	12737	10.060817711701777
60	0	5	10	0	0	2160	1011	1	96	99	90	true	true	2	random	20	0.1	elevation	true	1500	true	800	0	32-39°C	0.1	45000	50	0	random	false	0	source-water	2160	1522	17	0.2149	0.1197	0	106	0	814	654	0	1574	7083	13.513647115906592
64	0	5	10	0	0	2160	1012	1	96	99	90	true	true	2	random	20	0.1	elevation	true	1500	true	800	0	24-31°C	0.1	45000	50	0	random	false	0	source-water	2160	2527	5	0.1817	0.018	0	0	3167	2729	421	0	6317	13906	10.041123251268434
53	0	5	10	0	0	2160	1010	1	96	99	90	true	true	2	random	20	0.1	elevation	true	1500	true	800	0	16-23°C	0.1	45000	50	0	random	false	0	source-water	2160	12	0	0.0012	0	0	0	4881	3049	50	0	7980	10093	0
51	0	5	10	0	0	2160	1010	1	96	99	90	true	true	2	random	20	0.1	elevation	true	1500	true	800	0	0-7°C	0.1	45000	50	0	random	false	0	source-water	2160	0	0	0	0	0	0	4981	3050	9	0	8040	6699	0
66	0	5	10	0	0	2160	1013	1	96	99	90	true	true	2	random	20	0.1	elevation	true	1500	true	800	0	0-7°C	0.1	45000	50	0	random	false	0	source-water	2160	0	0	0	0	0	0	4211	2583	2	0	6796	5626	0
63	0	5	10	0	0	2160	1012	1	96	99	90	true	true	2	random	20	0.1	elevation	true	1500	true	800	0	16-23°C	0.1	45000	50	0	random	false	0	source-water	2160	18	0	0.0019	0	0	0	4583	3175	48	0	7806	9551	0
52	0	5	10	0	0	2160	1010	1	96	99	90	true	true	2	random	20	0.1	elevation	true	1500	true	800	0	8-15°C	0.1	45000	50	0	random	false	0	source-water	2160	0	0	0	0	0	0	5096	3021	25	0	8142	8016	0
75	0	5	10	0	0	2160	1014	1	96	99	90	true	true	2	random	20	0.1	elevation	true	1500	true	800	0	32-39°C	0.1	45000	50	0	random	false	0	source-water	2160	1639	20	0.2196	0.1342	0	91	0	1284	682	0	2057	7462	12.760301410608506
69	0	5	10	0	0	2160	1013	1	96	99	90	true	true	2	random	20	0.1	elevation	true	1500	true	800	0	24-31°C	0.1	45000	50	0	random	false	0	source-water	2160	2117	9	0.1856	0.0395	0	0	2677	2105	186	0	4968	11407	9.854487640951163
70	0	5	10	0	0	2160	1013	1	96	99	90	true	true	2	random	20	0.1	elevation	true	1500	true	800	0	32-39°C	0.1	45000	50	0	random	false	0	source-water	2160	1429	17	0.2211	0.1318	0	89	0	1136	414	0	1639	6462	12.678296609588426
73	0	5	10	0	0	2160	1014	1	96	99	90	true	true	2	random	20	0.1	elevation	true	1500	true	800	0	16-23°C	0.1	45000	50	0	random	false	0	source-water	2160	17	0	0.0017	0	0	0	4597	2531	117	0	7245	9812	0
56	0	5	10	0	0	2160	1011	1	96	99	90	true	true	2	random	20	0.1	elevation	true	1500	true	800	0	0-7°C	0.1	45000	50	0	random	false	0	source-water	2160	0	0	0	0	0	0	4916	2049	24	0	6989	6654	0
72	0	5	10	0	0	2160	1014	1	96	99	90	true	true	2	random	20	0.1	elevation	true	1500	true	800	0	8-15°C	0.1	45000	50	0	random	false	0	source-water	2160	0	0	0	0	0	0	4762	2537	28	0	7327	7744	0
85	0	5	10	0	0	2160	1016	1	96	99	90	true	true	2	random	20	0.1	elevation	true	1500	true	800	0	32-39°C	0.1	45000	50	0	random	false	0	source-water	2160	1543	17	0.2173	0.1197	0	99	0	1133	775	0	2007	7101	12.57308084322378
68	0	5	10	0	0	2160	1013	1	96	99	90	true	true	2	random	20	0.1	elevation	true	1500	true	800	0	16-23°C	0.1	45000	50	0	random	false	0	source-water	2160	12	0	0.0014	0	0	0	4000	2590	19	0	6609	8464	0
90	0	5	10	0	0	2160	1017	1	96	99	90	true	true	2	random	20	0.1	elevation	true	1500	true	800	0	32-39°C	0.1	45000	50	0	random	false	0	source-water	2160	1477	15	0.2182	0.1111	0	92	0	1487	711	0	2290	6769	12.74201612460425
57	0	5	10	0	0	2160	1011	1	96	99	90	true	true	2	random	20	0.1	elevation	true	1500	true	800	0	8-15°C	0.1	45000	50	0	random	false	0	source-water	2160	0	0	0	0	0	0	4803	1988	71	0	6862	7631	0
74	0	5	10	0	0	2160	1014	1	96	99	90	true	true	2	random	20	0.1	elevation	true	1500	true	800	0	24-31°C	0.1	45000	50	0	random	false	0	source-water	2160	2393	14	0.1824	0.0534	0	0	2738	2272	493	0	5503	13122	10.570382093715642
61	0	5	10	0	0	2160	1012	1	96	99	90	true	true	2	random	20	0.1	elevation	true	1500	true	800	0	0-7°C	0.1	45000	50	0	random	false	0	source-water	2160	0	0	0	0	0	0	5038	3452	6	0	8496	6772	0
62	0	5	10	0	0	2160	1012	1	96	99	90	true	true	2	random	20	0.1	elevation	true	1500	true	800	0	8-15°C	0.1	45000	50	0	random	false	0	source-water	2160	0	0	0	0	0	0	4938	3387	14	0	8339	7973	0
82	0	5	10	0	0	2160	1016	1	96	99	90	true	true	2	random	20	0.1	elevation	true	1500	true	800	0	8-15°C	0.1	45000	50	0	random	false	0	source-water	2160	0	0	0	0	0	0	4643	2428	30	0	7101	7544	0
76	0	5	10	0	0	2160	1015	1	96	99	90	true	true	2	random	20	0.1	elevation	true	1500	true	800	0	0-7°C	0.1	45000	50	0	random	false	0	source-water	2160	0	0	0	0	0	0	2219	3353	24	0	5596	2927	0
83	0	5	10	0	0	2160	1016	1	96	99	90	true	true	2	random	20	0.1	elevation	true	1500	true	800	0	16-23°C	0.1	45000	50	0	random	false	0	source-water	2160	11	0	0.0012	0	0	0	4409	2468	93	0	6970	9470	0
79	0	5	10	0	0	2160	1015	1	96	99	90	true	true	2	random	20	0.1	elevation	true	1500	true	800	0	24-31°C	0.1	45000	50	0	random	false	0	source-water	2160	1145	3	0.1798	0.0236	0	0	1277	2953	270	0	4500	6369	10.417366818873667
81	0	5	10	0	0	2160	1016	1	96	99	90	true	true	2	random	20	0.1	elevation	true	1500	true	800	0	0-7°C	0.1	45000	50	0	random	false	0	source-water	2160	0	0	0	0	0	0	4748	2475	13	0	7236	6425	0
71	0	5	10	0	0	2160	1014	1	96	99	90	true	true	2	random	20	0.1	elevation	true	1500	true	800	0	0-7°C	0.1	45000	50	0	random	false	0	source-water	2160	0	0	0	0	0	0	4887	2487	17	0	7391	6677	0
84	0	5	10	0	0	2160	1016	1	96	99	90	true	true	2	random	20	0.1	elevation	true	1500	true	800	0	24-31°C	0.1	45000	50	0	random	false	0	source-water	2160	2288	7	0.179	0.0273	0	0	2790	2070	565	0	5425	12784	10.285117147660701
67	0	5	10	0	0	2160	1013	1	96	99	90	true	true	2	random	20	0.1	elevation	true	1500	true	800	0	8-15°C	0.1	45000	50	0	random	false	0	source-water	2160	0	0	0	0	0	0	4153	2569	6	0	6728	6643	0
80	0	5	10	0	0	2160	1015	1	96	99	90	true	true	2	random	20	0.1	elevation	true	1500	true	800	0	32-39°C	0.1	45000	50	0	random	false	0	source-water	2160	1181	10	0.2139	0.0909	0	44	0	2314	561	0	2919	5521	13.057081786820191
87	0	5	10	0	0	2160	1017	1	96	99	90	true	true	2	random	20	0.1	elevation	true	1500	true	800	0	8-15°C	0.1	45000	50	0	random	false	0	source-water	2160	0	0	0	0	0	0	3865	2914	38	0	6817	6137	0
78	0	5	10	0	0	2160	1015	1	96	99	90	true	true	2	random	20	0.1	elevation	true	1500	true	800	0	16-23°C	0.1	45000	50	0	random	false	0	source-water	2160	12	0	0.0028	0	0	0	2113	3245	77	0	5435	4313	0
91	0	5	10	0	0	2160	1018	1	96	99	90	true	true	2	random	20	0.1	elevation	true	1500	true	800	0	0-7°C	0.1	45000	50	0	random	false	0	source-water	2160	0	0	0	0	0	0	3879	1756	14	0	5649	5203	0
96	0	5	10	0	0	2160	1019	1	96	99	90	true	true	2	random	20	0.1	elevation	true	1500	true	800	0	0-7°C	0.1	45000	50	0	random	false	0	source-water	2160	0	0	0	0	0	0	4528	1711	41	0	6280	6101	0
100	0	5	10	0	0	2160	1019	1	96	99	90	true	true	2	random	20	0.1	elevation	true	1500	true	800	0	32-39°C	0.1	45000	50	0	random	false	0	source-water	2160	1586	16	0.2093	0.1053	0	84	0	846	886	0	1816	7579	12.965075991489293
89	0	5	10	0	0	2160	1017	1	96	99	90	true	true	2	random	20	0.1	elevation	true	1500	true	800	0	24-31°C	0.1	45000	50	0	random	false	0	source-water	2160	1881	10	0.1775	0.0472	0	0	2346	2530	463	0	5339	10599	10.097882492866097
99	0	5	10	0	0	2160	1019	1	96	99	90	true	true	2	random	20	0.1	elevation	true	1500	true	800	0	24-31°C	0.1	45000	50	0	random	false	0	source-water	2160	2039	9	0.1793	0.0396	0	0	2413	1388	598	0	4399	11370	10.048064557942375
98	0	5	10	0	0	2160	1019	1	96	99	90	true	true	2	random	20	0.1	elevation	true	1500	true	800	0	16-23°C	0.1	45000	50	0	random	false	0	source-water	2160	12	0	0.0014	0	0	0	4093	1609	144	0	5846	8750	0
94	0	5	10	0	0	2160	1018	1	96	99	90	true	true	2	random	20	0.1	elevation	true	1500	true	800	0	24-31°C	0.1	45000	50	0	random	false	0	source-water	2160	1858	2	0.1792	0.0097	0	0	2288	1505	482	0	4275	10371	10.593703703703703
93	0	5	10	0	0	2160	1018	1	96	99	90	true	true	2	random	20	0.1	elevation	true	1500	true	800	0	16-23°C	0.1	45000	50	0	random	false	0	source-water	2160	9	0	0.0012	0	0	0	3593	1794	95	0	5482	7468	0
95	0	5	10	0	0	2160	1018	1	96	99	90	true	true	2	random	20	0.1	elevation	true	1500	true	800	0	32-39°C	0.1	45000	50	0	random	false	0	source-water	2160	1503	11	0.2228	0.0815	0	79	0	1075	710	0	1864	6745	12.94219800132614
101	0	5	10	0	0	2160	1020	1	96	99	90	true	true	2	random	20	0.1	elevation	true	1500	true	800	0	0-7°C	0.1	45000	50	0	random	false	0	source-water	2160	0	0	0	0	0	0	3926	3416	23	0	7365	5411	0
105	0	5	10	0	0	2160	1020	1	96	99	90	true	true	2	random	20	0.1	elevation	true	1500	true	800	0	32-39°C	0.1	45000	50	0	random	false	0	source-water	2160	1460	18	0.2201	0.1353	0	64	0	1588	624	0	2276	6632	12.302365806660765
88	0	5	10	0	0	2160	1017	1	96	99	90	true	true	2	random	20	0.1	elevation	true	1500	true	800	0	16-23°C	0.1	45000	50	0	random	false	0	source-water	2160	11	0	0.0014	0	0	0	3692	2891	103	0	6686	7635	0
92	0	5	10	0	0	2160	1018	1	96	99	90	true	true	2	random	20	0.1	elevation	true	1500	true	800	0	8-15°C	0.1	45000	50	0	random	false	0	source-water	2160	0	0	0	0	0	0	3889	1765	30	0	5684	6119	0
106	0	5	10	0	0	2160	1021	1	96	99	90	true	true	2	random	20	0.1	elevation	true	1500	true	800	0	0-7°C	0.1	45000	50	0	random	false	0	source-water	2160	0	0	0	0	0	0	4065	1846	22	0	5933	5555	0
77	0	5	10	0	0	2160	1015	1	96	99	90	true	true	2	random	20	0.1	elevation	true	1500	true	800	0	8-15°C	0.1	45000	50	0	random	false	0	source-water	2160	0	0	0	0	0	0	2234	3347	34	0	5615	3410	0
115	0	5	10	0	0	2160	1022	1	96	99	90	true	true	2	random	20	0.1	elevation	true	1500	true	800	0	32-39°C	0.1	45000	50	0	random	false	0	source-water	2160	1183	14	0.2174	0.1284	0	91	0	856	320	0	1267	5441	12.487229667972588
86	0	5	10	0	0	2160	1017	1	96	99	90	true	true	2	random	20	0.1	elevation	true	1500	true	800	0	0-7°C	0.1	45000	50	0	random	false	0	source-water	2160	0	0	0	0	0	0	4121	2853	15	0	6989	5470	0
110	0	5	10	0	0	2160	1021	1	96	99	90	true	true	2	random	20	0.1	elevation	true	1500	true	800	0	32-39°C	0.1	45000	50	0	random	false	0	source-water	2160	1464	16	0.222	0.1212	0	61	0	927	613	0	1601	6595	12.954866122402903
97	0	5	10	0	0	2160	1019	1	96	99	90	true	true	2	random	20	0.1	elevation	true	1500	true	800	0	8-15°C	0.1	45000	50	0	random	false	0	source-water	2160	0	0	0	0	0	0	4358	1627	48	0	6033	6937	0
102	0	5	10	0	0	2160	1020	1	96	99	90	true	true	2	random	20	0.1	elevation	true	1500	true	800	0	8-15°C	0.1	45000	50	0	random	false	0	source-water	2160	0	0	0	0	0	0	3818	3243	42	0	7103	6121	0
103	0	5	10	0	0	2160	1020	1	96	99	90	true	true	2	random	20	0.1	elevation	true	1500	true	800	0	16-23°C	0.1	45000	50	0	random	false	0	source-water	2160	19	0	0.0025	0	0	0	3605	3358	131	0	7094	7618	0
120	0	5	10	0	0	2160	1023	1	96	99	90	true	true	2	random	20	0.1	elevation	true	1500	true	800	0	32-39°C	0.1	45000	50	0	random	false	0	source-water	2160	1572	18	0.2167	0.1241	0	103	0	787	711	0	1601	7254	12.78667315765558
107	0	5	10	0	0	2160	1021	1	96	99	90	true	true	2	random	20	0.1	elevation	true	1500	true	800	0	8-15°C	0.1	45000	50	0	random	false	0	source-water	2160	0	0	0	0	0	0	4008	1726	69	0	5803	6446	0
118	0	5	10	0	0	2160	1023	1	96	99	90	true	true	2	random	20	0.1	elevation	true	1500	true	800	0	16-23°C	0.1	45000	50	0	random	false	0	source-water	2160	24	0	0.0021	0	0	0	5415	2082	172	0	7669	11366	0
104	0	5	10	0	0	2160	1020	1	96	99	90	true	true	2	random	20	0.1	elevation	true	1500	true	800	0	24-31°C	0.1	45000	50	0	random	false	0	source-water	2160	1920	8	0.1807	0.0376	0	0	2323	2860	449	0	5632	10627	10.500153242036063
117	0	5	10	0	0	2160	1023	1	96	99	90	true	true	2	random	20	0.1	elevation	true	1500	true	800	0	8-15°C	0.1	45000	50	0	random	false	0	source-water	2160	0	0	0	0	0	0	5812	2178	77	0	8067	9195	0
109	0	5	10	0	0	2160	1021	1	96	99	90	true	true	2	random	20	0.1	elevation	true	1500	true	800	0	24-31°C	0.1	45000	50	0	random	false	0	source-water	2160	1916	7	0.1772	0.0324	0	0	2400	1449	380	0	4229	10813	10.331761148904006
108	0	5	10	0	0	2160	1021	1	96	99	90	true	true	2	random	20	0.1	elevation	true	1500	true	800	0	16-23°C	0.1	45000	50	0	random	false	0	source-water	2160	12	0	0.0014	0	0	0	3860	1710	124	0	5694	8305	0
112	0	5	10	0	0	2160	1022	1	96	99	90	true	true	2	random	20	0.1	elevation	true	1500	true	800	0	8-15°C	0.1	45000	50	0	random	false	0	source-water	2160	0	0	0	0	0	0	3089	1844	48	0	4981	4855	0
121	0	5	10	0	0	2160	1024	1	96	99	90	true	true	2	random	20	0.1	elevation	true	1500	true	800	0	0-7°C	0.1	45000	50	0	random	false	0	source-water	2160	0	0	0	0	0	0	4723	1896	30	0	6649	6412	0
122	0	5	10	0	0	2160	1024	1	96	99	90	true	true	2	random	20	0.1	elevation	true	1500	true	800	0	8-15°C	0.1	45000	50	0	random	false	0	source-water	2160	0	0	0	0	0	0	4463	1970	75	0	6508	7158	0
130	0	5	10	0	0	2160	1025	1	96	99	90	true	true	2	random	20	0.1	elevation	true	1500	true	800	0	32-39°C	0.1	45000	50	0	random	false	0	source-water	2160	1362	14	0.2089	0.1077	0	46	0	1291	877	0	2214	6520	12.724831430941922
111	0	5	10	0	0	2160	1022	1	96	99	90	true	true	2	random	20	0.1	elevation	true	1500	true	800	0	0-7°C	0.1	45000	50	0	random	false	0	source-water	2160	0	0	0	0	0	0	3327	1846	15	0	5188	4454	0
125	0	5	10	0	0	2160	1024	1	96	99	90	true	true	2	random	20	0.1	elevation	true	1500	true	800	0	32-39°C	0.1	45000	50	0	random	false	0	source-water	2160	1514	18	0.2132	0.1268	0	99	0	960	717	0	1776	7102	13.376516799398253
123	0	5	10	0	0	2160	1024	1	96	99	90	true	true	2	random	20	0.1	elevation	true	1500	true	800	0	16-23°C	0.1	45000	50	0	random	false	0	source-water	2160	15	0	0.0016	0	0	0	4421	1862	180	0	6463	9473	0
119	0	5	10	0	0	2160	1023	1	96	99	90	true	true	2	random	20	0.1	elevation	true	1500	true	800	0	24-31°C	0.1	45000	50	0	random	false	0	source-water	2160	2745	14	0.1828	0.0467	0	0	3129	1742	693	0	5564	15019	10.296891081944954
114	0	5	10	0	0	2160	1022	1	96	99	90	true	true	2	random	20	0.1	elevation	true	1500	true	800	0	24-31°C	0.1	45000	50	0	random	false	0	source-water	2160	1720	6	0.1845	0.0323	0	0	2120	1596	262	0	3978	9322	10.798272424196142
124	0	5	10	0	0	2160	1024	1	96	99	90	true	true	2	random	20	0.1	elevation	true	1500	true	800	0	24-31°C	0.1	45000	50	0	random	false	0	source-water	2160	2168	10	0.169	0.0389	0	0	2714	1737	599	0	5050	12831	10.138369852856059
135	0	5	10	0	0	2160	1026	1	96	99	90	true	true	2	random	20	0.1	elevation	true	1500	true	800	0	32-39°C	0.1	45000	50	0	random	false	0	source-water	2160	1514	18	0.2184	0.1295	0	128	0	1517	610	0	2255	6931	12.679911495950018
113	0	5	10	0	0	2160	1022	1	96	99	90	true	true	2	random	20	0.1	elevation	true	1500	true	800	0	16-23°C	0.1	45000	50	0	random	false	0	source-water	2160	12	0	0.0019	0	0	0	3048	1817	84	0	4949	6380	0
116	0	5	10	0	0	2160	1023	1	96	99	90	true	true	2	random	20	0.1	elevation	true	1500	true	800	0	0-7°C	0.1	45000	50	0	random	false	0	source-water	2160	0	0	0	0	0	0	5942	2149	41	0	8132	8031	0
126	0	5	10	0	0	2160	1025	1	96	99	90	true	true	2	random	20	0.1	elevation	true	1500	true	800	0	0-7°C	0.1	45000	50	0	random	false	0	source-water	2160	0	0	0	0	0	0	2892	1889	21	0	4802	3892	0
132	0	5	10	0	0	2160	1026	1	96	99	90	true	true	2	random	20	0.1	elevation	true	1500	true	800	0	8-15°C	0.1	45000	50	0	random	false	0	source-water	2160	0	0	0	0	0	0	5258	3874	85	0	9217	8469	0
134	0	5	10	0	0	2160	1026	1	96	99	90	true	true	2	random	20	0.1	elevation	true	1500	true	800	0	24-31°C	0.1	45000	50	0	random	false	0	source-water	2160	2476	9	0.1767	0.0321	0	0	3047	3117	629	0	6793	14009	10.267644812584978
127	0	5	10	0	0	2160	1025	1	96	99	90	true	true	2	random	20	0.1	elevation	true	1500	true	800	0	8-15°C	0.1	45000	50	0	random	false	0	source-water	2160	0	0	0	0	0	0	2703	1834	56	0	4593	4299	0
129	0	5	10	0	0	2160	1025	1	96	99	90	true	true	2	random	20	0.1	elevation	true	1500	true	800	0	24-31°C	0.1	45000	50	0	random	false	0	source-water	2160	1361	7	0.1763	0.0455	0	0	1524	1675	541	0	3740	7719	10.569692870540255
128	0	5	10	0	0	2160	1025	1	96	99	90	true	true	2	random	20	0.1	elevation	true	1500	true	800	0	16-23°C	0.1	45000	50	0	random	false	0	source-water	2160	14	0	0.0025	0	0	0	2524	1796	147	0	4467	5572	0
133	0	5	10	0	0	2160	1026	1	96	99	90	true	true	2	random	20	0.1	elevation	true	1500	true	800	0	16-23°C	0.1	45000	50	0	random	false	0	source-water	2160	18	0	0.0017	0	0	0	4980	3763	188	0	8931	10672	0
131	0	5	10	0	0	2160	1026	1	96	99	90	true	true	2	random	20	0.1	elevation	true	1500	true	800	0	0-7°C	0.1	45000	50	0	random	false	0	source-water	2160	0	0	0	0	0	0	5119	3888	40	0	9047	6989	0
