# Supplementary material for: Discovering the opposite shore: How did hominins cross sea straits?
Source: PLoS One. 2021 Jun 30;16(6):e0252885. doi: 10.1371/journal.pone.0252885 (PMC8244915; doi:10.1371/journal.pone.0252885)
Supplement: S2 File — CSV output of the simulation experiments presented in this paper and Python scripts used for creating the graphs. (ZIP) [file pone.0252885.s007.zip › 02OneFactorSensitivity/0RawData/OneFactorSensitivity_ScenarioB_hours-until-dehydration.csv]

BehaviorSpace results (NetLogo 6.1.1)
/scratch/home/ehoelzchen/ABMs/HCW-ABM/model/HCW-ABMv1.0.0-0053.nlogo
OneFactorSensitivity_ScenarioB_hours-until-dehydration
11/09/2020 00:16:24:638 +0100
min-pxcor	max-pxcor	min-pycor	max-pycor
0	99	0	99
[run number]	pioneering-probability	optimal-walking-speed	water-barrier-size	fleeing-probability	fleeing-threshold	max-simulation-duration	seed	pioneering-threshold	hours-until-dehydration	max-fleeing-pioneering-distance	current-direction	constant-population-size	dehydration	movement-in-water-speed	movement-in-water-direction	perception-radius	decision-randomness	map-coloring	thermoregulation	basal-metabolic-rate	hypothermia	energy-loss-water-movement	death-rate-in-water	water-temperature-interval	population-density	max-energy	number-founder-agents	current-speed	map-scenario	remove-old-population	min-resources	attempt-counter	[step]	sum-of-target-area-hominins	sum-of-founder-population-size-reached	crossing-success-rate-individuals	crossing-success-rate-founder-population	death-dehydration	death-exhaustion	death-hypothermia	death-left_map_land	death-left_map_water	death-random	sum-of-deaths	attempts-source-water	mean-individual-hours-water-crossing
3	0	5	10	0	0	2160	1000	1	96	99	90	true	true	2	random	20	0.1	elevation	true	1500	true	0	0	24-31°C	0.1	45000	50	0	random	false	0	source-water	2160	2308	9	0.1757	0.0342	0	0	2819	2543	540	0	5902	13138	10.209095925297113
17	0	5	10	0	0	2160	1003	1	72	99	90	true	true	2	random	20	0.1	elevation	true	1500	true	0	0	24-31°C	0.1	45000	50	0	random	false	0	source-water	2160	2181	7	0.1753	0.0281	0	0	2771	1195	386	0	4352	12441	10.523717954096384
12	0	5	10	0	0	2160	1002	1	72	99	90	true	true	2	random	20	0.1	elevation	true	1500	true	0	0	24-31°C	0.1	45000	50	0	random	false	0	source-water	2160	2342	9	0.1857	0.0357	0	0	2727	2287	444	0	5458	12614	10.256531626590286
4	0	5	10	0	0	2160	1000	1	120	99	90	true	true	2	random	20	0.1	elevation	true	1500	true	0	0	24-31°C	0.1	45000	50	0	random	false	0	source-water	2160	2308	9	0.1757	0.0342	0	0	2819	2543	540	0	5902	13138	10.209095925297113
9	0	5	10	0	0	2160	1001	1	120	99	90	true	true	2	random	20	0.1	elevation	true	1500	true	0	0	24-31°C	0.1	45000	50	0	random	false	0	source-water	2160	1703	7	0.1766	0.0363	0	0	2134	3066	241	0	5441	9644	10.565176493487362
8	0	5	10	0	0	2160	1001	1	96	99	90	true	true	2	random	20	0.1	elevation	true	1500	true	0	0	24-31°C	0.1	45000	50	0	random	false	0	source-water	2160	1703	7	0.1766	0.0363	0	0	2134	3066	241	0	5441	9644	10.565176493487362
2	0	5	10	0	0	2160	1000	1	72	99	90	true	true	2	random	20	0.1	elevation	true	1500	true	0	0	24-31°C	0.1	45000	50	0	random	false	0	source-water	2160	2308	9	0.1757	0.0342	0	0	2819	2543	540	0	5902	13138	10.209095925297113
16	0	5	10	0	0	2160	1003	1	48	99	90	true	true	2	random	20	0.1	elevation	true	1500	true	0	0	24-31°C	0.1	45000	50	0	random	false	0	source-water	2160	2181	7	0.1753	0.0281	0	0	2771	1195	386	0	4352	12441	10.523717954096384
15	0	5	10	0	0	2160	1002	1	144	99	90	true	true	2	random	20	0.1	elevation	true	1500	true	0	0	24-31°C	0.1	45000	50	0	random	false	0	source-water	2160	2342	9	0.1857	0.0357	0	0	2727	2287	444	0	5458	12614	10.256531626590286
14	0	5	10	0	0	2160	1002	1	120	99	90	true	true	2	random	20	0.1	elevation	true	1500	true	0	0	24-31°C	0.1	45000	50	0	random	false	0	source-water	2160	2342	9	0.1857	0.0357	0	0	2727	2287	444	0	5458	12614	10.256531626590286
13	0	5	10	0	0	2160	1002	1	96	99	90	true	true	2	random	20	0.1	elevation	true	1500	true	0	0	24-31°C	0.1	45000	50	0	random	false	0	source-water	2160	2342	9	0.1857	0.0357	0	0	2727	2287	444	0	5458	12614	10.256531626590286
7	0	5	10	0	0	2160	1001	1	72	99	90	true	true	2	random	20	0.1	elevation	true	1500	true	0	0	24-31°C	0.1	45000	50	0	random	false	0	source-water	2160	1703	7	0.1766	0.0363	0	0	2134	3066	241	0	5441	9644	10.565176493487362
1	0	5	10	0	0	2160	1000	1	48	99	90	true	true	2	random	20	0.1	elevation	true	1500	true	0	0	24-31°C	0.1	45000	50	0	random	false	0	source-water	2160	2308	9	0.1757	0.0342	0	0	2819	2543	540	0	5902	13138	10.209095925297113
6	0	5	10	0	0	2160	1001	1	48	99	90	true	true	2	random	20	0.1	elevation	true	1500	true	0	0	24-31°C	0.1	45000	50	0	random	false	0	source-water	2160	1703	7	0.1766	0.0363	0	0	2134	3066	241	0	5441	9644	10.565176493487362
25	0	5	10	0	0	2160	1004	1	144	99	90	true	true	2	random	20	0.1	elevation	true	1500	true	0	0	24-31°C	0.1	45000	50	0	random	false	0	source-water	2160	2293	8	0.1799	0.0314	0	0	2898	1681	378	0	4957	12743	10.743041119448783
19	0	5	10	0	0	2160	1003	1	120	99	90	true	true	2	random	20	0.1	elevation	true	1500	true	0	0	24-31°C	0.1	45000	50	0	random	false	0	source-water	2160	2181	7	0.1753	0.0281	0	0	2771	1195	386	0	4352	12441	10.523717954096384
11	0	5	10	0	0	2160	1002	1	48	99	90	true	true	2	random	20	0.1	elevation	true	1500	true	0	0	24-31°C	0.1	45000	50	0	random	false	0	source-water	2160	2342	9	0.1857	0.0357	0	0	2727	2287	444	0	5458	12614	10.256531626590286
10	0	5	10	0	0	2160	1001	1	144	99	90	true	true	2	random	20	0.1	elevation	true	1500	true	0	0	24-31°C	0.1	45000	50	0	random	false	0	source-water	2160	1703	7	0.1766	0.0363	0	0	2134	3066	241	0	5441	9644	10.565176493487362
18	0	5	10	0	0	2160	1003	1	96	99	90	true	true	2	random	20	0.1	elevation	true	1500	true	0	0	24-31°C	0.1	45000	50	0	random	false	0	source-water	2160	2181	7	0.1753	0.0281	0	0	2771	1195	386	0	4352	12441	10.523717954096384
24	0	5	10	0	0	2160	1004	1	120	99	90	true	true	2	random	20	0.1	elevation	true	1500	true	0	0	24-31°C	0.1	45000	50	0	random	false	0	source-water	2160	2293	8	0.1799	0.0314	0	0	2898	1681	378	0	4957	12743	10.743041119448783
5	0	5	10	0	0	2160	1000	1	144	99	90	true	true	2	random	20	0.1	elevation	true	1500	true	0	0	24-31°C	0.1	45000	50	0	random	false	0	source-water	2160	2308	9	0.1757	0.0342	0	0	2819	2543	540	0	5902	13138	10.209095925297113
20	0	5	10	0	0	2160	1003	1	144	99	90	true	true	2	random	20	0.1	elevation	true	1500	true	0	0	24-31°C	0.1	45000	50	0	random	false	0	source-water	2160	2181	7	0.1753	0.0281	0	0	2771	1195	386	0	4352	12441	10.523717954096384
27	0	5	10	0	0	2160	1005	1	72	99	90	true	true	2	random	20	0.1	elevation	true	1500	true	0	0	24-31°C	0.1	45000	50	0	random	false	0	source-water	2160	2052	11	0.1837	0.0493	0	0	2414	2472	429	0	5315	11171	10.256883792822997
33	0	5	10	0	0	2160	1006	1	96	99	90	true	true	2	random	20	0.1	elevation	true	1500	true	0	0	24-31°C	0.1	45000	50	0	random	false	0	source-water	2160	1790	7	0.1846	0.0361	0	0	2167	2438	290	0	4895	9696	10.673415563559729
28	0	5	10	0	0	2160	1005	1	96	99	90	true	true	2	random	20	0.1	elevation	true	1500	true	0	0	24-31°C	0.1	45000	50	0	random	false	0	source-water	2160	2052	11	0.1837	0.0493	0	0	2414	2472	429	0	5315	11171	10.256883792822997
31	0	5	10	0	0	2160	1006	1	48	99	90	true	true	2	random	20	0.1	elevation	true	1500	true	0	0	24-31°C	0.1	45000	50	0	random	false	0	source-water	2160	1790	7	0.1846	0.0361	0	0	2167	2438	290	0	4895	9696	10.673415563559729
29	0	5	10	0	0	2160	1005	1	120	99	90	true	true	2	random	20	0.1	elevation	true	1500	true	0	0	24-31°C	0.1	45000	50	0	random	false	0	source-water	2160	2052	11	0.1837	0.0493	0	0	2414	2472	429	0	5315	11171	10.256883792822997
21	0	5	10	0	0	2160	1004	1	48	99	90	true	true	2	random	20	0.1	elevation	true	1500	true	0	0	24-31°C	0.1	45000	50	0	random	false	0	source-water	2160	2293	8	0.1799	0.0314	0	0	2898	1681	378	0	4957	12743	10.743041119448783
26	0	5	10	0	0	2160	1005	1	48	99	90	true	true	2	random	20	0.1	elevation	true	1500	true	0	0	24-31°C	0.1	45000	50	0	random	false	0	source-water	2160	2052	11	0.1837	0.0493	0	0	2414	2472	429	0	5315	11171	10.256883792822997
32	0	5	10	0	0	2160	1006	1	72	99	90	true	true	2	random	20	0.1	elevation	true	1500	true	0	0	24-31°C	0.1	45000	50	0	random	false	0	source-water	2160	1790	7	0.1846	0.0361	0	0	2167	2438	290	0	4895	9696	10.673415563559729
34	0	5	10	0	0	2160	1006	1	120	99	90	true	true	2	random	20	0.1	elevation	true	1500	true	0	0	24-31°C	0.1	45000	50	0	random	false	0	source-water	2160	1790	7	0.1846	0.0361	0	0	2167	2438	290	0	4895	9696	10.673415563559729
35	0	5	10	0	0	2160	1006	1	144	99	90	true	true	2	random	20	0.1	elevation	true	1500	true	0	0	24-31°C	0.1	45000	50	0	random	false	0	source-water	2160	1790	7	0.1846	0.0361	0	0	2167	2438	290	0	4895	9696	10.673415563559729
38	0	5	10	0	0	2160	1007	1	96	99	90	true	true	2	random	20	0.1	elevation	true	1500	true	0	0	24-31°C	0.1	45000	50	0	random	false	0	source-water	2160	2017	9	0.1812	0.0404	0	0	2544	1610	287	0	4441	11131	10.809982962593601
30	0	5	10	0	0	2160	1005	1	144	99	90	true	true	2	random	20	0.1	elevation	true	1500	true	0	0	24-31°C	0.1	45000	50	0	random	false	0	source-water	2160	2052	11	0.1837	0.0493	0	0	2414	2472	429	0	5315	11171	10.256883792822997
36	0	5	10	0	0	2160	1007	1	48	99	90	true	true	2	random	20	0.1	elevation	true	1500	true	0	0	24-31°C	0.1	45000	50	0	random	false	0	source-water	2160	2017	9	0.1812	0.0404	0	0	2544	1610	287	0	4441	11131	10.809982962593601
37	0	5	10	0	0	2160	1007	1	72	99	90	true	true	2	random	20	0.1	elevation	true	1500	true	0	0	24-31°C	0.1	45000	50	0	random	false	0	source-water	2160	2017	9	0.1812	0.0404	0	0	2544	1610	287	0	4441	11131	10.809982962593601
41	0	5	10	0	0	2160	1008	1	48	99	90	true	true	2	random	20	0.1	elevation	true	1500	true	0	0	24-31°C	0.1	45000	50	0	random	false	0	source-water	2160	1378	6	0.1805	0.0392	0	0	1568	1481	474	0	3523	7633	10.44230259933232
39	0	5	10	0	0	2160	1007	1	120	99	90	true	true	2	random	20	0.1	elevation	true	1500	true	0	0	24-31°C	0.1	45000	50	0	random	false	0	source-water	2160	2017	9	0.1812	0.0404	0	0	2544	1610	287	0	4441	11131	10.809982962593601
43	0	5	10	0	0	2160	1008	1	96	99	90	true	true	2	random	20	0.1	elevation	true	1500	true	0	0	24-31°C	0.1	45000	50	0	random	false	0	source-water	2160	1378	6	0.1805	0.0392	0	0	1568	1481	474	0	3523	7633	10.44230259933232
22	0	5	10	0	0	2160	1004	1	72	99	90	true	true	2	random	20	0.1	elevation	true	1500	true	0	0	24-31°C	0.1	45000	50	0	random	false	0	source-water	2160	2293	8	0.1799	0.0314	0	0	2898	1681	378	0	4957	12743	10.743041119448783
40	0	5	10	0	0	2160	1007	1	144	99	90	true	true	2	random	20	0.1	elevation	true	1500	true	0	0	24-31°C	0.1	45000	50	0	random	false	0	source-water	2160	2017	9	0.1812	0.0404	0	0	2544	1610	287	0	4441	11131	10.809982962593601
42	0	5	10	0	0	2160	1008	1	72	99	90	true	true	2	random	20	0.1	elevation	true	1500	true	0	0	24-31°C	0.1	45000	50	0	random	false	0	source-water	2160	1378	6	0.1805	0.0392	0	0	1568	1481	474	0	3523	7633	10.44230259933232
44	0	5	10	0	0	2160	1008	1	120	99	90	true	true	2	random	20	0.1	elevation	true	1500	true	0	0	24-31°C	0.1	45000	50	0	random	false	0	source-water	2160	1378	6	0.1805	0.0392	0	0	1568	1481	474	0	3523	7633	10.44230259933232
46	0	5	10	0	0	2160	1009	1	48	99	90	true	true	2	random	20	0.1	elevation	true	1500	true	0	0	24-31°C	0.1	45000	50	0	random	false	0	source-water	2160	2341	9	0.1816	0.0349	0	0	2803	1436	598	0	4837	12893	10.03418563428037
45	0	5	10	0	0	2160	1008	1	144	99	90	true	true	2	random	20	0.1	elevation	true	1500	true	0	0	24-31°C	0.1	45000	50	0	random	false	0	source-water	2160	1378	6	0.1805	0.0392	0	0	1568	1481	474	0	3523	7633	10.44230259933232
23	0	5	10	0	0	2160	1004	1	96	99	90	true	true	2	random	20	0.1	elevation	true	1500	true	0	0	24-31°C	0.1	45000	50	0	random	false	0	source-water	2160	2293	8	0.1799	0.0314	0	0	2898	1681	378	0	4957	12743	10.743041119448783
47	0	5	10	0	0	2160	1009	1	72	99	90	true	true	2	random	20	0.1	elevation	true	1500	true	0	0	24-31°C	0.1	45000	50	0	random	false	0	source-water	2160	2341	9	0.1816	0.0349	0	0	2803	1436	598	0	4837	12893	10.03418563428037
48	0	5	10	0	0	2160	1009	1	96	99	90	true	true	2	random	20	0.1	elevation	true	1500	true	0	0	24-31°C	0.1	45000	50	0	random	false	0	source-water	2160	2341	9	0.1816	0.0349	0	0	2803	1436	598	0	4837	12893	10.03418563428037
51	0	5	10	0	0	2160	1010	1	48	99	90	true	true	2	random	20	0.1	elevation	true	1500	true	0	0	24-31°C	0.1	45000	50	0	random	false	0	source-water	2160	2481	8	0.1779	0.0287	0	0	3102	2369	376	0	5847	13948	10.358658597945738
54	0	5	10	0	0	2160	1010	1	120	99	90	true	true	2	random	20	0.1	elevation	true	1500	true	0	0	24-31°C	0.1	45000	50	0	random	false	0	source-water	2160	2481	8	0.1779	0.0287	0	0	3102	2369	376	0	5847	13948	10.358658597945738
49	0	5	10	0	0	2160	1009	1	120	99	90	true	true	2	random	20	0.1	elevation	true	1500	true	0	0	24-31°C	0.1	45000	50	0	random	false	0	source-water	2160	2341	9	0.1816	0.0349	0	0	2803	1436	598	0	4837	12893	10.03418563428037
50	0	5	10	0	0	2160	1009	1	144	99	90	true	true	2	random	20	0.1	elevation	true	1500	true	0	0	24-31°C	0.1	45000	50	0	random	false	0	source-water	2160	2341	9	0.1816	0.0349	0	0	2803	1436	598	0	4837	12893	10.03418563428037
56	0	5	10	0	0	2160	1011	1	48	99	90	true	true	2	random	20	0.1	elevation	true	1500	true	0	0	24-31°C	0.1	45000	50	0	random	false	0	source-water	2160	2320	11	0.1821	0.0431	0	0	2770	1632	525	0	4927	12737	10.060817711701777
61	0	5	10	0	0	2160	1012	1	48	99	90	true	true	2	random	20	0.1	elevation	true	1500	true	0	0	24-31°C	0.1	45000	50	0	random	false	0	source-water	2160	2527	5	0.1817	0.018	0	0	3167	2729	421	0	6317	13906	10.041123251268434
62	0	5	10	0	0	2160	1012	1	72	99	90	true	true	2	random	20	0.1	elevation	true	1500	true	0	0	24-31°C	0.1	45000	50	0	random	false	0	source-water	2160	2527	5	0.1817	0.018	0	0	3167	2729	421	0	6317	13906	10.041123251268434
52	0	5	10	0	0	2160	1010	1	72	99	90	true	true	2	random	20	0.1	elevation	true	1500	true	0	0	24-31°C	0.1	45000	50	0	random	false	0	source-water	2160	2481	8	0.1779	0.0287	0	0	3102	2369	376	0	5847	13948	10.358658597945738
53	0	5	10	0	0	2160	1010	1	96	99	90	true	true	2	random	20	0.1	elevation	true	1500	true	0	0	24-31°C	0.1	45000	50	0	random	false	0	source-water	2160	2481	8	0.1779	0.0287	0	0	3102	2369	376	0	5847	13948	10.358658597945738
60	0	5	10	0	0	2160	1011	1	144	99	90	true	true	2	random	20	0.1	elevation	true	1500	true	0	0	24-31°C	0.1	45000	50	0	random	false	0	source-water	2160	2320	11	0.1821	0.0431	0	0	2770	1632	525	0	4927	12737	10.060817711701777
63	0	5	10	0	0	2160	1012	1	96	99	90	true	true	2	random	20	0.1	elevation	true	1500	true	0	0	24-31°C	0.1	45000	50	0	random	false	0	source-water	2160	2527	5	0.1817	0.018	0	0	3167	2729	421	0	6317	13906	10.041123251268434
65	0	5	10	0	0	2160	1012	1	144	99	90	true	true	2	random	20	0.1	elevation	true	1500	true	0	0	24-31°C	0.1	45000	50	0	random	false	0	source-water	2160	2527	5	0.1817	0.018	0	0	3167	2729	421	0	6317	13906	10.041123251268434
67	0	5	10	0	0	2160	1013	1	72	99	90	true	true	2	random	20	0.1	elevation	true	1500	true	0	0	24-31°C	0.1	45000	50	0	random	false	0	source-water	2160	2117	9	0.1856	0.0395	0	0	2677	2105	186	0	4968	11407	9.854487640951163
69	0	5	10	0	0	2160	1013	1	120	99	90	true	true	2	random	20	0.1	elevation	true	1500	true	0	0	24-31°C	0.1	45000	50	0	random	false	0	source-water	2160	2117	9	0.1856	0.0395	0	0	2677	2105	186	0	4968	11407	9.854487640951163
66	0	5	10	0	0	2160	1013	1	48	99	90	true	true	2	random	20	0.1	elevation	true	1500	true	0	0	24-31°C	0.1	45000	50	0	random	false	0	source-water	2160	2117	9	0.1856	0.0395	0	0	2677	2105	186	0	4968	11407	9.854487640951163
55	0	5	10	0	0	2160	1010	1	144	99	90	true	true	2	random	20	0.1	elevation	true	1500	true	0	0	24-31°C	0.1	45000	50	0	random	false	0	source-water	2160	2481	8	0.1779	0.0287	0	0	3102	2369	376	0	5847	13948	10.358658597945738
57	0	5	10	0	0	2160	1011	1	72	99	90	true	true	2	random	20	0.1	elevation	true	1500	true	0	0	24-31°C	0.1	45000	50	0	random	false	0	source-water	2160	2320	11	0.1821	0.0431	0	0	2770	1632	525	0	4927	12737	10.060817711701777
68	0	5	10	0	0	2160	1013	1	96	99	90	true	true	2	random	20	0.1	elevation	true	1500	true	0	0	24-31°C	0.1	45000	50	0	random	false	0	source-water	2160	2117	9	0.1856	0.0395	0	0	2677	2105	186	0	4968	11407	9.854487640951163
59	0	5	10	0	0	2160	1011	1	120	99	90	true	true	2	random	20	0.1	elevation	true	1500	true	0	0	24-31°C	0.1	45000	50	0	random	false	0	source-water	2160	2320	11	0.1821	0.0431	0	0	2770	1632	525	0	4927	12737	10.060817711701777
71	0	5	10	0	0	2160	1014	1	48	99	90	true	true	2	random	20	0.1	elevation	true	1500	true	0	0	24-31°C	0.1	45000	50	0	random	false	0	source-water	2160	2393	14	0.1824	0.0534	0	0	2738	2272	493	0	5503	13122	10.570382093715642
72	0	5	10	0	0	2160	1014	1	72	99	90	true	true	2	random	20	0.1	elevation	true	1500	true	0	0	24-31°C	0.1	45000	50	0	random	false	0	source-water	2160	2393	14	0.1824	0.0534	0	0	2738	2272	493	0	5503	13122	10.570382093715642
73	0	5	10	0	0	2160	1014	1	96	99	90	true	true	2	random	20	0.1	elevation	true	1500	true	0	0	24-31°C	0.1	45000	50	0	random	false	0	source-water	2160	2393	14	0.1824	0.0534	0	0	2738	2272	493	0	5503	13122	10.570382093715642
58	0	5	10	0	0	2160	1011	1	96	99	90	true	true	2	random	20	0.1	elevation	true	1500	true	0	0	24-31°C	0.1	45000	50	0	random	false	0	source-water	2160	2320	11	0.1821	0.0431	0	0	2770	1632	525	0	4927	12737	10.060817711701777
64	0	5	10	0	0	2160	1012	1	120	99	90	true	true	2	random	20	0.1	elevation	true	1500	true	0	0	24-31°C	0.1	45000	50	0	random	false	0	source-water	2160	2527	5	0.1817	0.018	0	0	3167	2729	421	0	6317	13906	10.041123251268434
80	0	5	10	0	0	2160	1015	1	144	99	90	true	true	2	random	20	0.1	elevation	true	1500	true	0	0	24-31°C	0.1	45000	50	0	random	false	0	source-water	2160	1145	3	0.1798	0.0236	0	0	1277	2953	270	0	4500	6369	10.417366818873667
83	0	5	10	0	0	2160	1016	1	96	99	90	true	true	2	random	20	0.1	elevation	true	1500	true	0	0	24-31°C	0.1	45000	50	0	random	false	0	source-water	2160	2288	7	0.179	0.0273	0	0	2790	2070	565	0	5425	12784	10.285117147660701
74	0	5	10	0	0	2160	1014	1	120	99	90	true	true	2	random	20	0.1	elevation	true	1500	true	0	0	24-31°C	0.1	45000	50	0	random	false	0	source-water	2160	2393	14	0.1824	0.0534	0	0	2738	2272	493	0	5503	13122	10.570382093715642
75	0	5	10	0	0	2160	1014	1	144	99	90	true	true	2	random	20	0.1	elevation	true	1500	true	0	0	24-31°C	0.1	45000	50	0	random	false	0	source-water	2160	2393	14	0.1824	0.0534	0	0	2738	2272	493	0	5503	13122	10.570382093715642
85	0	5	10	0	0	2160	1016	1	144	99	90	true	true	2	random	20	0.1	elevation	true	1500	true	0	0	24-31°C	0.1	45000	50	0	random	false	0	source-water	2160	2288	7	0.179	0.0273	0	0	2790	2070	565	0	5425	12784	10.285117147660701
78	0	5	10	0	0	2160	1015	1	96	99	90	true	true	2	random	20	0.1	elevation	true	1500	true	0	0	24-31°C	0.1	45000	50	0	random	false	0	source-water	2160	1145	3	0.1798	0.0236	0	0	1277	2953	270	0	4500	6369	10.417366818873667
84	0	5	10	0	0	2160	1016	1	120	99	90	true	true	2	random	20	0.1	elevation	true	1500	true	0	0	24-31°C	0.1	45000	50	0	random	false	0	source-water	2160	2288	7	0.179	0.0273	0	0	2790	2070	565	0	5425	12784	10.285117147660701
77	0	5	10	0	0	2160	1015	1	72	99	90	true	true	2	random	20	0.1	elevation	true	1500	true	0	0	24-31°C	0.1	45000	50	0	random	false	0	source-water	2160	1145	3	0.1798	0.0236	0	0	1277	2953	270	0	4500	6369	10.417366818873667
88	0	5	10	0	0	2160	1017	1	96	99	90	true	true	2	random	20	0.1	elevation	true	1500	true	0	0	24-31°C	0.1	45000	50	0	random	false	0	source-water	2160	1881	10	0.1775	0.0472	0	0	2346	2530	463	0	5339	10599	10.097882492866097
79	0	5	10	0	0	2160	1015	1	120	99	90	true	true	2	random	20	0.1	elevation	true	1500	true	0	0	24-31°C	0.1	45000	50	0	random	false	0	source-water	2160	1145	3	0.1798	0.0236	0	0	1277	2953	270	0	4500	6369	10.417366818873667
81	0	5	10	0	0	2160	1016	1	48	99	90	true	true	2	random	20	0.1	elevation	true	1500	true	0	0	24-31°C	0.1	45000	50	0	random	false	0	source-water	2160	2288	7	0.179	0.0273	0	0	2790	2070	565	0	5425	12784	10.285117147660701
82	0	5	10	0	0	2160	1016	1	72	99	90	true	true	2	random	20	0.1	elevation	true	1500	true	0	0	24-31°C	0.1	45000	50	0	random	false	0	source-water	2160	2288	7	0.179	0.0273	0	0	2790	2070	565	0	5425	12784	10.285117147660701
89	0	5	10	0	0	2160	1017	1	120	99	90	true	true	2	random	20	0.1	elevation	true	1500	true	0	0	24-31°C	0.1	45000	50	0	random	false	0	source-water	2160	1881	10	0.1775	0.0472	0	0	2346	2530	463	0	5339	10599	10.097882492866097
90	0	5	10	0	0	2160	1017	1	144	99	90	true	true	2	random	20	0.1	elevation	true	1500	true	0	0	24-31°C	0.1	45000	50	0	random	false	0	source-water	2160	1881	10	0.1775	0.0472	0	0	2346	2530	463	0	5339	10599	10.097882492866097
92	0	5	10	0	0	2160	1018	1	72	99	90	true	true	2	random	20	0.1	elevation	true	1500	true	0	0	24-31°C	0.1	45000	50	0	random	false	0	source-water	2160	1858	2	0.1792	0.0097	0	0	2288	1505	482	0	4275	10371	10.593703703703703
70	0	5	10	0	0	2160	1013	1	144	99	90	true	true	2	random	20	0.1	elevation	true	1500	true	0	0	24-31°C	0.1	45000	50	0	random	false	0	source-water	2160	2117	9	0.1856	0.0395	0	0	2677	2105	186	0	4968	11407	9.854487640951163
86	0	5	10	0	0	2160	1017	1	48	99	90	true	true	2	random	20	0.1	elevation	true	1500	true	0	0	24-31°C	0.1	45000	50	0	random	false	0	source-water	2160	1881	10	0.1775	0.0472	0	0	2346	2530	463	0	5339	10599	10.097882492866097
91	0	5	10	0	0	2160	1018	1	48	99	90	true	true	2	random	20	0.1	elevation	true	1500	true	0	0	24-31°C	0.1	45000	50	0	random	false	0	source-water	2160	1858	2	0.1792	0.0097	0	0	2288	1505	482	0	4275	10371	10.593703703703703
87	0	5	10	0	0	2160	1017	1	72	99	90	true	true	2	random	20	0.1	elevation	true	1500	true	0	0	24-31°C	0.1	45000	50	0	random	false	0	source-water	2160	1881	10	0.1775	0.0472	0	0	2346	2530	463	0	5339	10599	10.097882492866097
93	0	5	10	0	0	2160	1018	1	96	99	90	true	true	2	random	20	0.1	elevation	true	1500	true	0	0	24-31°C	0.1	45000	50	0	random	false	0	source-water	2160	1858	2	0.1792	0.0097	0	0	2288	1505	482	0	4275	10371	10.593703703703703
98	0	5	10	0	0	2160	1019	1	96	99	90	true	true	2	random	20	0.1	elevation	true	1500	true	0	0	24-31°C	0.1	45000	50	0	random	false	0	source-water	2160	2039	9	0.1793	0.0396	0	0	2413	1388	598	0	4399	11370	10.048064557942375
96	0	5	10	0	0	2160	1019	1	48	99	90	true	true	2	random	20	0.1	elevation	true	1500	true	0	0	24-31°C	0.1	45000	50	0	random	false	0	source-water	2160	2039	9	0.1793	0.0396	0	0	2413	1388	598	0	4399	11370	10.048064557942375
103	0	5	10	0	0	2160	1020	1	96	99	90	true	true	2	random	20	0.1	elevation	true	1500	true	0	0	24-31°C	0.1	45000	50	0	random	false	0	source-water	2160	1920	8	0.1807	0.0376	0	0	2323	2860	449	0	5632	10627	10.500153242036063
95	0	5	10	0	0	2160	1018	1	144	99	90	true	true	2	random	20	0.1	elevation	true	1500	true	0	0	24-31°C	0.1	45000	50	0	random	false	0	source-water	2160	1858	2	0.1792	0.0097	0	0	2288	1505	482	0	4275	10371	10.593703703703703
104	0	5	10	0	0	2160	1020	1	120	99	90	true	true	2	random	20	0.1	elevation	true	1500	true	0	0	24-31°C	0.1	45000	50	0	random	false	0	source-water	2160	1920	8	0.1807	0.0376	0	0	2323	2860	449	0	5632	10627	10.500153242036063
99	0	5	10	0	0	2160	1019	1	120	99	90	true	true	2	random	20	0.1	elevation	true	1500	true	0	0	24-31°C	0.1	45000	50	0	random	false	0	source-water	2160	2039	9	0.1793	0.0396	0	0	2413	1388	598	0	4399	11370	10.048064557942375
94	0	5	10	0	0	2160	1018	1	120	99	90	true	true	2	random	20	0.1	elevation	true	1500	true	0	0	24-31°C	0.1	45000	50	0	random	false	0	source-water	2160	1858	2	0.1792	0.0097	0	0	2288	1505	482	0	4275	10371	10.593703703703703
97	0	5	10	0	0	2160	1019	1	72	99	90	true	true	2	random	20	0.1	elevation	true	1500	true	0	0	24-31°C	0.1	45000	50	0	random	false	0	source-water	2160	2039	9	0.1793	0.0396	0	0	2413	1388	598	0	4399	11370	10.048064557942375
100	0	5	10	0	0	2160	1019	1	144	99	90	true	true	2	random	20	0.1	elevation	true	1500	true	0	0	24-31°C	0.1	45000	50	0	random	false	0	source-water	2160	2039	9	0.1793	0.0396	0	0	2413	1388	598	0	4399	11370	10.048064557942375
109	0	5	10	0	0	2160	1021	1	120	99	90	true	true	2	random	20	0.1	elevation	true	1500	true	0	0	24-31°C	0.1	45000	50	0	random	false	0	source-water	2160	1916	7	0.1772	0.0324	0	0	2400	1449	380	0	4229	10813	10.331761148904006
107	0	5	10	0	0	2160	1021	1	72	99	90	true	true	2	random	20	0.1	elevation	true	1500	true	0	0	24-31°C	0.1	45000	50	0	random	false	0	source-water	2160	1916	7	0.1772	0.0324	0	0	2400	1449	380	0	4229	10813	10.331761148904006
111	0	5	10	0	0	2160	1022	1	48	99	90	true	true	2	random	20	0.1	elevation	true	1500	true	0	0	24-31°C	0.1	45000	50	0	random	false	0	source-water	2160	1720	6	0.1845	0.0323	0	0	2120	1596	262	0	3978	9322	10.798272424196142
76	0	5	10	0	0	2160	1015	1	48	99	90	true	true	2	random	20	0.1	elevation	true	1500	true	0	0	24-31°C	0.1	45000	50	0	random	false	0	source-water	2160	1145	3	0.1798	0.0236	0	0	1277	2953	270	0	4500	6369	10.417366818873667
105	0	5	10	0	0	2160	1020	1	144	99	90	true	true	2	random	20	0.1	elevation	true	1500	true	0	0	24-31°C	0.1	45000	50	0	random	false	0	source-water	2160	1920	8	0.1807	0.0376	0	0	2323	2860	449	0	5632	10627	10.500153242036063
101	0	5	10	0	0	2160	1020	1	48	99	90	true	true	2	random	20	0.1	elevation	true	1500	true	0	0	24-31°C	0.1	45000	50	0	random	false	0	source-water	2160	1920	8	0.1807	0.0376	0	0	2323	2860	449	0	5632	10627	10.500153242036063
115	0	5	10	0	0	2160	1022	1	144	99	90	true	true	2	random	20	0.1	elevation	true	1500	true	0	0	24-31°C	0.1	45000	50	0	random	false	0	source-water	2160	1720	6	0.1845	0.0323	0	0	2120	1596	262	0	3978	9322	10.798272424196142
106	0	5	10	0	0	2160	1021	1	48	99	90	true	true	2	random	20	0.1	elevation	true	1500	true	0	0	24-31°C	0.1	45000	50	0	random	false	0	source-water	2160	1916	7	0.1772	0.0324	0	0	2400	1449	380	0	4229	10813	10.331761148904006
102	0	5	10	0	0	2160	1020	1	72	99	90	true	true	2	random	20	0.1	elevation	true	1500	true	0	0	24-31°C	0.1	45000	50	0	random	false	0	source-water	2160	1920	8	0.1807	0.0376	0	0	2323	2860	449	0	5632	10627	10.500153242036063
108	0	5	10	0	0	2160	1021	1	96	99	90	true	true	2	random	20	0.1	elevation	true	1500	true	0	0	24-31°C	0.1	45000	50	0	random	false	0	source-water	2160	1916	7	0.1772	0.0324	0	0	2400	1449	380	0	4229	10813	10.331761148904006
116	0	5	10	0	0	2160	1023	1	48	99	90	true	true	2	random	20	0.1	elevation	true	1500	true	0	0	24-31°C	0.1	45000	50	0	random	false	0	source-water	2160	2745	14	0.1828	0.0467	0	0	3129	1742	693	0	5564	15019	10.296891081944954
117	0	5	10	0	0	2160	1023	1	72	99	90	true	true	2	random	20	0.1	elevation	true	1500	true	0	0	24-31°C	0.1	45000	50	0	random	false	0	source-water	2160	2745	14	0.1828	0.0467	0	0	3129	1742	693	0	5564	15019	10.296891081944954
112	0	5	10	0	0	2160	1022	1	72	99	90	true	true	2	random	20	0.1	elevation	true	1500	true	0	0	24-31°C	0.1	45000	50	0	random	false	0	source-water	2160	1720	6	0.1845	0.0323	0	0	2120	1596	262	0	3978	9322	10.798272424196142
110	0	5	10	0	0	2160	1021	1	144	99	90	true	true	2	random	20	0.1	elevation	true	1500	true	0	0	24-31°C	0.1	45000	50	0	random	false	0	source-water	2160	1916	7	0.1772	0.0324	0	0	2400	1449	380	0	4229	10813	10.331761148904006
120	0	5	10	0	0	2160	1023	1	144	99	90	true	true	2	random	20	0.1	elevation	true	1500	true	0	0	24-31°C	0.1	45000	50	0	random	false	0	source-water	2160	2745	14	0.1828	0.0467	0	0	3129	1742	693	0	5564	15019	10.296891081944954
124	0	5	10	0	0	2160	1024	1	120	99	90	true	true	2	random	20	0.1	elevation	true	1500	true	0	0	24-31°C	0.1	45000	50	0	random	false	0	source-water	2160	2168	10	0.169	0.0389	0	0	2714	1737	599	0	5050	12831	10.138369852856059
114	0	5	10	0	0	2160	1022	1	120	99	90	true	true	2	random	20	0.1	elevation	true	1500	true	0	0	24-31°C	0.1	45000	50	0	random	false	0	source-water	2160	1720	6	0.1845	0.0323	0	0	2120	1596	262	0	3978	9322	10.798272424196142
125	0	5	10	0	0	2160	1024	1	144	99	90	true	true	2	random	20	0.1	elevation	true	1500	true	0	0	24-31°C	0.1	45000	50	0	random	false	0	source-water	2160	2168	10	0.169	0.0389	0	0	2714	1737	599	0	5050	12831	10.138369852856059
113	0	5	10	0	0	2160	1022	1	96	99	90	true	true	2	random	20	0.1	elevation	true	1500	true	0	0	24-31°C	0.1	45000	50	0	random	false	0	source-water	2160	1720	6	0.1845	0.0323	0	0	2120	1596	262	0	3978	9322	10.798272424196142
127	0	5	10	0	0	2160	1025	1	72	99	90	true	true	2	random	20	0.1	elevation	true	1500	true	0	0	24-31°C	0.1	45000	50	0	random	false	0	source-water	2160	1361	7	0.1763	0.0455	0	0	1524	1675	541	0	3740	7719	10.569692870540255
123	0	5	10	0	0	2160	1024	1	96	99	90	true	true	2	random	20	0.1	elevation	true	1500	true	0	0	24-31°C	0.1	45000	50	0	random	false	0	source-water	2160	2168	10	0.169	0.0389	0	0	2714	1737	599	0	5050	12831	10.138369852856059
122	0	5	10	0	0	2160	1024	1	72	99	90	true	true	2	random	20	0.1	elevation	true	1500	true	0	0	24-31°C	0.1	45000	50	0	random	false	0	source-water	2160	2168	10	0.169	0.0389	0	0	2714	1737	599	0	5050	12831	10.138369852856059
119	0	5	10	0	0	2160	1023	1	120	99	90	true	true	2	random	20	0.1	elevation	true	1500	true	0	0	24-31°C	0.1	45000	50	0	random	false	0	source-water	2160	2745	14	0.1828	0.0467	0	0	3129	1742	693	0	5564	15019	10.296891081944954
121	0	5	10	0	0	2160	1024	1	48	99	90	true	true	2	random	20	0.1	elevation	true	1500	true	0	0	24-31°C	0.1	45000	50	0	random	false	0	source-water	2160	2168	10	0.169	0.0389	0	0	2714	1737	599	0	5050	12831	10.138369852856059
128	0	5	10	0	0	2160	1025	1	96	99	90	true	true	2	random	20	0.1	elevation	true	1500	true	0	0	24-31°C	0.1	45000	50	0	random	false	0	source-water	2160	1361	7	0.1763	0.0455	0	0	1524	1675	541	0	3740	7719	10.569692870540255
132	0	5	10	0	0	2160	1026	1	72	99	90	true	true	2	random	20	0.1	elevation	true	1500	true	0	0	24-31°C	0.1	45000	50	0	random	false	0	source-water	2160	2476	9	0.1767	0.0321	0	0	3047	3117	629	0	6793	14009	10.267644812584978
133	0	5	10	0	0	2160	1026	1	96	99	90	true	true	2	random	20	0.1	elevation	true	1500	true	0	0	24-31°C	0.1	45000	50	0	random	false	0	source-water	2160	2476	9	0.1767	0.0321	0	0	3047	3117	629	0	6793	14009	10.267644812584978
118	0	5	10	0	0	2160	1023	1	96	99	90	true	true	2	random	20	0.1	elevation	true	1500	true	0	0	24-31°C	0.1	45000	50	0	random	false	0	source-water	2160	2745	14	0.1828	0.0467	0	0	3129	1742	693	0	5564	15019	10.296891081944954
131	0	5	10	0	0	2160	1026	1	48	99	90	true	true	2	random	20	0.1	elevation	true	1500	true	0	0	24-31°C	0.1	45000	50	0	random	false	0	source-water	2160	2476	9	0.1767	0.0321	0	0	3047	3117	629	0	6793	14009	10.267644812584978
126	0	5	10	0	0	2160	1025	1	48	99	90	true	true	2	random	20	0.1	elevation	true	1500	true	0	0	24-31°C	0.1	45000	50	0	random	false	0	source-water	2160	1361	7	0.1763	0.0455	0	0	1524	1675	541	0	3740	7719	10.569692870540255
134	0	5	10	0	0	2160	1026	1	120	99	90	true	true	2	random	20	0.1	elevation	true	1500	true	0	0	24-31°C	0.1	45000	50	0	random	false	0	source-water	2160	2476	9	0.1767	0.0321	0	0	3047	3117	629	0	6793	14009	10.267644812584978
130	0	5	10	0	0	2160	1025	1	144	99	90	true	true	2	random	20	0.1	elevation	true	1500	true	0	0	24-31°C	0.1	45000	50	0	random	false	0	source-water	2160	1361	7	0.1763	0.0455	0	0	1524	1675	541	0	3740	7719	10.569692870540255
129	0	5	10	0	0	2160	1025	1	120	99	90	true	true	2	random	20	0.1	elevation	true	1500	true	0	0	24-31°C	0.1	45000	50	0	random	false	0	source-water	2160	1361	7	0.1763	0.0455	0	0	1524	1675	541	0	3740	7719	10.569692870540255
135	0	5	10	0	0	2160	1026	1	144	99	90	true	true	2	random	20	0.1	elevation	true	1500	true	0	0	24-31°C	0.1	45000	50	0	random	false	0	source-water	2160	2476	9	0.1767	0.0321	0	0	3047	3117	629	0	6793	14009	10.267644812584978
