# Supplementary material for: Discovering the opposite shore: How did hominins cross sea straits?
Source: PLoS One. 2021 Jun 30;16(6):e0252885. doi: 10.1371/journal.pone.0252885 (PMC8244915; doi:10.1371/journal.pone.0252885)
Supplement: S2 File — CSV output of the simulation experiments presented in this paper and Python scripts used for creating the graphs. (ZIP) [file pone.0252885.s007.zip › 02OneFactorSensitivity/0RawData/OneFactorSensitivity_ScenarioB_perception-radius.csv]

BehaviorSpace results (NetLogo 6.1.1)
/scratch/home/ehoelzchen/ABMs/HCW-ABM/model/HCW-ABMv1.0.0-0053.nlogo
OneFactorSensitivity_ScenarioB_perception-radius
11/08/2020 18:45:43:035 +0100
min-pxcor	max-pxcor	min-pycor	max-pycor
0	99	0	99
[run number]	pioneering-probability	optimal-walking-speed	water-barrier-size	fleeing-probability	fleeing-threshold	max-simulation-duration	seed	pioneering-threshold	hours-until-dehydration	max-fleeing-pioneering-distance	current-direction	constant-population-size	dehydration	movement-in-water-speed	movement-in-water-direction	perception-radius	decision-randomness	map-coloring	thermoregulation	basal-metabolic-rate	hypothermia	energy-loss-water-movement	death-rate-in-water	water-temperature-interval	population-density	max-energy	number-founder-agents	current-speed	map-scenario	remove-old-population	min-resources	attempt-counter	[step]	sum-of-target-area-hominins	sum-of-founder-population-size-reached	crossing-success-rate-individuals	crossing-success-rate-founder-population	death-dehydration	death-exhaustion	death-hypothermia	death-left_map_land	death-left_map_water	death-random	sum-of-deaths	attempts-source-water	mean-individual-hours-water-crossing
16	0	5	10	0	0	2160	1003	1	96	99	90	true	true	2	random	10	0.1	elevation	true	1500	true	0	0	24-31°C	0.1	45000	50	0	random	false	0	source-water	2160	666	0	0.1847	0	0	0	836	1023	70	0	1929	3605	0
12	0	5	10	0	0	2160	1002	1	96	99	90	true	true	2	random	15	0.1	elevation	true	1500	true	0	0	24-31°C	0.1	45000	50	0	random	false	0	source-water	2160	1842	2	0.1754	0.0095	0	0	2363	2278	323	0	4964	10500	10.36078431372549
15	0	5	10	0	0	2160	1002	1	96	99	90	true	true	2	random	30	0.1	elevation	true	1500	true	0	0	24-31°C	0.1	45000	50	0	random	false	0	source-water	2160	3146	28	0.1815	0.0807	0	0	3843	2002	572	0	6417	17331	10.156858532899495
10	0	5	10	0	0	2160	1001	1	96	99	90	true	true	2	random	30	0.1	elevation	true	1500	true	0	0	24-31°C	0.1	45000	50	0	random	false	0	source-water	2160	2881	27	0.1868	0.0874	0	0	3329	2412	631	0	6372	15427	10.219564330332734
13	0	5	10	0	0	2160	1002	1	96	99	90	true	true	2	random	20	0.1	elevation	true	1500	true	0	0	24-31°C	0.1	45000	50	0	random	false	0	source-water	2160	2342	9	0.1857	0.0357	0	0	2727	2287	444	0	5458	12614	10.256531626590286
18	0	5	10	0	0	2160	1003	1	96	99	90	true	true	2	random	20	0.1	elevation	true	1500	true	0	0	24-31°C	0.1	45000	50	0	random	false	0	source-water	2160	2181	7	0.1753	0.0281	0	0	2771	1195	386	0	4352	12441	10.523717954096384
7	0	5	10	0	0	2160	1001	1	96	99	90	true	true	2	random	15	0.1	elevation	true	1500	true	0	0	24-31°C	0.1	45000	50	0	random	false	0	source-water	2160	1080	0	0.1811	0	0	0	1455	2870	174	0	4499	5962	0
8	0	5	10	0	0	2160	1001	1	96	99	90	true	true	2	random	20	0.1	elevation	true	1500	true	0	0	24-31°C	0.1	45000	50	0	random	false	0	source-water	2160	1703	7	0.1766	0.0363	0	0	2134	3066	241	0	5441	9644	10.565176493487362
19	0	5	10	0	0	2160	1003	1	96	99	90	true	true	2	random	25	0.1	elevation	true	1500	true	0	0	24-31°C	0.1	45000	50	0	random	false	0	source-water	2160	2570	18	0.1749	0.0612	0	0	3222	1371	491	0	5084	14696	10.207266874983556
14	0	5	10	0	0	2160	1002	1	96	99	90	true	true	2	random	25	0.1	elevation	true	1500	true	0	0	24-31°C	0.1	45000	50	0	random	false	0	source-water	2160	2736	18	0.1833	0.0602	0	0	3315	2171	524	0	6010	14928	10.417180541948223
21	0	5	10	0	0	2160	1004	1	96	99	90	true	true	2	random	10	0.1	elevation	true	1500	true	0	0	24-31°C	0.1	45000	50	0	random	false	0	source-water	2160	816	0	0.1716	0	0	0	1067	1720	168	0	2955	4754	0
1	0	5	10	0	0	2160	1000	1	96	99	90	true	true	2	random	10	0.1	elevation	true	1500	true	0	0	24-31°C	0.1	45000	50	0	random	false	0	source-water	2160	819	0	0.1752	0	0	0	1083	2033	195	0	3311	4674	0
28	0	5	10	0	0	2160	1005	1	96	99	90	true	true	2	random	20	0.1	elevation	true	1500	true	0	0	24-31°C	0.1	45000	50	0	random	false	0	source-water	2160	2052	11	0.1837	0.0493	0	0	2414	2472	429	0	5315	11171	10.256883792822997
3	0	5	10	0	0	2160	1000	1	96	99	90	true	true	2	random	20	0.1	elevation	true	1500	true	0	0	24-31°C	0.1	45000	50	0	random	false	0	source-water	2160	2308	9	0.1757	0.0342	0	0	2819	2543	540	0	5902	13138	10.209095925297113
4	0	5	10	0	0	2160	1000	1	96	99	90	true	true	2	random	25	0.1	elevation	true	1500	true	0	0	24-31°C	0.1	45000	50	0	random	false	0	source-water	2160	2708	19	0.1792	0.0629	0	0	3457	2511	593	0	6561	15108	10.16180205340838
11	0	5	10	0	0	2160	1002	1	96	99	90	true	true	2	random	10	0.1	elevation	true	1500	true	0	0	24-31°C	0.1	45000	50	0	random	false	0	source-water	2160	1082	0	0.1846	0	0	0	1371	1867	156	0	3394	5860	0
2	0	5	10	0	0	2160	1000	1	96	99	90	true	true	2	random	15	0.1	elevation	true	1500	true	0	0	24-31°C	0.1	45000	50	0	random	false	0	source-water	2160	1702	1	0.1819	0.0053	0	0	2070	2487	378	0	4935	9355	10.7
9	0	5	10	0	0	2160	1001	1	96	99	90	true	true	2	random	25	0.1	elevation	true	1500	true	0	0	24-31°C	0.1	45000	50	0	random	false	0	source-water	2160	2389	12	0.1919	0.0482	0	0	2881	2824	401	0	6106	12449	9.84721007942416
24	0	5	10	0	0	2160	1004	1	96	99	90	true	true	2	random	25	0.1	elevation	true	1500	true	0	0	24-31°C	0.1	45000	50	0	random	false	0	source-water	2160	2770	19	0.181	0.0621	0	0	3397	1452	485	0	5334	15305	10.2760479333884
6	0	5	10	0	0	2160	1001	1	96	99	90	true	true	2	random	10	0.1	elevation	true	1500	true	0	0	24-31°C	0.1	45000	50	0	random	false	0	source-water	2160	613	0	0.1865	0	0	0	782	2326	127	0	3235	3286	0
5	0	5	10	0	0	2160	1000	1	96	99	90	true	true	2	random	30	0.1	elevation	true	1500	true	0	0	24-31°C	0.1	45000	50	0	random	false	0	source-water	2160	3210	31	0.1814	0.0876	0	0	3744	2333	701	0	6778	17697	10.537276409866317
22	0	5	10	0	0	2160	1004	1	96	99	90	true	true	2	random	15	0.1	elevation	true	1500	true	0	0	24-31°C	0.1	45000	50	0	random	false	0	source-water	2160	1600	1	0.1749	0.0055	0	0	2039	1966	291	0	4296	9147	10.06
17	0	5	10	0	0	2160	1003	1	96	99	90	true	true	2	random	15	0.1	elevation	true	1500	true	0	0	24-31°C	0.1	45000	50	0	random	false	0	source-water	2160	1442	1	0.1753	0.0061	0	0	1758	1202	296	0	3256	8225	9.711538461538462
26	0	5	10	0	0	2160	1005	1	96	99	90	true	true	2	random	10	0.1	elevation	true	1500	true	0	0	24-31°C	0.1	45000	50	0	random	false	0	source-water	2160	649	0	0.1865	0	0	0	808	2271	107	0	3186	3479	0
23	0	5	10	0	0	2160	1004	1	96	99	90	true	true	2	random	20	0.1	elevation	true	1500	true	0	0	24-31°C	0.1	45000	50	0	random	false	0	source-water	2160	2293	8	0.1799	0.0314	0	0	2898	1681	378	0	4957	12743	10.743041119448783
20	0	5	10	0	0	2160	1003	1	96	99	90	true	true	2	random	30	0.1	elevation	true	1500	true	0	0	24-31°C	0.1	45000	50	0	random	false	0	source-water	2160	3045	29	0.1847	0.0879	0	0	3576	1276	614	0	5466	16487	10.338437896885774
30	0	5	10	0	0	2160	1005	1	96	99	90	true	true	2	random	30	0.1	elevation	true	1500	true	0	0	24-31°C	0.1	45000	50	0	random	false	0	source-water	2160	2918	30	0.1831	0.094	0	0	3260	1994	625	0	5879	15935	10.416727826003816
25	0	5	10	0	0	2160	1004	1	96	99	90	true	true	2	random	30	0.1	elevation	true	1500	true	0	0	24-31°C	0.1	45000	50	0	random	false	0	source-water	2160	3127	30	0.1865	0.0896	0	0	3758	1280	539	0	5577	16767	10.30100392983157
32	0	5	10	0	0	2160	1006	1	96	99	90	true	true	2	random	15	0.1	elevation	true	1500	true	0	0	24-31°C	0.1	45000	50	0	random	false	0	source-water	2160	1205	2	0.1933	0.016	0	0	1459	1954	85	0	3498	6234	10.050344827586208
36	0	5	10	0	0	2160	1007	1	96	99	90	true	true	2	random	10	0.1	elevation	true	1500	true	0	0	24-31°C	0.1	45000	50	0	random	false	0	source-water	2160	1079	2	0.1788	0.0165	0	0	1268	1866	181	0	3315	6034	11.27056338028169
33	0	5	10	0	0	2160	1006	1	96	99	90	true	true	2	random	20	0.1	elevation	true	1500	true	0	0	24-31°C	0.1	45000	50	0	random	false	0	source-water	2160	1790	7	0.1846	0.0361	0	0	2167	2438	290	0	4895	9696	10.673415563559729
35	0	5	10	0	0	2160	1006	1	96	99	90	true	true	2	random	30	0.1	elevation	true	1500	true	0	0	24-31°C	0.1	45000	50	0	random	false	0	source-water	2160	2746	24	0.1813	0.0792	0	0	3162	2950	644	0	6756	15149	10.224445904638952
31	0	5	10	0	0	2160	1006	1	96	99	90	true	true	2	random	10	0.1	elevation	true	1500	true	0	0	24-31°C	0.1	45000	50	0	random	false	0	source-water	2160	585	0	0.1785	0	0	0	723	1721	11	0	2455	3277	0
34	0	5	10	0	0	2160	1006	1	96	99	90	true	true	2	random	25	0.1	elevation	true	1500	true	0	0	24-31°C	0.1	45000	50	0	random	false	0	source-water	2160	2359	16	0.1876	0.0637	0	0	2651	2831	521	0	6003	12573	10.452225301425381
38	0	5	10	0	0	2160	1007	1	96	99	90	true	true	2	random	20	0.1	elevation	true	1500	true	0	0	24-31°C	0.1	45000	50	0	random	false	0	source-water	2160	2017	9	0.1812	0.0404	0	0	2544	1610	287	0	4441	11131	10.809982962593601
37	0	5	10	0	0	2160	1007	1	96	99	90	true	true	2	random	15	0.1	elevation	true	1500	true	0	0	24-31°C	0.1	45000	50	0	random	false	0	source-water	2160	1673	3	0.181	0.0162	0	0	2065	2110	226	0	4401	9243	10.477023629964807
27	0	5	10	0	0	2160	1005	1	96	99	90	true	true	2	random	15	0.1	elevation	true	1500	true	0	0	24-31°C	0.1	45000	50	0	random	false	0	source-water	2160	1396	3	0.1887	0.0203	0	0	1644	2658	236	0	4538	7399	10.15697741084738
41	0	5	10	0	0	2160	1008	1	96	99	90	true	true	2	random	10	0.1	elevation	true	1500	true	0	0	24-31°C	0.1	45000	50	0	random	false	0	source-water	2160	340	0	0.1753	0	0	0	384	1570	164	0	2118	1940	0
42	0	5	10	0	0	2160	1008	1	96	99	90	true	true	2	random	15	0.1	elevation	true	1500	true	0	0	24-31°C	0.1	45000	50	0	random	false	0	source-water	2160	424	0	0.1679	0	0	0	480	1552	235	0	2267	2525	0
40	0	5	10	0	0	2160	1007	1	96	99	90	true	true	2	random	30	0.1	elevation	true	1500	true	0	0	24-31°C	0.1	45000	50	0	random	false	0	source-water	2160	2837	27	0.1751	0.0833	0	0	3391	1353	644	0	5388	16205	10.164175460124236
47	0	5	10	0	0	2160	1009	1	96	99	90	true	true	2	random	15	0.1	elevation	true	1500	true	0	0	24-31°C	0.1	45000	50	0	random	false	0	source-water	2160	1831	2	0.1833	0.01	0	0	2191	1684	470	0	4345	9990	10.16470588235294
39	0	5	10	0	0	2160	1007	1	96	99	90	true	true	2	random	25	0.1	elevation	true	1500	true	0	0	24-31°C	0.1	45000	50	0	random	false	0	source-water	2160	2472	18	0.179	0.0652	0	0	2897	1410	545	0	4852	13811	10.418610602142087
43	0	5	10	0	0	2160	1008	1	96	99	90	true	true	2	random	20	0.1	elevation	true	1500	true	0	0	24-31°C	0.1	45000	50	0	random	false	0	source-water	2160	1378	6	0.1805	0.0392	0	0	1568	1481	474	0	3523	7633	10.44230259933232
46	0	5	10	0	0	2160	1009	1	96	99	90	true	true	2	random	10	0.1	elevation	true	1500	true	0	0	24-31°C	0.1	45000	50	0	random	false	0	source-water	2160	883	0	0.1746	0	0	0	1164	1619	187	0	2970	5057	0
44	0	5	10	0	0	2160	1008	1	96	99	90	true	true	2	random	25	0.1	elevation	true	1500	true	0	0	24-31°C	0.1	45000	50	0	random	false	0	source-water	2160	2073	11	0.184	0.0489	0	0	2475	1312	602	0	4389	11266	10.726226097246872
45	0	5	10	0	0	2160	1008	1	96	99	90	true	true	2	random	30	0.1	elevation	true	1500	true	0	0	24-31°C	0.1	45000	50	0	random	false	0	source-water	2160	2505	20	0.181	0.0722	0	0	2983	1241	603	0	4827	13841	10.147716330986459
48	0	5	10	0	0	2160	1009	1	96	99	90	true	true	2	random	20	0.1	elevation	true	1500	true	0	0	24-31°C	0.1	45000	50	0	random	false	0	source-water	2160	2341	9	0.1816	0.0349	0	0	2803	1436	598	0	4837	12893	10.03418563428037
49	0	5	10	0	0	2160	1009	1	96	99	90	true	true	2	random	25	0.1	elevation	true	1500	true	0	0	24-31°C	0.1	45000	50	0	random	false	0	source-water	2160	2738	19	0.1778	0.0617	0	0	3266	1343	656	0	5265	15401	10.244882395841307
61	0	5	10	0	0	2160	1012	1	96	99	90	true	true	2	random	10	0.1	elevation	true	1500	true	0	0	24-31°C	0.1	45000	50	0	random	false	0	source-water	2160	889	0	0.1739	0	0	0	1065	1203	246	0	2514	5113	0
59	0	5	10	0	0	2160	1011	1	96	99	90	true	true	2	random	25	0.1	elevation	true	1500	true	0	0	24-31°C	0.1	45000	50	0	random	false	0	source-water	2160	2716	19	0.1778	0.0623	0	0	3293	1509	603	0	5405	15273	10.099439296572026
51	0	5	10	0	0	2160	1010	1	96	99	90	true	true	2	random	10	0.1	elevation	true	1500	true	0	0	24-31°C	0.1	45000	50	0	random	false	0	source-water	2160	514	0	0.1826	0	0	0	655	1191	48	0	1894	2815	0
52	0	5	10	0	0	2160	1010	1	96	99	90	true	true	2	random	15	0.1	elevation	true	1500	true	0	0	24-31°C	0.1	45000	50	0	random	false	0	source-water	2160	1569	3	0.1788	0.017	0	0	1910	2121	228	0	4259	8775	10.078234039803567
29	0	5	10	0	0	2160	1005	1	96	99	90	true	true	2	random	25	0.1	elevation	true	1500	true	0	0	24-31°C	0.1	45000	50	0	random	false	0	source-water	2160	2440	19	0.1798	0.0701	0	0	2890	2123	579	0	5592	13570	10.533563263510175
50	0	5	10	0	0	2160	1009	1	96	99	90	true	true	2	random	30	0.1	elevation	true	1500	true	0	0	24-31°C	0.1	45000	50	0	random	false	0	source-water	2160	3057	27	0.1784	0.0787	0	0	3697	1278	715	0	5690	17138	10.206093202023048
54	0	5	10	0	0	2160	1010	1	96	99	90	true	true	2	random	25	0.1	elevation	true	1500	true	0	0	24-31°C	0.1	45000	50	0	random	false	0	source-water	2160	2835	22	0.1842	0.0714	0	0	3405	2523	467	0	6395	15395	10.617529326568901
58	0	5	10	0	0	2160	1011	1	96	99	90	true	true	2	random	20	0.1	elevation	true	1500	true	0	0	24-31°C	0.1	45000	50	0	random	false	0	source-water	2160	2320	11	0.1821	0.0431	0	0	2770	1632	525	0	4927	12737	10.060817711701777
62	0	5	10	0	0	2160	1012	1	96	99	90	true	true	2	random	15	0.1	elevation	true	1500	true	0	0	24-31°C	0.1	45000	50	0	random	false	0	source-water	2160	1797	0	0.177	0	0	0	2281	2004	350	0	4635	10150	0
64	0	5	10	0	0	2160	1012	1	96	99	90	true	true	2	random	25	0.1	elevation	true	1500	true	0	0	24-31°C	0.1	45000	50	0	random	false	0	source-water	2160	2990	16	0.1886	0.0505	0	0	3515	3137	545	0	7197	15854	10.257153369050766
55	0	5	10	0	0	2160	1010	1	96	99	90	true	true	2	random	30	0.1	elevation	true	1500	true	0	0	24-31°C	0.1	45000	50	0	random	false	0	source-water	2160	3159	35	0.1853	0.1026	0	0	3675	2410	501	0	6586	17046	10.360509693976443
57	0	5	10	0	0	2160	1011	1	96	99	90	true	true	2	random	15	0.1	elevation	true	1500	true	0	0	24-31°C	0.1	45000	50	0	random	false	0	source-water	2160	1877	3	0.1815	0.0145	0	0	2259	1867	435	0	4561	10339	10.087605610145292
65	0	5	10	0	0	2160	1012	1	96	99	90	true	true	2	random	30	0.1	elevation	true	1500	true	0	0	24-31°C	0.1	45000	50	0	random	false	0	source-water	2160	3304	28	0.1846	0.0782	0	0	3858	3386	585	0	7829	17903	10.372003293596775
63	0	5	10	0	0	2160	1012	1	96	99	90	true	true	2	random	20	0.1	elevation	true	1500	true	0	0	24-31°C	0.1	45000	50	0	random	false	0	source-water	2160	2527	5	0.1817	0.018	0	0	3167	2729	421	0	6317	13906	10.041123251268434
66	0	5	10	0	0	2160	1013	1	96	99	90	true	true	2	random	10	0.1	elevation	true	1500	true	0	0	24-31°C	0.1	45000	50	0	random	false	0	source-water	2160	767	0	0.1816	0	0	0	1035	1792	19	0	2846	4224	0
53	0	5	10	0	0	2160	1010	1	96	99	90	true	true	2	random	20	0.1	elevation	true	1500	true	0	0	24-31°C	0.1	45000	50	0	random	false	0	source-water	2160	2481	8	0.1779	0.0287	0	0	3102	2369	376	0	5847	13948	10.358658597945738
60	0	5	10	0	0	2160	1011	1	96	99	90	true	true	2	random	30	0.1	elevation	true	1500	true	0	0	24-31°C	0.1	45000	50	0	random	false	0	source-water	2160	2975	30	0.1775	0.0896	0	0	3538	1236	759	0	5533	16763	10.432013837227503
68	0	5	10	0	0	2160	1013	1	96	99	90	true	true	2	random	20	0.1	elevation	true	1500	true	0	0	24-31°C	0.1	45000	50	0	random	false	0	source-water	2160	2117	9	0.1856	0.0395	0	0	2677	2105	186	0	4968	11407	9.854487640951163
72	0	5	10	0	0	2160	1014	1	96	99	90	true	true	2	random	15	0.1	elevation	true	1500	true	0	0	24-31°C	0.1	45000	50	0	random	false	0	source-water	2160	1992	3	0.1789	0.0135	0	0	2362	2824	433	0	5619	11135	10.19997425997426
71	0	5	10	0	0	2160	1014	1	96	99	90	true	true	2	random	10	0.1	elevation	true	1500	true	0	0	24-31°C	0.1	45000	50	0	random	false	0	source-water	2160	1102	0	0.1825	0	0	0	1325	2295	241	0	3861	6038	0
70	0	5	10	0	0	2160	1013	1	96	99	90	true	true	2	random	30	0.1	elevation	true	1500	true	0	0	24-31°C	0.1	45000	50	0	random	false	0	source-water	2160	3168	29	0.1937	0.0887	0	0	3673	1954	547	0	6174	16354	10.30824065398747
69	0	5	10	0	0	2160	1013	1	96	99	90	true	true	2	random	25	0.1	elevation	true	1500	true	0	0	24-31°C	0.1	45000	50	0	random	false	0	source-water	2160	2536	18	0.1844	0.0655	0	0	3062	2068	362	0	5492	13751	10.184624257007638
56	0	5	10	0	0	2160	1011	1	96	99	90	true	true	2	random	10	0.1	elevation	true	1500	true	0	0	24-31°C	0.1	45000	50	0	random	false	0	source-water	2160	1109	0	0.1883	0	0	0	1376	1492	239	0	3107	5889	0
73	0	5	10	0	0	2160	1014	1	96	99	90	true	true	2	random	20	0.1	elevation	true	1500	true	0	0	24-31°C	0.1	45000	50	0	random	false	0	source-water	2160	2393	14	0.1824	0.0534	0	0	2738	2272	493	0	5503	13122	10.570382093715642
74	0	5	10	0	0	2160	1014	1	96	99	90	true	true	2	random	25	0.1	elevation	true	1500	true	0	0	24-31°C	0.1	45000	50	0	random	false	0	source-water	2160	2676	23	0.1788	0.0769	0	0	3027	2033	561	0	5621	14968	10.150150162324916
78	0	5	10	0	0	2160	1015	1	96	99	90	true	true	2	random	20	0.1	elevation	true	1500	true	0	0	24-31°C	0.1	45000	50	0	random	false	0	source-water	2160	1145	3	0.1798	0.0236	0	0	1277	2953	270	0	4500	6369	10.417366818873667
75	0	5	10	0	0	2160	1014	1	96	99	90	true	true	2	random	30	0.1	elevation	true	1500	true	0	0	24-31°C	0.1	45000	50	0	random	false	0	source-water	2160	3003	31	0.1829	0.0945	0	0	3295	1887	627	0	5809	16416	10.357957638989834
79	0	5	10	0	0	2160	1015	1	96	99	90	true	true	2	random	25	0.1	elevation	true	1500	true	0	0	24-31°C	0.1	45000	50	0	random	false	0	source-water	2160	1933	6	0.184	0.0286	0	0	2259	2884	482	0	5625	10506	10.56526180071774
76	0	5	10	0	0	2160	1015	1	96	99	90	true	true	2	random	10	0.1	elevation	true	1500	true	0	0	24-31°C	0.1	45000	50	0	random	false	0	source-water	2160	173	0	0.1727	0	0	0	226	1737	28	0	1991	1002	0
77	0	5	10	0	0	2160	1015	1	96	99	90	true	true	2	random	15	0.1	elevation	true	1500	true	0	0	24-31°C	0.1	45000	50	0	random	false	0	source-water	2160	281	0	0.1816	0	0	0	287	2658	67	0	3012	1547	0
88	0	5	10	0	0	2160	1017	1	96	99	90	true	true	2	random	20	0.1	elevation	true	1500	true	0	0	24-31°C	0.1	45000	50	0	random	false	0	source-water	2160	1881	10	0.1775	0.0472	0	0	2346	2530	463	0	5339	10599	10.097882492866097
80	0	5	10	0	0	2160	1015	1	96	99	90	true	true	2	random	30	0.1	elevation	true	1500	true	0	0	24-31°C	0.1	45000	50	0	random	false	0	source-water	2160	2335	19	0.1838	0.0748	0	0	2657	2773	532	0	5962	12701	10.307833397012681
87	0	5	10	0	0	2160	1017	1	96	99	90	true	true	2	random	15	0.1	elevation	true	1500	true	0	0	24-31°C	0.1	45000	50	0	random	false	0	source-water	2160	1057	1	0.1766	0.0083	0	0	1298	2184	238	0	3720	5985	9.98
67	0	5	10	0	0	2160	1013	1	96	99	90	true	true	2	random	15	0.1	elevation	true	1500	true	0	0	24-31°C	0.1	45000	50	0	random	false	0	source-water	2160	1472	1	0.1823	0.0062	0	0	1881	2089	75	0	4045	8074	10.26
81	0	5	10	0	0	2160	1016	1	96	99	90	true	true	2	random	10	0.1	elevation	true	1500	true	0	0	24-31°C	0.1	45000	50	0	random	false	0	source-water	2160	458	0	0.1708	0	0	0	592	1014	139	0	1745	2682	0
91	0	5	10	0	0	2160	1018	1	96	99	90	true	true	2	random	10	0.1	elevation	true	1500	true	0	0	24-31°C	0.1	45000	50	0	random	false	0	source-water	2160	600	0	0.1808	0	0	0	682	1098	162	0	1942	3319	0
92	0	5	10	0	0	2160	1018	1	96	99	90	true	true	2	random	15	0.1	elevation	true	1500	true	0	0	24-31°C	0.1	45000	50	0	random	false	0	source-water	2160	1298	1	0.1853	0.0071	0	0	1531	1620	334	0	3485	7004	10.68
82	0	5	10	0	0	2160	1016	1	96	99	90	true	true	2	random	15	0.1	elevation	true	1500	true	0	0	24-31°C	0.1	45000	50	0	random	false	0	source-water	2160	1551	1	0.1725	0.0056	0	0	1922	2091	452	0	4465	8990	9.9
86	0	5	10	0	0	2160	1017	1	96	99	90	true	true	2	random	10	0.1	elevation	true	1500	true	0	0	24-31°C	0.1	45000	50	0	random	false	0	source-water	2160	646	0	0.1776	0	0	0	817	1483	130	0	2430	3638	0
97	0	5	10	0	0	2160	1019	1	96	99	90	true	true	2	random	15	0.1	elevation	true	1500	true	0	0	24-31°C	0.1	45000	50	0	random	false	0	source-water	2160	1548	2	0.1724	0.0111	0	0	1731	1607	605	0	3943	8979	10.610967741935484
96	0	5	10	0	0	2160	1019	1	96	99	90	true	true	2	random	10	0.1	elevation	true	1500	true	0	0	24-31°C	0.1	45000	50	0	random	false	0	source-water	2160	739	0	0.1623	0	0	0	879	1423	322	0	2624	4554	0
93	0	5	10	0	0	2160	1018	1	96	99	90	true	true	2	random	20	0.1	elevation	true	1500	true	0	0	24-31°C	0.1	45000	50	0	random	false	0	source-water	2160	1858	2	0.1792	0.0097	0	0	2288	1505	482	0	4275	10371	10.593703703703703
84	0	5	10	0	0	2160	1016	1	96	99	90	true	true	2	random	25	0.1	elevation	true	1500	true	0	0	24-31°C	0.1	45000	50	0	random	false	0	source-water	2160	2763	15	0.1826	0.0495	0	0	3238	2034	597	0	5869	15132	10.517967371028567
85	0	5	10	0	0	2160	1016	1	96	99	90	true	true	2	random	30	0.1	elevation	true	1500	true	0	0	24-31°C	0.1	45000	50	0	random	false	0	source-water	2160	3096	26	0.1752	0.0737	0	0	3799	2129	614	0	6542	17673	10.242473414446835
99	0	5	10	0	0	2160	1019	1	96	99	90	true	true	2	random	25	0.1	elevation	true	1500	true	0	0	24-31°C	0.1	45000	50	0	random	false	0	source-water	2160	2764	18	0.1755	0.0571	0	0	3276	1259	722	0	5257	15745	10.282155864625134
98	0	5	10	0	0	2160	1019	1	96	99	90	true	true	2	random	20	0.1	elevation	true	1500	true	0	0	24-31°C	0.1	45000	50	0	random	false	0	source-water	2160	2039	9	0.1793	0.0396	0	0	2413	1388	598	0	4399	11370	10.048064557942375
95	0	5	10	0	0	2160	1018	1	96	99	90	true	true	2	random	30	0.1	elevation	true	1500	true	0	0	24-31°C	0.1	45000	50	0	random	false	0	source-water	2160	2794	18	0.1851	0.0596	0	0	3149	1322	609	0	5080	15093	10.031426914858951
106	0	5	10	0	0	2160	1021	1	96	99	90	true	true	2	random	10	0.1	elevation	true	1500	true	0	0	24-31°C	0.1	45000	50	0	random	false	0	source-water	2160	757	0	0.1654	0	0	0	1014	1092	142	0	2248	4576	0
102	0	5	10	0	0	2160	1020	1	96	99	90	true	true	2	random	15	0.1	elevation	true	1500	true	0	0	24-31°C	0.1	45000	50	0	random	false	0	source-water	2160	1229	1	0.1772	0.0072	0	0	1544	3150	278	0	4972	6937	9.901960784313726
100	0	5	10	0	0	2160	1019	1	96	99	90	true	true	2	random	30	0.1	elevation	true	1500	true	0	0	24-31°C	0.1	45000	50	0	random	false	0	source-water	2160	3120	29	0.1849	0.0861	0	0	3602	1340	713	0	5655	16874	10.392416337942565
89	0	5	10	0	0	2160	1017	1	96	99	90	true	true	2	random	25	0.1	elevation	true	1500	true	0	0	24-31°C	0.1	45000	50	0	random	false	0	source-water	2160	2600	17	0.1768	0.0578	0	0	3121	2529	647	0	6297	14707	10.131647137685505
90	0	5	10	0	0	2160	1017	1	96	99	90	true	true	2	random	30	0.1	elevation	true	1500	true	0	0	24-31°C	0.1	45000	50	0	random	false	0	source-water	2160	3032	27	0.1781	0.0792	0	0	3694	2526	747	0	6967	17028	10.248904920397282
103	0	5	10	0	0	2160	1020	1	96	99	90	true	true	2	random	20	0.1	elevation	true	1500	true	0	0	24-31°C	0.1	45000	50	0	random	false	0	source-water	2160	1920	8	0.1807	0.0376	0	0	2323	2860	449	0	5632	10627	10.500153242036063
111	0	5	10	0	0	2160	1022	1	96	99	90	true	true	2	random	10	0.1	elevation	true	1500	true	0	0	24-31°C	0.1	45000	50	0	random	false	0	source-water	2160	523	0	0.1871	0	0	0	681	1809	58	0	2548	2795	0
107	0	5	10	0	0	2160	1021	1	96	99	90	true	true	2	random	15	0.1	elevation	true	1500	true	0	0	24-31°C	0.1	45000	50	0	random	false	0	source-water	2160	1437	2	0.1765	0.0123	0	0	1805	1395	300	0	3500	8140	10.127058823529413
104	0	5	10	0	0	2160	1020	1	96	99	90	true	true	2	random	25	0.1	elevation	true	1500	true	0	0	24-31°C	0.1	45000	50	0	random	false	0	source-water	2160	2450	19	0.1794	0.0696	0	0	2833	2410	626	0	5869	13658	10.4034143361354
109	0	5	10	0	0	2160	1021	1	96	99	90	true	true	2	random	25	0.1	elevation	true	1500	true	0	0	24-31°C	0.1	45000	50	0	random	false	0	source-water	2160	2428	16	0.1819	0.0599	0	0	2862	1441	474	0	4777	13348	10.263444782452865
105	0	5	10	0	0	2160	1020	1	96	99	90	true	true	2	random	30	0.1	elevation	true	1500	true	0	0	24-31°C	0.1	45000	50	0	random	false	0	source-water	2160	2873	30	0.1771	0.0926	0	0	3414	2182	719	0	6315	16220	10.120847005297827
108	0	5	10	0	0	2160	1021	1	96	99	90	true	true	2	random	20	0.1	elevation	true	1500	true	0	0	24-31°C	0.1	45000	50	0	random	false	0	source-water	2160	1916	7	0.1772	0.0324	0	0	2400	1449	380	0	4229	10813	10.331761148904006
114	0	5	10	0	0	2160	1022	1	96	99	90	true	true	2	random	25	0.1	elevation	true	1500	true	0	0	24-31°C	0.1	45000	50	0	random	false	0	source-water	2160	2397	16	0.1719	0.0573	0	0	3011	1546	565	0	5122	13943	10.552922932019493
94	0	5	10	0	0	2160	1018	1	96	99	90	true	true	2	random	25	0.1	elevation	true	1500	true	0	0	24-31°C	0.1	45000	50	0	random	false	0	source-water	2160	2455	7	0.184	0.0262	0	0	2831	1478	519	0	4828	13345	10.764649425661736
110	0	5	10	0	0	2160	1021	1	96	99	90	true	true	2	random	30	0.1	elevation	true	1500	true	0	0	24-31°C	0.1	45000	50	0	random	false	0	source-water	2160	2779	25	0.1798	0.0809	0	0	3315	1322	598	0	5235	15453	10.092529885531464
101	0	5	10	0	0	2160	1020	1	96	99	90	true	true	2	random	10	0.1	elevation	true	1500	true	0	0	24-31°C	0.1	45000	50	0	random	false	0	source-water	2160	516	0	0.1749	0	0	0	652	2297	99	0	3048	2951	0
113	0	5	10	0	0	2160	1022	1	96	99	90	true	true	2	random	20	0.1	elevation	true	1500	true	0	0	24-31°C	0.1	45000	50	0	random	false	0	source-water	2160	1720	6	0.1845	0.0323	0	0	2120	1596	262	0	3978	9322	10.798272424196142
115	0	5	10	0	0	2160	1022	1	96	99	90	true	true	2	random	30	0.1	elevation	true	1500	true	0	0	24-31°C	0.1	45000	50	0	random	false	0	source-water	2160	3089	29	0.1868	0.0876	0	0	3483	1247	729	0	5459	16537	10.61472113297437
118	0	5	10	0	0	2160	1023	1	96	99	90	true	true	2	random	20	0.1	elevation	true	1500	true	0	0	24-31°C	0.1	45000	50	0	random	false	0	source-water	2160	2745	14	0.1828	0.0467	0	0	3129	1742	693	0	5564	15019	10.296891081944954
119	0	5	10	0	0	2160	1023	1	96	99	90	true	true	2	random	25	0.1	elevation	true	1500	true	0	0	24-31°C	0.1	45000	50	0	random	false	0	source-water	2160	3061	23	0.1798	0.0674	0	0	3751	1493	715	0	5959	17026	10.473944671823833
120	0	5	10	0	0	2160	1023	1	96	99	90	true	true	2	random	30	0.1	elevation	true	1500	true	0	0	24-31°C	0.1	45000	50	0	random	false	0	source-water	2160	3464	32	0.1848	0.0853	0	0	4004	1472	737	0	6213	18740	10.20399159110564
123	0	5	10	0	0	2160	1024	1	96	99	90	true	true	2	random	20	0.1	elevation	true	1500	true	0	0	24-31°C	0.1	45000	50	0	random	false	0	source-water	2160	2168	10	0.169	0.0389	0	0	2714	1737	599	0	5050	12831	10.138369852856059
126	0	5	10	0	0	2160	1025	1	96	99	90	true	true	2	random	10	0.1	elevation	true	1500	true	0	0	24-31°C	0.1	45000	50	0	random	false	0	source-water	2160	351	0	0.1618	0	0	0	408	1700	173	0	2281	2169	0
132	0	5	10	0	0	2160	1026	1	96	99	90	true	true	2	random	15	0.1	elevation	true	1500	true	0	0	24-31°C	0.1	45000	50	0	random	false	0	source-water	2160	1791	2	0.174	0.0097	0	0	2156	2964	517	0	5637	10293	10.321398124467178
116	0	5	10	0	0	2160	1023	1	96	99	90	true	true	2	random	10	0.1	elevation	true	1500	true	0	0	24-31°C	0.1	45000	50	0	random	false	0	source-water	2160	920	0	0.1735	0	0	0	1160	1643	264	0	3067	5304	0
117	0	5	10	0	0	2160	1023	1	96	99	90	true	true	2	random	15	0.1	elevation	true	1500	true	0	0	24-31°C	0.1	45000	50	0	random	false	0	source-water	2160	2188	3	0.1815	0.0124	0	0	2666	2126	514	0	5306	12056	10.438769029032722
124	0	5	10	0	0	2160	1024	1	96	99	90	true	true	2	random	25	0.1	elevation	true	1500	true	0	0	24-31°C	0.1	45000	50	0	random	false	0	source-water	2160	2722	21	0.1726	0.0667	0	0	3219	1506	681	0	5406	15771	10.285257973694659
122	0	5	10	0	0	2160	1024	1	96	99	90	true	true	2	random	15	0.1	elevation	true	1500	true	0	0	24-31°C	0.1	45000	50	0	random	false	0	source-water	2160	1601	3	0.1725	0.0161	0	0	1945	1918	552	0	4415	9279	10.284821844821845
127	0	5	10	0	0	2160	1025	1	96	99	90	true	true	2	random	15	0.1	elevation	true	1500	true	0	0	24-31°C	0.1	45000	50	0	random	false	0	source-water	2160	913	0	0.172	0	0	0	994	1829	444	0	3267	5309	0
121	0	5	10	0	0	2160	1024	1	96	99	90	true	true	2	random	10	0.1	elevation	true	1500	true	0	0	24-31°C	0.1	45000	50	0	random	false	0	source-water	2160	777	1	0.1693	0.0109	0	0	926	2123	331	0	3380	4590	11.44
83	0	5	10	0	0	2160	1016	1	96	99	90	true	true	2	random	20	0.1	elevation	true	1500	true	0	0	24-31°C	0.1	45000	50	0	random	false	0	source-water	2160	2288	7	0.179	0.0273	0	0	2790	2070	565	0	5425	12784	10.285117147660701
125	0	5	10	0	0	2160	1024	1	96	99	90	true	true	2	random	30	0.1	elevation	true	1500	true	0	0	24-31°C	0.1	45000	50	0	random	false	0	source-water	2160	3236	31	0.1782	0.0854	0	0	3808	1504	779	0	6091	18157	10.114403954355065
112	0	5	10	0	0	2160	1022	1	96	99	90	true	true	2	random	15	0.1	elevation	true	1500	true	0	0	24-31°C	0.1	45000	50	0	random	false	0	source-water	2160	971	0	0.182	0	0	0	1286	2033	66	0	3385	5334	0
128	0	5	10	0	0	2160	1025	1	96	99	90	true	true	2	random	20	0.1	elevation	true	1500	true	0	0	24-31°C	0.1	45000	50	0	random	false	0	source-water	2160	1361	7	0.1763	0.0455	0	0	1524	1675	541	0	3740	7719	10.569692870540255
131	0	5	10	0	0	2160	1026	1	96	99	90	true	true	2	random	10	0.1	elevation	true	1500	true	0	0	24-31°C	0.1	45000	50	0	random	false	0	source-water	2160	959	0	0.1841	0	0	0	1258	2537	121	0	3916	5208	0
133	0	5	10	0	0	2160	1026	1	96	99	90	true	true	2	random	20	0.1	elevation	true	1500	true	0	0	24-31°C	0.1	45000	50	0	random	false	0	source-water	2160	2476	9	0.1767	0.0321	0	0	3047	3117	629	0	6793	14009	10.267644812584978
129	0	5	10	0	0	2160	1025	1	96	99	90	true	true	2	random	25	0.1	elevation	true	1500	true	0	0	24-31°C	0.1	45000	50	0	random	false	0	source-water	2160	2046	16	0.1788	0.0699	0	0	2282	1622	643	0	4547	11442	10.357814163384132
130	0	5	10	0	0	2160	1025	1	96	99	90	true	true	2	random	30	0.1	elevation	true	1500	true	0	0	24-31°C	0.1	45000	50	0	random	false	0	source-water	2160	2651	23	0.1796	0.078	0	0	3131	1519	646	0	5296	14760	10.261853047883017
135	0	5	10	0	0	2160	1026	1	96	99	90	true	true	2	random	30	0.1	elevation	true	1500	true	0	0	24-31°C	0.1	45000	50	0	random	false	0	source-water	2160	3247	34	0.1845	0.0966	0	0	3587	2282	692	0	6561	17595	10.28373457229787
134	0	5	10	0	0	2160	1026	1	96	99	90	true	true	2	random	25	0.1	elevation	true	1500	true	0	0	24-31°C	0.1	45000	50	0	random	false	0	source-water	2160	2896	22	0.1808	0.0688	0	0	3376	2620	610	0	6606	16015	10.589888050301058
