# Supplementary material for: Discovering the opposite shore: How did hominins cross sea straits?
Source: PLoS One. 2021 Jun 30;16(6):e0252885. doi: 10.1371/journal.pone.0252885 (PMC8244915; doi:10.1371/journal.pone.0252885)
Supplement: S2 File — CSV output of the simulation experiments presented in this paper and Python scripts used for creating the graphs. (ZIP) [file pone.0252885.s007.zip › 02OneFactorSensitivity/0RawData/OneFactorSensitivity_ScenarioC_dehydration.csv]

BehaviorSpace results (NetLogo 6.1.1)
/scratch/home/ehoelzchen/ABMs/HCW-ABM/model/HCW-ABMv1.0.0-0053.nlogo
OneFactorSensitivity_ScenarioC_dehydration
11/09/2020 15:48:12:736 +0100
min-pxcor	max-pxcor	min-pycor	max-pycor
0	99	0	99
[run number]	pioneering-probability	optimal-walking-speed	water-barrier-size	fleeing-probability	fleeing-threshold	max-simulation-duration	seed	pioneering-threshold	hours-until-dehydration	max-fleeing-pioneering-distance	current-direction	constant-population-size	dehydration	movement-in-water-speed	movement-in-water-direction	perception-radius	decision-randomness	map-coloring	thermoregulation	basal-metabolic-rate	hypothermia	energy-loss-water-movement	death-rate-in-water	water-temperature-interval	population-density	max-energy	number-founder-agents	current-speed	map-scenario	remove-old-population	min-resources	attempt-counter	[step]	sum-of-target-area-hominins	sum-of-founder-population-size-reached	crossing-success-rate-individuals	crossing-success-rate-founder-population	death-dehydration	death-exhaustion	death-hypothermia	death-left_map_land	death-left_map_water	death-random	sum-of-deaths	attempts-source-water	mean-individual-hours-water-crossing
16	0	5	10	0	0	2160	1007	1	96	99	90	true	false	2	directed	20	0.1	elevation	true	1500	true	800	0	24-31°C	0.1	45000	50	0	random	false	0	source-water	2160	3184	20	0.9966	0.3125	0	0	2377	1525	299	0	4201	3195	5.021980781319378
12	0	5	10	0	0	2160	1005	1	96	99	90	true	false	2	directed	20	0.1	elevation	true	1500	true	800	0	24-31°C	0.1	45000	50	0	random	false	0	source-water	2160	3085	22	0.9987	0.3548	0	0	2139	2371	422	0	4932	3089	5.019197705403038
15	0	5	10	0	0	2160	1007	1	96	99	90	true	true	2	directed	20	0.1	elevation	true	1500	true	800	0	24-31°C	0.1	45000	50	0	random	false	0	source-water	2160	3226	19	0.9978	0.2923	0	0	2478	1604	280	0	4362	3233	5.020471541546459
3	0	5	10	0	0	2160	1001	1	96	99	90	true	true	2	directed	20	0.1	elevation	true	1500	true	800	0	24-31°C	0.1	45000	50	0	random	false	0	source-water	2160	2583	16	0.9988	0.3077	0	0	2056	3001	211	0	5268	2586	5.0067510956001255
14	0	5	10	0	0	2160	1006	1	96	99	90	true	false	2	directed	20	0.1	elevation	true	1500	true	800	0	24-31°C	0.1	45000	50	0	random	false	0	source-water	2160	2813	14	0.9989	0.25	0	0	2125	2400	262	0	4787	2816	5.012569466639929
2	0	5	10	0	0	2160	1000	1	96	99	90	true	false	2	directed	20	0.1	elevation	true	1500	true	800	0	24-31°C	0.1	45000	50	0	random	false	0	source-water	2160	3634	20	0.9981	0.274	0	0	2698	2326	465	0	5489	3641	5.006962780206801
13	0	5	10	0	0	2160	1006	1	96	99	90	true	true	2	directed	20	0.1	elevation	true	1500	true	800	0	24-31°C	0.1	45000	50	0	random	false	0	source-water	2160	2850	15	0.9979	0.2632	0	0	2150	2370	262	0	4782	2856	5.024402546115101
17	0	5	10	0	0	2160	1008	1	96	99	90	true	true	2	directed	20	0.1	elevation	true	1500	true	800	0	24-31°C	0.1	45000	50	0	random	false	0	source-water	2160	2306	15	0.9991	0.3261	0	0	1508	1331	364	0	3203	2308	5.024504089986313
7	0	5	10	0	0	2160	1003	1	96	99	90	true	true	2	directed	20	0.1	elevation	true	1500	true	800	0	24-31°C	0.1	45000	50	0	random	false	0	source-water	2160	3330	18	0.9973	0.2687	0	0	2584	1152	354	0	4090	3339	5.010256879709278
19	0	5	10	0	0	2160	1009	1	96	99	90	true	true	2	directed	20	0.1	elevation	true	1500	true	800	0	24-31°C	0.1	45000	50	0	random	false	0	source-water	2160	3649	21	0.9981	0.2877	0	0	2690	1425	523	0	4638	3656	5.0159988591273486
11	0	5	10	0	0	2160	1005	1	96	99	90	true	true	2	directed	20	0.1	elevation	true	1500	true	800	0	24-31°C	0.1	45000	50	0	random	false	0	source-water	2160	3197	22	0.9984	0.3438	0	0	2246	2326	451	0	5023	3202	5.01205176414561
8	0	5	10	0	0	2160	1003	1	96	99	90	true	false	2	directed	20	0.1	elevation	true	1500	true	800	0	24-31°C	0.1	45000	50	0	random	false	0	source-water	2160	3281	19	0.9979	0.2879	0	0	2561	1141	361	0	4063	3288	5.0233687492734935
20	0	5	10	0	0	2160	1009	1	96	99	90	true	false	2	directed	20	0.1	elevation	true	1500	true	800	0	24-31°C	0.1	45000	50	0	random	false	0	source-water	2160	3611	20	0.9975	0.2778	0	0	2645	1401	533	0	4579	3620	5.022752306723833
1	0	5	10	0	0	2160	1000	1	96	99	90	true	true	2	directed	20	0.1	elevation	true	1500	true	800	0	24-31°C	0.1	45000	50	0	random	false	0	source-water	2160	3521	21	0.998	0.2958	0	0	2626	2332	428	0	5386	3528	5.009727310225621
18	0	5	10	0	0	2160	1008	1	96	99	90	true	false	2	directed	20	0.1	elevation	true	1500	true	800	0	24-31°C	0.1	45000	50	0	random	false	0	source-water	2160	2207	14	0.9977	0.3182	0	0	1420	1440	372	0	3232	2212	5.025924848357412
6	0	5	10	0	0	2160	1002	1	96	99	90	true	false	2	directed	20	0.1	elevation	true	1500	true	800	0	24-31°C	0.1	45000	50	0	random	false	0	source-water	2160	3596	19	0.9972	0.2639	0	0	2742	2144	417	0	5303	3606	5.012259294472929
9	0	5	10	0	0	2160	1004	1	96	99	90	true	true	2	directed	20	0.1	elevation	true	1500	true	800	0	24-31°C	0.1	45000	50	0	random	false	0	source-water	2160	3496	18	0.9971	0.2571	0	0	2766	1570	304	0	4640	3506	5.033027114611018
5	0	5	10	0	0	2160	1002	1	96	99	90	true	true	2	directed	20	0.1	elevation	true	1500	true	800	0	24-31°C	0.1	45000	50	0	random	false	0	source-water	2160	3469	20	0.998	0.2857	0	0	2626	2187	426	0	5239	3476	5.021313515015134
10	0	5	10	0	0	2160	1004	1	96	99	90	true	false	2	directed	20	0.1	elevation	true	1500	true	800	0	24-31°C	0.1	45000	50	0	random	false	0	source-water	2160	3524	20	0.9972	0.2817	0	0	2775	1617	335	0	4727	3534	5.036726597663896
28	0	5	10	0	0	2160	1013	1	96	99	90	true	false	2	directed	20	0.1	elevation	true	1500	true	800	0	24-31°C	0.1	45000	50	0	random	false	0	source-water	2160	3106	16	0.9971	0.2581	0	0	2495	1999	174	0	4668	3115	5.021804877544715
26	0	5	10	0	0	2160	1012	1	96	99	90	true	false	2	directed	20	0.1	elevation	true	1500	true	800	0	24-31°C	0.1	45000	50	0	random	false	0	source-water	2160	3955	14	0.9972	0.1772	0	0	3136	2787	391	0	6314	3966	5.0163375287590455
22	0	5	10	0	0	2160	1010	1	96	99	90	true	false	2	directed	20	0.1	elevation	true	1500	true	800	0	24-31°C	0.1	45000	50	0	random	false	0	source-water	2160	3790	22	0.9984	0.2895	0	0	2920	2377	343	0	5640	3796	5.027951943817732
23	0	5	10	0	0	2160	1011	1	96	99	90	true	true	2	directed	20	0.1	elevation	true	1500	true	800	0	24-31°C	0.1	45000	50	0	random	false	0	source-water	2160	3395	20	0.9985	0.2941	0	0	2456	1534	498	0	4488	3400	5.007092208954093
4	0	5	10	0	0	2160	1001	1	96	99	90	true	false	2	directed	20	0.1	elevation	true	1500	true	800	0	24-31°C	0.1	45000	50	0	random	false	0	source-water	2160	2632	17	0.9985	0.3208	0	0	2085	2870	183	0	5138	2636	5.027940468766217
25	0	5	10	0	0	2160	1012	1	96	99	90	true	true	2	directed	20	0.1	elevation	true	1500	true	800	0	24-31°C	0.1	45000	50	0	random	false	0	source-water	2160	3884	14	0.9985	0.1795	0	0	3027	2888	416	0	6331	3890	5.021718843215181
24	0	5	10	0	0	2160	1011	1	96	99	90	true	false	2	directed	20	0.1	elevation	true	1500	true	800	0	24-31°C	0.1	45000	50	0	random	false	0	source-water	2160	3449	18	0.998	0.2609	0	0	2460	1516	481	0	4457	3456	5.008472061052502
31	0	5	10	0	0	2160	1015	1	96	99	90	true	true	2	directed	20	0.1	elevation	true	1500	true	800	0	24-31°C	0.1	45000	50	0	random	false	0	source-water	2160	1913	9	0.9984	0.2368	0	0	1213	2954	232	0	4399	1916	5.0075405081626245
21	0	5	10	0	0	2160	1010	1	96	99	90	true	true	2	directed	20	0.1	elevation	true	1500	true	800	0	24-31°C	0.1	45000	50	0	random	false	0	source-water	2160	3646	22	0.9967	0.3014	0	0	2795	2293	364	0	5452	3658	5.029445788718276
30	0	5	10	0	0	2160	1014	1	96	99	90	true	false	2	directed	20	0.1	elevation	true	1500	true	800	0	24-31°C	0.1	45000	50	0	random	false	0	source-water	2160	3627	26	0.9981	0.3562	0	0	2462	2193	448	0	5103	3634	5.02512824774757
27	0	5	10	0	0	2160	1013	1	96	99	90	true	true	2	directed	20	0.1	elevation	true	1500	true	800	0	24-31°C	0.1	45000	50	0	random	false	0	source-water	2160	3116	18	0.9981	0.2903	0	0	2493	1997	189	0	4679	3122	5.025121062275994
29	0	5	10	0	0	2160	1014	1	96	99	90	true	true	2	directed	20	0.1	elevation	true	1500	true	800	0	24-31°C	0.1	45000	50	0	random	false	0	source-water	2160	3651	26	0.9978	0.3562	0	0	2457	2154	452	0	5063	3659	5.016810937648135
32	0	5	10	0	0	2160	1015	1	96	99	90	true	false	2	directed	20	0.1	elevation	true	1500	true	800	0	24-31°C	0.1	45000	50	0	random	false	0	source-water	2160	1916	7	0.999	0.1842	0	0	1258	2932	212	0	4402	1918	5.028165744732507
33	0	5	10	0	0	2160	1016	1	96	99	90	true	true	2	directed	20	0.1	elevation	true	1500	true	800	0	24-31°C	0.1	45000	50	0	random	false	0	source-water	2160	3615	18	0.9975	0.25	0	0	2651	1979	534	0	5164	3624	5.0279638492994
35	0	5	10	0	0	2160	1017	1	96	99	90	true	true	2	directed	20	0.1	elevation	true	1500	true	800	0	24-31°C	0.1	45000	50	0	random	false	0	source-water	2160	3091	19	0.9958	0.3065	0	0	2154	2397	399	0	4950	3104	5.00604997886868
42	0	5	10	0	0	2160	1020	1	96	99	90	true	false	2	directed	20	0.1	elevation	true	1500	true	800	0	24-31°C	0.1	45000	50	0	random	false	0	source-water	2160	3025	17	0.998	0.2787	0	0	2225	2620	370	0	5215	3031	5.01166628303739
36	0	5	10	0	0	2160	1017	1	96	99	90	true	false	2	directed	20	0.1	elevation	true	1500	true	800	0	24-31°C	0.1	45000	50	0	random	false	0	source-water	2160	2972	20	0.997	0.3333	0	0	2045	2388	404	0	4837	2981	5.006272430566816
39	0	5	10	0	0	2160	1019	1	96	99	90	true	true	2	directed	20	0.1	elevation	true	1500	true	800	0	24-31°C	0.1	45000	50	0	random	false	0	source-water	2160	3506	20	0.9963	0.2857	0	0	2495	1393	586	0	4474	3519	5.0267505208529295
34	0	5	10	0	0	2160	1016	1	96	99	90	true	false	2	directed	20	0.1	elevation	true	1500	true	800	0	24-31°C	0.1	45000	50	0	random	false	0	source-water	2160	3543	17	0.9983	0.2394	0	0	2634	2019	491	0	5144	3549	5.027987688731762
38	0	5	10	0	0	2160	1018	1	96	99	90	true	false	2	directed	20	0.1	elevation	true	1500	true	800	0	24-31°C	0.1	45000	50	0	random	false	0	source-water	2160	3029	5	0.9961	0.082	0	0	2168	1583	443	0	4194	3041	5.015194109772423
37	0	5	10	0	0	2160	1018	1	96	99	90	true	true	2	directed	20	0.1	elevation	true	1500	true	800	0	24-31°C	0.1	45000	50	0	random	false	0	source-water	2160	3072	5	0.999	0.0806	0	0	2237	1588	454	0	4279	3075	5.030134019022114
40	0	5	10	0	0	2160	1019	1	96	99	90	true	false	2	directed	20	0.1	elevation	true	1500	true	800	0	24-31°C	0.1	45000	50	0	random	false	0	source-water	2160	3372	19	0.9985	0.2794	0	0	2339	1462	596	0	4397	3377	5.021315149909521
41	0	5	10	0	0	2160	1020	1	96	99	90	true	true	2	directed	20	0.1	elevation	true	1500	true	800	0	24-31°C	0.1	45000	50	0	random	false	0	source-water	2160	2984	18	0.997	0.3	0	0	2184	2696	394	0	5274	2993	5.005286575152807
45	0	5	10	0	0	2160	1022	1	96	99	90	true	true	2	directed	20	0.1	elevation	true	1500	true	800	0	24-31°C	0.1	45000	50	0	random	false	0	source-water	2160	2690	12	0.9989	0.2222	0	0	2045	1783	228	0	4056	2693	5.0063257654721065
46	0	5	10	0	0	2160	1022	1	96	99	90	true	false	2	directed	20	0.1	elevation	true	1500	true	800	0	24-31°C	0.1	45000	50	0	random	false	0	source-water	2160	2649	12	0.9992	0.2264	0	0	2028	1699	222	0	3949	2651	5.021654950419428
43	0	5	10	0	0	2160	1021	1	96	99	90	true	true	2	directed	20	0.1	elevation	true	1500	true	800	0	24-31°C	0.1	45000	50	0	random	false	0	source-water	2160	3092	16	0.9987	0.2581	0	0	2223	1377	377	0	3977	3096	5.033596726138892
47	0	5	10	0	0	2160	1023	1	96	99	90	true	true	2	directed	20	0.1	elevation	true	1500	true	800	0	24-31°C	0.1	45000	50	0	random	false	0	source-water	2160	4157	28	0.9981	0.3373	0	0	2973	1574	638	0	5185	4165	5.0155633519225775
44	0	5	10	0	0	2160	1021	1	96	99	90	true	false	2	directed	20	0.1	elevation	true	1500	true	800	0	24-31°C	0.1	45000	50	0	random	false	0	source-water	2160	3015	17	0.999	0.2833	0	0	2174	1365	388	0	3927	3018	5.0204047591312335
49	0	5	10	0	0	2160	1024	1	96	99	90	true	true	2	directed	20	0.1	elevation	true	1500	true	800	0	24-31°C	0.1	45000	50	0	random	false	0	source-water	2160	3488	20	0.998	0.2857	0	0	2426	1733	507	0	4666	3495	5.030973228341954
50	0	5	10	0	0	2160	1024	1	96	99	90	true	false	2	directed	20	0.1	elevation	true	1500	true	800	0	24-31°C	0.1	45000	50	0	random	false	0	source-water	2160	3581	20	0.9961	0.2778	0	0	2482	1637	487	0	4606	3595	5.03047074359832
48	0	5	10	0	0	2160	1023	1	96	99	90	true	false	2	directed	20	0.1	elevation	true	1500	true	800	0	24-31°C	0.1	45000	50	0	random	false	0	source-water	2160	4108	27	0.9993	0.3293	0	0	3023	1610	575	0	5208	4111	5.007931155496242
51	0	5	10	0	0	2160	1025	1	96	99	90	true	true	2	directed	20	0.1	elevation	true	1500	true	800	0	24-31°C	0.1	45000	50	0	random	false	0	source-water	2160	2356	13	0.997	0.2766	0	0	1455	1727	502	0	3684	2363	5.008244576219953
53	0	5	10	0	0	2160	1026	1	96	99	90	true	true	2	directed	20	0.1	elevation	true	1500	true	800	0	24-31°C	0.1	45000	50	0	random	false	0	source-water	2160	3751	19	0.9973	0.2533	0	0	2653	2926	596	0	6175	3761	5.011496256151646
54	0	5	10	0	0	2160	1026	1	96	99	90	true	false	2	directed	20	0.1	elevation	true	1500	true	800	0	24-31°C	0.1	45000	50	0	random	false	0	source-water	2160	3818	19	0.9987	0.25	0	0	2762	2935	559	0	6256	3823	5.01651216873783
52	0	5	10	0	0	2160	1025	1	96	99	90	true	false	2	directed	20	0.1	elevation	true	1500	true	800	0	24-31°C	0.1	45000	50	0	random	false	0	source-water	2160	2323	13	0.997	0.2766	0	0	1417	1685	472	0	3574	2330	5.0106716853695605
