# Supplementary material for: Discovering the opposite shore: How did hominins cross sea straits?
Source: PLoS One. 2021 Jun 30;16(6):e0252885. doi: 10.1371/journal.pone.0252885 (PMC8244915; doi:10.1371/journal.pone.0252885)
Supplement: S2 File — CSV output of the simulation experiments presented in this paper and Python scripts used for creating the graphs. (ZIP) [file pone.0252885.s007.zip › 02OneFactorSensitivity/0RawData/OneFactorSensitivity_ScenarioC_perception-radius.csv]

BehaviorSpace results (NetLogo 6.1.1)
/scratch/home/ehoelzchen/ABMs/HCW-ABM/model/HCW-ABMv1.0.0-0053.nlogo
OneFactorSensitivity_ScenarioC_perception-radius
11/09/2020 08:08:57:077 +0100
min-pxcor	max-pxcor	min-pycor	max-pycor
0	99	0	99
[run number]	pioneering-probability	optimal-walking-speed	water-barrier-size	fleeing-probability	fleeing-threshold	max-simulation-duration	seed	pioneering-threshold	hours-until-dehydration	max-fleeing-pioneering-distance	current-direction	constant-population-size	dehydration	movement-in-water-speed	movement-in-water-direction	perception-radius	decision-randomness	map-coloring	thermoregulation	basal-metabolic-rate	hypothermia	energy-loss-water-movement	death-rate-in-water	water-temperature-interval	population-density	max-energy	number-founder-agents	current-speed	map-scenario	remove-old-population	min-resources	attempt-counter	[step]	sum-of-target-area-hominins	sum-of-founder-population-size-reached	crossing-success-rate-individuals	crossing-success-rate-founder-population	death-dehydration	death-exhaustion	death-hypothermia	death-left_map_land	death-left_map_water	death-random	sum-of-deaths	attempts-source-water	mean-individual-hours-water-crossing
16	0	5	10	0	0	2160	1003	1	96	99	90	true	true	2	directed	10	0.1	elevation	true	1500	true	800	0	24-31°C	0.1	45000	50	0	random	false	0	source-water	2160	62	0	0.0107	0	0	0	57	789	6	0	852	5789	0
17	0	5	10	0	0	2160	1003	1	96	99	90	true	true	2	directed	15	0.1	elevation	true	1500	true	800	0	24-31°C	0.1	45000	50	0	random	false	0	source-water	2160	2362	7	0.9979	0.1489	0	0	1851	1147	269	0	3267	2367	5.024555017357522
6	0	5	10	0	0	2160	1001	1	96	99	90	true	true	2	directed	10	0.1	elevation	true	1500	true	800	0	24-31°C	0.1	45000	50	0	random	false	0	source-water	2160	230	0	0.0622	0	0	0	181	2068	43	0	2292	3700	0
11	0	5	10	0	0	2160	1002	1	96	99	90	true	true	2	directed	10	0.1	elevation	true	1500	true	800	0	24-31°C	0.1	45000	50	0	random	false	0	source-water	2160	236	0	0.0283	0	0	0	186	1393	40	0	1619	8328	0
8	0	5	10	0	0	2160	1001	1	96	99	90	true	true	2	directed	20	0.1	elevation	true	1500	true	800	0	24-31°C	0.1	45000	50	0	random	false	0	source-water	2160	2583	16	0.9988	0.3077	0	0	2056	3001	211	0	5268	2586	5.0067510956001255
7	0	5	10	0	0	2160	1001	1	96	99	90	true	true	2	directed	15	0.1	elevation	true	1500	true	800	0	24-31°C	0.1	45000	50	0	random	false	0	source-water	2160	1680	1	0.9994	0.0294	0	0	1381	2786	160	0	4327	1681	5.02
27	0	5	10	0	0	2160	1005	1	96	99	90	true	true	2	directed	15	0.1	elevation	true	1500	true	800	0	24-31°C	0.1	45000	50	0	random	false	0	source-water	2160	2122	7	0.9962	0.1628	0	0	1561	2651	267	0	4479	2130	5.011800275545888
10	0	5	10	0	0	2160	1001	1	96	99	90	true	true	2	directed	30	0.1	elevation	true	1500	true	800	0	24-31°C	0.1	45000	50	0	random	false	0	source-water	2160	4242	46	0.9981	0.5412	0	0	3163	2271	415	0	5849	4250	5.016290482862701
13	0	5	10	0	0	2160	1002	1	96	99	90	true	true	2	directed	20	0.1	elevation	true	1500	true	800	0	24-31°C	0.1	45000	50	0	random	false	0	source-water	2160	3469	20	0.998	0.2857	0	0	2626	2187	426	0	5239	3476	5.021313515015134
9	0	5	10	0	0	2160	1001	1	96	99	90	true	true	2	directed	25	0.1	elevation	true	1500	true	800	0	24-31°C	0.1	45000	50	0	random	false	0	source-water	2160	3364	26	0.9979	0.3881	0	0	2570	2676	315	0	5561	3371	5.014543949862259
12	0	5	10	0	0	2160	1002	1	96	99	90	true	true	2	directed	15	0.1	elevation	true	1500	true	800	0	24-31°C	0.1	45000	50	0	random	false	0	source-water	2160	2962	6	0.9976	0.1017	0	0	2290	2217	350	0	4857	2969	5.0122217491560965
1	0	5	10	0	0	2160	1000	1	96	99	90	true	true	2	directed	10	0.1	elevation	true	1500	true	800	0	24-31°C	0.1	45000	50	0	random	false	0	source-water	2160	319	0	0.0585	0	0	0	284	1674	14	0	1972	5449	0
14	0	5	10	0	0	2160	1002	1	96	99	90	true	true	2	directed	25	0.1	elevation	true	1500	true	800	0	24-31°C	0.1	45000	50	0	random	false	0	source-water	2160	4146	31	0.9983	0.3735	0	0	2986	2058	551	0	5595	4153	5.023981417054944
3	0	5	10	0	0	2160	1000	1	96	99	90	true	true	2	directed	20	0.1	elevation	true	1500	true	800	0	24-31°C	0.1	45000	50	0	random	false	0	source-water	2160	3521	21	0.998	0.2958	0	0	2626	2332	428	0	5386	3528	5.009727310225621
2	0	5	10	0	0	2160	1000	1	96	99	90	true	true	2	directed	15	0.1	elevation	true	1500	true	800	0	24-31°C	0.1	45000	50	0	random	false	0	source-water	2160	2702	6	0.9974	0.1111	0	0	2086	2357	325	0	4768	2709	5.020982987900937
26	0	5	10	0	0	2160	1005	1	96	99	90	true	true	2	directed	10	0.1	elevation	true	1500	true	800	0	24-31°C	0.1	45000	50	0	random	false	0	source-water	2160	429	0	0.1152	0	0	0	354	2169	43	0	2566	3725	0
24	0	5	10	0	0	2160	1004	1	96	99	90	true	true	2	directed	25	0.1	elevation	true	1500	true	800	0	24-31°C	0.1	45000	50	0	random	false	0	source-water	2160	4146	33	0.9971	0.3976	0	0	3172	1391	401	0	4964	4158	5.032426050808873
4	0	5	10	0	0	2160	1000	1	96	99	90	true	true	2	directed	25	0.1	elevation	true	1500	true	800	0	24-31°C	0.1	45000	50	0	random	false	0	source-water	2160	4207	36	0.9986	0.4286	0	0	3108	2214	513	0	5835	4213	5.008159171281539
20	0	5	10	0	0	2160	1003	1	96	99	90	true	true	2	directed	30	0.1	elevation	true	1500	true	800	0	24-31°C	0.1	45000	50	0	random	false	0	source-water	2160	4344	45	0.9972	0.5172	0	0	3249	1166	496	0	4911	4356	5.015273548142863
19	0	5	10	0	0	2160	1003	1	96	99	90	true	true	2	directed	25	0.1	elevation	true	1500	true	800	0	24-31°C	0.1	45000	50	0	random	false	0	source-water	2160	4104	33	0.9976	0.4024	0	0	3169	1249	433	0	4851	4114	5.016578780965984
25	0	5	10	0	0	2160	1004	1	96	99	90	true	true	2	directed	30	0.1	elevation	true	1500	true	800	0	24-31°C	0.1	45000	50	0	random	false	0	source-water	2160	4709	51	0.9983	0.5426	0	0	3493	1365	469	0	5327	4717	5.036941397917663
15	0	5	10	0	0	2160	1002	1	96	99	90	true	true	2	directed	30	0.1	elevation	true	1500	true	800	0	24-31°C	0.1	45000	50	0	random	false	0	source-water	2160	4490	43	0.998	0.4778	0	0	3248	1929	527	0	5704	4499	5.022936260624537
23	0	5	10	0	0	2160	1004	1	96	99	90	true	true	2	directed	20	0.1	elevation	true	1500	true	800	0	24-31°C	0.1	45000	50	0	random	false	0	source-water	2160	3496	18	0.9971	0.2571	0	0	2766	1570	304	0	4640	3506	5.033027114611018
22	0	5	10	0	0	2160	1004	1	96	99	90	true	true	2	directed	15	0.1	elevation	true	1500	true	800	0	24-31°C	0.1	45000	50	0	random	false	0	source-water	2160	2592	7	0.9973	0.1346	0	0	2031	1997	337	0	4365	2599	5.018960892049127
21	0	5	10	0	0	2160	1004	1	96	99	90	true	true	2	directed	10	0.1	elevation	true	1500	true	800	0	24-31°C	0.1	45000	50	0	random	false	0	source-water	2160	98	0	0.0177	0	0	0	74	1350	23	0	1447	5528	0
18	0	5	10	0	0	2160	1003	1	96	99	90	true	true	2	directed	20	0.1	elevation	true	1500	true	800	0	24-31°C	0.1	45000	50	0	random	false	0	source-water	2160	3330	18	0.9973	0.2687	0	0	2584	1152	354	0	4090	3339	5.010256879709278
5	0	5	10	0	0	2160	1000	1	96	99	90	true	true	2	directed	30	0.1	elevation	true	1500	true	800	0	24-31°C	0.1	45000	50	0	random	false	0	source-water	2160	4681	50	0.9974	0.5319	0	0	3490	2152	531	0	6173	4693	5.018884814611817
29	0	5	10	0	0	2160	1005	1	96	99	90	true	true	2	directed	25	0.1	elevation	true	1500	true	800	0	24-31°C	0.1	45000	50	0	random	false	0	source-water	2160	3880	34	0.9974	0.4359	0	0	2726	2015	581	0	5322	3890	5.012588658888557
32	0	5	10	0	0	2160	1006	1	96	99	90	true	true	2	directed	15	0.1	elevation	true	1500	true	800	0	24-31°C	0.1	45000	50	0	random	false	0	source-water	2160	1902	6	0.9995	0.1579	0	0	1524	1949	83	0	3556	1903	5.00177304964539
30	0	5	10	0	0	2160	1005	1	96	99	90	true	true	2	directed	30	0.1	elevation	true	1500	true	800	0	24-31°C	0.1	45000	50	0	random	false	0	source-water	2160	4300	46	0.9981	0.5349	0	0	2921	2001	538	0	5460	4308	5.014572936669544
28	0	5	10	0	0	2160	1005	1	96	99	90	true	true	2	directed	20	0.1	elevation	true	1500	true	800	0	24-31°C	0.1	45000	50	0	random	false	0	source-water	2160	3197	22	0.9984	0.3438	0	0	2246	2326	451	0	5023	3202	5.01205176414561
36	0	5	10	0	0	2160	1007	1	96	99	90	true	true	2	directed	10	0.1	elevation	true	1500	true	800	0	24-31°C	0.1	45000	50	0	random	false	0	source-water	2160	355	0	0.0526	0	0	0	304	1362	4	0	1670	6753	0
31	0	5	10	0	0	2160	1006	1	96	99	90	true	true	2	directed	10	0.1	elevation	true	1500	true	800	0	24-31°C	0.1	45000	50	0	random	false	0	source-water	2160	96	0	0.0274	0	0	0	83	1313	3	0	1399	3510	0
33	0	5	10	0	0	2160	1006	1	96	99	90	true	true	2	directed	20	0.1	elevation	true	1500	true	800	0	24-31°C	0.1	45000	50	0	random	false	0	source-water	2160	2850	15	0.9979	0.2632	0	0	2150	2370	262	0	4782	2856	5.024402546115101
34	0	5	10	0	0	2160	1006	1	96	99	90	true	true	2	directed	25	0.1	elevation	true	1500	true	800	0	24-31°C	0.1	45000	50	0	random	false	0	source-water	2160	3671	27	0.9981	0.3649	0	0	2673	2691	394	0	5758	3678	5.020487719951054
38	0	5	10	0	0	2160	1007	1	96	99	90	true	true	2	directed	20	0.1	elevation	true	1500	true	800	0	24-31°C	0.1	45000	50	0	random	false	0	source-water	2160	3226	19	0.9978	0.2923	0	0	2478	1604	280	0	4362	3233	5.020471541546459
42	0	5	10	0	0	2160	1008	1	96	99	90	true	true	2	directed	15	0.1	elevation	true	1500	true	800	0	24-31°C	0.1	45000	50	0	random	false	0	source-water	2160	904	3	0.9956	0.1667	0	0	524	1493	200	0	2217	908	5.013338414634146
43	0	5	10	0	0	2160	1008	1	96	99	90	true	true	2	directed	20	0.1	elevation	true	1500	true	800	0	24-31°C	0.1	45000	50	0	random	false	0	source-water	2160	2306	15	0.9991	0.3261	0	0	1508	1331	364	0	3203	2308	5.024504089986313
39	0	5	10	0	0	2160	1007	1	96	99	90	true	true	2	directed	25	0.1	elevation	true	1500	true	800	0	24-31°C	0.1	45000	50	0	random	false	0	source-water	2160	3746	31	0.9979	0.4133	0	0	2655	1398	493	0	4546	3754	5.018244184923535
35	0	5	10	0	0	2160	1006	1	96	99	90	true	true	2	directed	30	0.1	elevation	true	1500	true	800	0	24-31°C	0.1	45000	50	0	random	false	0	source-water	2160	4125	41	0.9983	0.494	0	0	2855	2804	549	0	6208	4132	5.019482438735505
37	0	5	10	0	0	2160	1007	1	96	99	90	true	true	2	directed	15	0.1	elevation	true	1500	true	800	0	24-31°C	0.1	45000	50	0	random	false	0	source-water	2160	2696	9	0.9985	0.1667	0	0	2087	1953	246	0	4286	2700	5.012497161582604
40	0	5	10	0	0	2160	1007	1	96	99	90	true	true	2	directed	30	0.1	elevation	true	1500	true	800	0	24-31°C	0.1	45000	50	0	random	false	0	source-water	2160	4121	44	0.9985	0.5301	0	0	2913	1303	575	0	4791	4127	5.021955476915796
41	0	5	10	0	0	2160	1008	1	96	99	90	true	true	2	directed	10	0.1	elevation	true	1500	true	800	0	24-31°C	0.1	45000	50	0	random	false	0	source-water	2160	72	0	0.0261	0	0	0	63	1668	10	0	1741	2756	0
47	0	5	10	0	0	2160	1009	1	96	99	90	true	true	2	directed	15	0.1	elevation	true	1500	true	800	0	24-31°C	0.1	45000	50	0	random	false	0	source-water	2160	2900	10	0.9983	0.1724	0	0	2192	1608	415	0	4215	2905	5.02523852086175
48	0	5	10	0	0	2160	1009	1	96	99	90	true	true	2	directed	20	0.1	elevation	true	1500	true	800	0	24-31°C	0.1	45000	50	0	random	false	0	source-water	2160	3649	21	0.9981	0.2877	0	0	2690	1425	523	0	4638	3656	5.0159988591273486
44	0	5	10	0	0	2160	1008	1	96	99	90	true	true	2	directed	25	0.1	elevation	true	1500	true	800	0	24-31°C	0.1	45000	50	0	random	false	0	source-water	2160	3210	23	0.9966	0.3594	0	0	2232	1228	446	0	3906	3221	5.01639295311946
45	0	5	10	0	0	2160	1008	1	96	99	90	true	true	2	directed	30	0.1	elevation	true	1500	true	800	0	24-31°C	0.1	45000	50	0	random	false	0	source-water	2160	3689	36	0.9968	0.4865	0	0	2584	1103	424	0	4111	3701	5.028255017508948
52	0	5	10	0	0	2160	1010	1	96	99	90	true	true	2	directed	15	0.1	elevation	true	1500	true	800	0	24-31°C	0.1	45000	50	0	random	false	0	source-water	2160	2382	11	0.9992	0.2292	0	0	1765	2022	198	0	3985	2384	5.01550802589037
51	0	5	10	0	0	2160	1010	1	96	99	90	true	true	2	directed	10	0.1	elevation	true	1500	true	800	0	24-31°C	0.1	45000	50	0	random	false	0	source-water	2160	95	0	0.0218	0	0	0	78	957	9	0	1044	4355	0
53	0	5	10	0	0	2160	1010	1	96	99	90	true	true	2	directed	20	0.1	elevation	true	1500	true	800	0	24-31°C	0.1	45000	50	0	random	false	0	source-water	2160	3646	22	0.9967	0.3014	0	0	2795	2293	364	0	5452	3658	5.029445788718276
46	0	5	10	0	0	2160	1009	1	96	99	90	true	true	2	directed	10	0.1	elevation	true	1500	true	800	0	24-31°C	0.1	45000	50	0	random	false	0	source-water	2160	352	0	0.0491	0	0	0	301	1570	47	0	1918	7173	0
57	0	5	10	0	0	2160	1011	1	96	99	90	true	true	2	directed	15	0.1	elevation	true	1500	true	800	0	24-31°C	0.1	45000	50	0	random	false	0	source-water	2160	2809	8	0.9979	0.1429	0	0	2032	1790	398	0	4220	2815	5.006756837650842
49	0	5	10	0	0	2160	1009	1	96	99	90	true	true	2	directed	25	0.1	elevation	true	1500	true	800	0	24-31°C	0.1	45000	50	0	random	false	0	source-water	2160	4146	34	0.9976	0.4096	0	0	3069	1300	520	0	4889	4156	5.021285714389703
59	0	5	10	0	0	2160	1011	1	96	99	90	true	true	2	directed	25	0.1	elevation	true	1500	true	800	0	24-31°C	0.1	45000	50	0	random	false	0	source-water	2160	4049	33	0.997	0.4074	0	0	2960	1325	551	0	4836	4061	5.009006432970642
62	0	5	10	0	0	2160	1012	1	96	99	90	true	true	2	directed	15	0.1	elevation	true	1500	true	800	0	24-31°C	0.1	45000	50	0	random	false	0	source-water	2160	2932	6	0.998	0.1017	0	0	2328	2183	316	0	4827	2938	5.011604723190089
54	0	5	10	0	0	2160	1010	1	96	99	90	true	true	2	directed	25	0.1	elevation	true	1500	true	800	0	24-31°C	0.1	45000	50	0	random	false	0	source-water	2160	4221	37	0.9976	0.4353	0	0	3113	2241	447	0	5801	4231	5.012203920578227
66	0	5	10	0	0	2160	1013	1	96	99	90	true	true	2	directed	10	0.1	elevation	true	1500	true	800	0	24-31°C	0.1	45000	50	0	random	false	0	source-water	2160	157	0	0.0235	0	0	0	144	1515	4	0	1663	6675	0
56	0	5	10	0	0	2160	1011	1	96	99	90	true	true	2	directed	10	0.1	elevation	true	1500	true	800	0	24-31°C	0.1	45000	50	0	random	false	0	source-water	2160	615	0	0.0822	0	0	0	551	1402	45	0	1998	7486	0
72	0	5	10	0	0	2160	1014	1	96	99	90	true	true	2	directed	15	0.1	elevation	true	1500	true	800	0	24-31°C	0.1	45000	50	0	random	false	0	source-water	2160	3151	12	0.9978	0.1905	0	0	2256	2791	425	0	5472	3158	5.016117695362978
63	0	5	10	0	0	2160	1012	1	96	99	90	true	true	2	directed	20	0.1	elevation	true	1500	true	800	0	24-31°C	0.1	45000	50	0	random	false	0	source-water	2160	3884	14	0.9985	0.1795	0	0	3027	2888	416	0	6331	3890	5.021718843215181
67	0	5	10	0	0	2160	1013	1	96	99	90	true	true	2	directed	15	0.1	elevation	true	1500	true	800	0	24-31°C	0.1	45000	50	0	random	false	0	source-water	2160	2214	6	0.9968	0.1364	0	0	1866	1991	74	0	3931	2221	5.011650194308316
64	0	5	10	0	0	2160	1012	1	96	99	90	true	true	2	directed	25	0.1	elevation	true	1500	true	800	0	24-31°C	0.1	45000	50	0	random	false	0	source-water	2160	4481	30	0.998	0.3333	0	0	3329	3056	530	0	6915	4490	5.030873045064776
50	0	5	10	0	0	2160	1009	1	96	99	90	true	true	2	directed	30	0.1	elevation	true	1500	true	800	0	24-31°C	0.1	45000	50	0	random	false	0	source-water	2160	4468	46	0.9975	0.5111	0	0	3288	1284	536	0	5108	4479	5.028142610888146
55	0	5	10	0	0	2160	1010	1	96	99	90	true	true	2	directed	30	0.1	elevation	true	1500	true	800	0	24-31°C	0.1	45000	50	0	random	false	0	source-water	2160	4359	50	0.9979	0.5747	0	0	3148	2108	475	0	5731	4368	5.016418496316451
68	0	5	10	0	0	2160	1013	1	96	99	90	true	true	2	directed	20	0.1	elevation	true	1500	true	800	0	24-31°C	0.1	45000	50	0	random	false	0	source-water	2160	3116	18	0.9981	0.2903	0	0	2493	1997	189	0	4679	3122	5.025121062275994
65	0	5	10	0	0	2160	1012	1	96	99	90	true	true	2	directed	30	0.1	elevation	true	1500	true	800	0	24-31°C	0.1	45000	50	0	random	false	0	source-water	2160	4796	45	0.9988	0.4688	0	0	3441	3296	588	0	7325	4802	5.021967528306239
69	0	5	10	0	0	2160	1013	1	96	99	90	true	true	2	directed	25	0.1	elevation	true	1500	true	800	0	24-31°C	0.1	45000	50	0	random	false	0	source-water	2160	3870	28	0.9982	0.359	0	0	2990	2000	339	0	5329	3877	5.012217714252157
70	0	5	10	0	0	2160	1013	1	96	99	90	true	true	2	directed	30	0.1	elevation	true	1500	true	800	0	24-31°C	0.1	45000	50	0	random	false	0	source-water	2160	4496	42	0.9982	0.4667	0	0	3342	1757	507	0	5606	4504	5.014885379810058
73	0	5	10	0	0	2160	1014	1	96	99	90	true	true	2	directed	20	0.1	elevation	true	1500	true	800	0	24-31°C	0.1	45000	50	0	random	false	0	source-water	2160	3651	26	0.9978	0.3562	0	0	2457	2154	452	0	5063	3659	5.016810937648135
61	0	5	10	0	0	2160	1012	1	96	99	90	true	true	2	directed	10	0.1	elevation	true	1500	true	800	0	24-31°C	0.1	45000	50	0	random	false	0	source-water	2160	127	0	0.021	0	0	0	99	869	17	0	985	6037	0
58	0	5	10	0	0	2160	1011	1	96	99	90	true	true	2	directed	20	0.1	elevation	true	1500	true	800	0	24-31°C	0.1	45000	50	0	random	false	0	source-water	2160	3395	20	0.9985	0.2941	0	0	2456	1534	498	0	4488	3400	5.007092208954093
71	0	5	10	0	0	2160	1014	1	96	99	90	true	true	2	directed	10	0.1	elevation	true	1500	true	800	0	24-31°C	0.1	45000	50	0	random	false	0	source-water	2160	317	0	0.0328	0	0	0	239	1708	48	0	1995	9677	0
76	0	5	10	0	0	2160	1015	1	96	99	90	true	true	2	directed	10	0.1	elevation	true	1500	true	800	0	24-31°C	0.1	45000	50	0	random	false	0	source-water	2160	21	0	0.0232	0	0	0	18	1521	4	0	1543	905	0
77	0	5	10	0	0	2160	1015	1	96	99	90	true	true	2	directed	15	0.1	elevation	true	1500	true	800	0	24-31°C	0.1	45000	50	0	random	false	0	source-water	2160	545	1	0.9982	0.0909	0	0	329	2545	46	0	2920	546	5.02
60	0	5	10	0	0	2160	1011	1	96	99	90	true	true	2	directed	30	0.1	elevation	true	1500	true	800	0	24-31°C	0.1	45000	50	0	random	false	0	source-water	2160	4294	46	0.9977	0.5349	0	0	3074	1154	609	0	4837	4304	5.016565095912407
75	0	5	10	0	0	2160	1014	1	96	99	90	true	true	2	directed	30	0.1	elevation	true	1500	true	800	0	24-31°C	0.1	45000	50	0	random	false	0	source-water	2160	4288	48	0.9972	0.5581	0	0	2796	1846	510	0	5152	4300	5.017247993127154
74	0	5	10	0	0	2160	1014	1	96	99	90	true	true	2	directed	25	0.1	elevation	true	1500	true	800	0	24-31°C	0.1	45000	50	0	random	false	0	source-water	2160	4016	38	0.9985	0.475	0	0	2704	1977	444	0	5125	4022	5.012639315119611
87	0	5	10	0	0	2160	1017	1	96	99	90	true	true	2	directed	15	0.1	elevation	true	1500	true	800	0	24-31°C	0.1	45000	50	0	random	false	0	source-water	2160	1853	4	0.9978	0.1081	0	0	1342	2212	281	0	3835	1857	5.006329113924051
84	0	5	10	0	0	2160	1016	1	96	99	90	true	true	2	directed	25	0.1	elevation	true	1500	true	800	0	24-31°C	0.1	45000	50	0	random	false	0	source-water	2160	4158	33	0.9981	0.3976	0	0	3025	2047	580	0	5652	4166	5.021539053274056
82	0	5	10	0	0	2160	1016	1	96	99	90	true	true	2	directed	15	0.1	elevation	true	1500	true	800	0	24-31°C	0.1	45000	50	0	random	false	0	source-water	2160	2680	5	0.9974	0.0926	0	0	1935	1998	478	0	4411	2687	5.01747167561121
78	0	5	10	0	0	2160	1015	1	96	99	90	true	true	2	directed	20	0.1	elevation	true	1500	true	800	0	24-31°C	0.1	45000	50	0	random	false	0	source-water	2160	1913	9	0.9984	0.2368	0	0	1213	2954	232	0	4399	1916	5.0075405081626245
85	0	5	10	0	0	2160	1016	1	96	99	90	true	true	2	directed	30	0.1	elevation	true	1500	true	800	0	24-31°C	0.1	45000	50	0	random	false	0	source-water	2160	4434	45	0.9975	0.5056	0	0	3315	2113	502	0	5930	4445	5.014246281102964
79	0	5	10	0	0	2160	1015	1	96	99	90	true	true	2	directed	25	0.1	elevation	true	1500	true	800	0	24-31°C	0.1	45000	50	0	random	false	0	source-water	2160	3022	15	0.9983	0.2459	0	0	2079	2873	362	0	5314	3027	5.031863937586994
92	0	5	10	0	0	2160	1018	1	96	99	90	true	true	2	directed	15	0.1	elevation	true	1500	true	800	0	24-31°C	0.1	45000	50	0	random	false	0	source-water	2160	2145	3	0.9991	0.0698	0	0	1518	1588	373	0	3479	2147	5.033273915626857
91	0	5	10	0	0	2160	1018	1	96	99	90	true	true	2	directed	10	0.1	elevation	true	1500	true	800	0	24-31°C	0.1	45000	50	0	random	false	0	source-water	2160	141	0	0.0366	0	0	0	115	951	19	0	1085	3853	0
83	0	5	10	0	0	2160	1016	1	96	99	90	true	true	2	directed	20	0.1	elevation	true	1500	true	800	0	24-31°C	0.1	45000	50	0	random	false	0	source-water	2160	3615	18	0.9975	0.25	0	0	2651	1979	534	0	5164	3624	5.0279638492994
96	0	5	10	0	0	2160	1019	1	96	99	90	true	true	2	directed	10	0.1	elevation	true	1500	true	800	0	24-31°C	0.1	45000	50	0	random	false	0	source-water	2160	283	0	0.0448	0	0	0	185	1353	84	0	1622	6316	0
89	0	5	10	0	0	2160	1017	1	96	99	90	true	true	2	directed	25	0.1	elevation	true	1500	true	800	0	24-31°C	0.1	45000	50	0	random	false	0	source-water	2160	4000	30	0.997	0.375	0	0	2792	2436	509	0	5737	4012	5.01795476000058
81	0	5	10	0	0	2160	1016	1	96	99	90	true	true	2	directed	10	0.1	elevation	true	1500	true	800	0	24-31°C	0.1	45000	50	0	random	false	0	source-water	2160	72	0	0.0116	0	0	0	59	806	10	0	875	6197	0
80	0	5	10	0	0	2160	1015	1	96	99	90	true	true	2	directed	30	0.1	elevation	true	1500	true	800	0	24-31°C	0.1	45000	50	0	random	false	0	source-water	2160	3584	29	0.9981	0.4028	0	0	2349	2720	410	0	5479	3591	5.020011912507373
97	0	5	10	0	0	2160	1019	1	96	99	90	true	true	2	directed	15	0.1	elevation	true	1500	true	800	0	24-31°C	0.1	45000	50	0	random	false	0	source-water	2160	2473	6	0.9988	0.12	0	0	1662	1600	514	0	3776	2476	5.02591527745297
90	0	5	10	0	0	2160	1017	1	96	99	90	true	true	2	directed	30	0.1	elevation	true	1500	true	800	0	24-31°C	0.1	45000	50	0	random	false	0	source-water	2160	4504	43	0.9989	0.4778	0	0	3141	2554	529	0	6224	4509	5.016511534739919
86	0	5	10	0	0	2160	1017	1	96	99	90	true	true	2	directed	10	0.1	elevation	true	1500	true	800	0	24-31°C	0.1	45000	50	0	random	false	0	source-water	2160	312	0	0.0484	0	0	0	285	1190	19	0	1494	6443	0
88	0	5	10	0	0	2160	1017	1	96	99	90	true	true	2	directed	20	0.1	elevation	true	1500	true	800	0	24-31°C	0.1	45000	50	0	random	false	0	source-water	2160	3091	19	0.9958	0.3065	0	0	2154	2397	399	0	4950	3104	5.00604997886868
98	0	5	10	0	0	2160	1019	1	96	99	90	true	true	2	directed	20	0.1	elevation	true	1500	true	800	0	24-31°C	0.1	45000	50	0	random	false	0	source-water	2160	3506	20	0.9963	0.2857	0	0	2495	1393	586	0	4474	3519	5.0267505208529295
95	0	5	10	0	0	2160	1018	1	96	99	90	true	true	2	directed	30	0.1	elevation	true	1500	true	800	0	24-31°C	0.1	45000	50	0	random	false	0	source-water	2160	4154	32	0.9983	0.3855	0	0	3023	1296	518	0	4837	4161	5.0154303486306
94	0	5	10	0	0	2160	1018	1	96	99	90	true	true	2	directed	25	0.1	elevation	true	1500	true	800	0	24-31°C	0.1	45000	50	0	random	false	0	source-water	2160	3683	16	0.9978	0.2162	0	0	2656	1411	474	0	4541	3691	5.015035614151422
99	0	5	10	0	0	2160	1019	1	96	99	90	true	true	2	directed	25	0.1	elevation	true	1500	true	800	0	24-31°C	0.1	45000	50	0	random	false	0	source-water	2160	4030	34	0.9985	0.4198	0	0	2870	1203	589	0	4662	4036	5.022234298541784
104	0	5	10	0	0	2160	1020	1	96	99	90	true	true	2	directed	25	0.1	elevation	true	1500	true	800	0	24-31°C	0.1	45000	50	0	random	false	0	source-water	2160	3695	34	0.9984	0.4595	0	0	2635	2319	445	0	5399	3701	5.006238890157419
108	0	5	10	0	0	2160	1021	1	96	99	90	true	true	2	directed	20	0.1	elevation	true	1500	true	800	0	24-31°C	0.1	45000	50	0	random	false	0	source-water	2160	3092	16	0.9987	0.2581	0	0	2223	1377	377	0	3977	3096	5.033596726138892
109	0	5	10	0	0	2160	1021	1	96	99	90	true	true	2	directed	25	0.1	elevation	true	1500	true	800	0	24-31°C	0.1	45000	50	0	random	false	0	source-water	2160	3657	28	0.9981	0.3836	0	0	2599	1372	449	0	4420	3664	5.025206434118777
93	0	5	10	0	0	2160	1018	1	96	99	90	true	true	2	directed	20	0.1	elevation	true	1500	true	800	0	24-31°C	0.1	45000	50	0	random	false	0	source-water	2160	3072	5	0.999	0.0806	0	0	2237	1588	454	0	4279	3075	5.030134019022114
106	0	5	10	0	0	2160	1021	1	96	99	90	true	true	2	directed	10	0.1	elevation	true	1500	true	800	0	24-31°C	0.1	45000	50	0	random	false	0	source-water	2160	307	0	0.0547	0	0	0	275	997	16	0	1288	5617	0
102	0	5	10	0	0	2160	1020	1	96	99	90	true	true	2	directed	15	0.1	elevation	true	1500	true	800	0	24-31°C	0.1	45000	50	0	random	false	0	source-water	2160	1992	4	0.997	0.1	0	0	1517	3173	256	0	4946	1998	5.024701044157965
112	0	5	10	0	0	2160	1022	1	96	99	90	true	true	2	directed	15	0.1	elevation	true	1500	true	800	0	24-31°C	0.1	45000	50	0	random	false	0	source-water	2160	1405	1	0.9979	0.0357	0	0	1260	2063	42	0	3365	1408	5
117	0	5	10	0	0	2160	1023	1	96	99	90	true	true	2	directed	15	0.1	elevation	true	1500	true	800	0	24-31°C	0.1	45000	50	0	random	false	0	source-water	2160	3488	12	0.9989	0.1714	0	0	2599	1963	500	0	5062	3492	5.007746415441748
101	0	5	10	0	0	2160	1020	1	96	99	90	true	true	2	directed	10	0.1	elevation	true	1500	true	800	0	24-31°C	0.1	45000	50	0	random	false	0	source-water	2160	129	0	0.0218	0	0	0	114	2068	6	0	2188	5905	0
103	0	5	10	0	0	2160	1020	1	96	99	90	true	true	2	directed	20	0.1	elevation	true	1500	true	800	0	24-31°C	0.1	45000	50	0	random	false	0	source-water	2160	2984	18	0.997	0.3	0	0	2184	2696	394	0	5274	2993	5.005286575152807
114	0	5	10	0	0	2160	1022	1	96	99	90	true	true	2	directed	25	0.1	elevation	true	1500	true	800	0	24-31°C	0.1	45000	50	0	random	false	0	source-water	2160	3788	28	0.9979	0.3684	0	0	2763	1503	475	0	4741	3796	5.0091263955215695
118	0	5	10	0	0	2160	1023	1	96	99	90	true	true	2	directed	20	0.1	elevation	true	1500	true	800	0	24-31°C	0.1	45000	50	0	random	false	0	source-water	2160	4157	28	0.9981	0.3373	0	0	2973	1574	638	0	5185	4165	5.0155633519225775
100	0	5	10	0	0	2160	1019	1	96	99	90	true	true	2	directed	30	0.1	elevation	true	1500	true	800	0	24-31°C	0.1	45000	50	0	random	false	0	source-water	2160	4540	47	0.9991	0.5165	0	0	3219	1276	609	0	5104	4544	5.0199635577536625
107	0	5	10	0	0	2160	1021	1	96	99	90	true	true	2	directed	15	0.1	elevation	true	1500	true	800	0	24-31°C	0.1	45000	50	0	random	false	0	source-water	2160	2356	5	0.9983	0.1064	0	0	1745	1316	281	0	3342	2360	5.020850915453607
122	0	5	10	0	0	2160	1024	1	96	99	90	true	true	2	directed	15	0.1	elevation	true	1500	true	800	0	24-31°C	0.1	45000	50	0	random	false	0	source-water	2160	2804	7	0.9968	0.125	0	0	1969	1890	468	0	4327	2813	5.012385220894681
126	0	5	10	0	0	2160	1025	1	96	99	90	true	true	2	directed	10	0.1	elevation	true	1500	true	800	0	24-31°C	0.1	45000	50	0	random	false	0	source-water	2160	192	0	0.0666	0	0	0	97	1682	84	0	1863	2882	0
113	0	5	10	0	0	2160	1022	1	96	99	90	true	true	2	directed	20	0.1	elevation	true	1500	true	800	0	24-31°C	0.1	45000	50	0	random	false	0	source-water	2160	2690	12	0.9989	0.2222	0	0	2045	1783	228	0	4056	2693	5.0063257654721065
121	0	5	10	0	0	2160	1024	1	96	99	90	true	true	2	directed	10	0.1	elevation	true	1500	true	800	0	24-31°C	0.1	45000	50	0	random	false	0	source-water	2160	392	0	0.0556	0	0	0	302	1766	65	0	2133	7050	0
115	0	5	10	0	0	2160	1022	1	96	99	90	true	true	2	directed	30	0.1	elevation	true	1500	true	800	0	24-31°C	0.1	45000	50	0	random	false	0	source-water	2160	4475	44	0.9973	0.4889	0	0	3018	1400	656	0	5074	4487	5.012728032475067
111	0	5	10	0	0	2160	1022	1	96	99	90	true	true	2	directed	10	0.1	elevation	true	1500	true	800	0	24-31°C	0.1	45000	50	0	random	false	0	source-water	2160	146	0	0.0321	0	0	0	130	1584	5	0	1719	4551	0
110	0	5	10	0	0	2160	1021	1	96	99	90	true	true	2	directed	30	0.1	elevation	true	1500	true	800	0	24-31°C	0.1	45000	50	0	random	false	0	source-water	2160	4162	41	0.9983	0.494	0	0	2981	1254	477	0	4712	4169	5.018792141150028
119	0	5	10	0	0	2160	1023	1	96	99	90	true	true	2	directed	25	0.1	elevation	true	1500	true	800	0	24-31°C	0.1	45000	50	0	random	false	0	source-water	2160	4638	42	0.9981	0.4516	0	0	3412	1437	629	0	5478	4647	5.011932920946369
125	0	5	10	0	0	2160	1024	1	96	99	90	true	true	2	directed	30	0.1	elevation	true	1500	true	800	0	24-31°C	0.1	45000	50	0	random	false	0	source-water	2160	4824	47	0.9975	0.4845	0	0	3253	1608	607	0	5468	4836	5.025457794818912
105	0	5	10	0	0	2160	1020	1	96	99	90	true	true	2	directed	30	0.1	elevation	true	1500	true	800	0	24-31°C	0.1	45000	50	0	random	false	0	source-water	2160	4176	47	0.9981	0.5595	0	0	2889	2017	575	0	5481	4184	5.015691964735704
116	0	5	10	0	0	2160	1023	1	96	99	90	true	true	2	directed	10	0.1	elevation	true	1500	true	800	0	24-31°C	0.1	45000	50	0	random	false	0	source-water	2160	371	0	0.0513	0	0	0	310	1477	41	0	1828	7230	0
123	0	5	10	0	0	2160	1024	1	96	99	90	true	true	2	directed	20	0.1	elevation	true	1500	true	800	0	24-31°C	0.1	45000	50	0	random	false	0	source-water	2160	3488	20	0.998	0.2857	0	0	2426	1733	507	0	4666	3495	5.030973228341954
120	0	5	10	0	0	2160	1023	1	96	99	90	true	true	2	directed	30	0.1	elevation	true	1500	true	800	0	24-31°C	0.1	45000	50	0	random	false	0	source-water	2160	5173	52	0.9975	0.5	0	0	3851	1507	662	0	6020	5186	5.014535180988277
124	0	5	10	0	0	2160	1024	1	96	99	90	true	true	2	directed	25	0.1	elevation	true	1500	true	800	0	24-31°C	0.1	45000	50	0	random	false	0	source-water	2160	4303	33	0.9981	0.3837	0	0	3013	1548	507	0	5068	4311	5.020900880965339
131	0	5	10	0	0	2160	1026	1	96	99	90	true	true	2	directed	10	0.1	elevation	true	1500	true	800	0	24-31°C	0.1	45000	50	0	random	false	0	source-water	2160	197	0	0.0174	0	0	0	176	2021	10	0	2207	11350	0
127	0	5	10	0	0	2160	1025	1	96	99	90	true	true	2	directed	15	0.1	elevation	true	1500	true	800	0	24-31°C	0.1	45000	50	0	random	false	0	source-water	2160	1570	3	0.9981	0.0968	0	0	941	1791	391	0	3123	1573	5.012446773665247
128	0	5	10	0	0	2160	1025	1	96	99	90	true	true	2	directed	20	0.1	elevation	true	1500	true	800	0	24-31°C	0.1	45000	50	0	random	false	0	source-water	2160	2356	13	0.997	0.2766	0	0	1455	1727	502	0	3684	2363	5.008244576219953
129	0	5	10	0	0	2160	1025	1	96	99	90	true	true	2	directed	25	0.1	elevation	true	1500	true	800	0	24-31°C	0.1	45000	50	0	random	false	0	source-water	2160	3112	27	0.9981	0.4355	0	0	2043	1644	508	0	4195	3118	5.021441690702519
133	0	5	10	0	0	2160	1026	1	96	99	90	true	true	2	directed	20	0.1	elevation	true	1500	true	800	0	24-31°C	0.1	45000	50	0	random	false	0	source-water	2160	3751	19	0.9973	0.2533	0	0	2653	2926	596	0	6175	3761	5.011496256151646
130	0	5	10	0	0	2160	1025	1	96	99	90	true	true	2	directed	30	0.1	elevation	true	1500	true	800	0	24-31°C	0.1	45000	50	0	random	false	0	source-water	2160	3966	42	0.9975	0.525	0	0	2742	1504	489	0	4735	3976	5.021025723737718
132	0	5	10	0	0	2160	1026	1	96	99	90	true	true	2	directed	15	0.1	elevation	true	1500	true	800	0	24-31°C	0.1	45000	50	0	random	false	0	source-water	2160	2953	8	0.9966	0.1356	0	0	2148	3045	468	0	5661	2963	5.004025362318841
135	0	5	10	0	0	2160	1026	1	96	99	90	true	true	2	directed	30	0.1	elevation	true	1500	true	800	0	24-31°C	0.1	45000	50	0	random	false	0	source-water	2160	4533	50	0.9985	0.5495	0	0	3209	2134	545	0	5888	4540	5.015362605488659
134	0	5	10	0	0	2160	1026	1	96	99	90	true	true	2	directed	25	0.1	elevation	true	1500	true	800	0	24-31°C	0.1	45000	50	0	random	false	0	source-water	2160	4166	37	0.9978	0.4405	0	0	3007	2413	515	0	5935	4175	5.005702631219384
