# Supplementary material for: Discovering the opposite shore: How did hominins cross sea straits?
Source: PLoS One. 2021 Jun 30;16(6):e0252885. doi: 10.1371/journal.pone.0252885 (PMC8244915; doi:10.1371/journal.pone.0252885)
Supplement: S2 File — CSV output of the simulation experiments presented in this paper and Python scripts used for creating the graphs. (ZIP) [file pone.0252885.s007.zip › 02OneFactorSensitivity/0RawData/OneFactorSensitivity_ScenarioC_population-density.csv]

BehaviorSpace results (NetLogo 6.1.1)
/scratch/home/ehoelzchen/ABMs/HCW-ABM/model/HCW-ABMv1.0.0-0053.nlogo
OneFactorSensitivity_ScenarioC_population-density
11/09/2020 09:13:08:663 +0100
min-pxcor	max-pxcor	min-pycor	max-pycor
0	99	0	99
[run number]	pioneering-probability	optimal-walking-speed	water-barrier-size	fleeing-probability	fleeing-threshold	max-simulation-duration	seed	pioneering-threshold	hours-until-dehydration	max-fleeing-pioneering-distance	current-direction	constant-population-size	dehydration	movement-in-water-speed	movement-in-water-direction	perception-radius	decision-randomness	map-coloring	thermoregulation	basal-metabolic-rate	hypothermia	energy-loss-water-movement	death-rate-in-water	water-temperature-interval	population-density	max-energy	number-founder-agents	current-speed	map-scenario	remove-old-population	min-resources	attempt-counter	[step]	sum-of-target-area-hominins	sum-of-founder-population-size-reached	crossing-success-rate-individuals	crossing-success-rate-founder-population	death-dehydration	death-exhaustion	death-hypothermia	death-left_map_land	death-left_map_water	death-random	sum-of-deaths	attempts-source-water	mean-individual-hours-water-crossing
16	0	5	10	0	0	2160	1003	1	96	99	90	true	true	2	directed	20	0.1	elevation	true	1500	true	800	0	24-31°C	0.025	45000	50	0	random	false	0	source-water	2160	835	0	0.9964	0	0	0	661	256	85	0	1002	838	0
1	0	5	10	0	0	2160	1000	1	96	99	90	true	true	2	directed	20	0.1	elevation	true	1500	true	800	0	24-31°C	0.025	45000	50	0	random	false	0	source-water	2160	893	0	1	0	0	0	643	625	126	0	1394	893	0
11	0	5	10	0	0	2160	1002	1	96	99	90	true	true	2	directed	20	0.1	elevation	true	1500	true	800	0	24-31°C	0.025	45000	50	0	random	false	0	source-water	2160	866	1	0.9988	0.0588	0	0	644	546	101	0	1291	867	5.06
21	0	5	10	0	0	2160	1004	1	96	99	90	true	true	2	directed	20	0.1	elevation	true	1500	true	800	0	24-31°C	0.025	45000	50	0	random	false	0	source-water	2160	906	0	0.9989	0	0	0	748	391	68	0	1207	907	0
6	0	5	10	0	0	2160	1001	1	96	99	90	true	true	2	directed	20	0.1	elevation	true	1500	true	800	0	24-31°C	0.025	45000	50	0	random	false	0	source-water	2160	666	0	0.9955	0	0	0	543	730	50	0	1323	669	0
12	0	5	10	0	0	2160	1002	1	96	99	90	true	true	2	directed	20	0.1	elevation	true	1500	true	800	0	24-31°C	0.05	45000	50	0	random	false	0	source-water	2160	1743	6	0.9983	0.1714	0	0	1296	1094	211	0	2601	1746	5.022637376646142
26	0	5	10	0	0	2160	1005	1	96	99	90	true	true	2	directed	20	0.1	elevation	true	1500	true	800	0	24-31°C	0.025	45000	50	0	random	false	0	source-water	2160	803	1	0.995	0.0625	0	0	557	593	107	0	1257	807	5.02
31	0	5	10	0	0	2160	1006	1	96	99	90	true	true	2	directed	20	0.1	elevation	true	1500	true	800	0	24-31°C	0.025	45000	50	0	random	false	0	source-water	2160	695	0	0.9971	0	0	0	511	640	65	0	1216	697	0
2	0	5	10	0	0	2160	1000	1	96	99	90	true	true	2	directed	20	0.1	elevation	true	1500	true	800	0	24-31°C	0.05	45000	50	0	random	false	0	source-water	2160	1809	6	0.9983	0.1667	0	0	1329	1180	249	0	2758	1812	5.01288803243026
17	0	5	10	0	0	2160	1003	1	96	99	90	true	true	2	directed	20	0.1	elevation	true	1500	true	800	0	24-31°C	0.05	45000	50	0	random	false	0	source-water	2160	1599	4	0.9994	0.125	0	0	1257	597	176	0	2030	1600	5.018767379521622
36	0	5	10	0	0	2160	1007	1	96	99	90	true	true	2	directed	20	0.1	elevation	true	1500	true	800	0	24-31°C	0.025	45000	50	0	random	false	0	source-water	2160	793	1	0.9975	0.0625	0	0	588	395	77	0	1060	795	5.019607843137255
7	0	5	10	0	0	2160	1001	1	96	99	90	true	true	2	directed	20	0.1	elevation	true	1500	true	800	0	24-31°C	0.05	45000	50	0	random	false	0	source-water	2160	1304	4	0.9977	0.1538	0	0	1035	1428	84	0	2547	1307	5
22	0	5	10	0	0	2160	1004	1	96	99	90	true	true	2	directed	20	0.1	elevation	true	1500	true	800	0	24-31°C	0.05	45000	50	0	random	false	0	source-water	2160	1813	4	0.9972	0.1111	0	0	1448	811	189	0	2448	1818	5.061001457991616
32	0	5	10	0	0	2160	1006	1	96	99	90	true	true	2	directed	20	0.1	elevation	true	1500	true	800	0	24-31°C	0.05	45000	50	0	random	false	0	source-water	2160	1359	4	0.9978	0.1481	0	0	1031	1112	125	0	2268	1362	5.021086058368495
27	0	5	10	0	0	2160	1005	1	96	99	90	true	true	2	directed	20	0.1	elevation	true	1500	true	800	0	24-31°C	0.05	45000	50	0	random	false	0	source-water	2160	1587	6	0.9975	0.1875	0	0	1118	1109	204	0	2431	1591	5.005872140522876
41	0	5	10	0	0	2160	1008	1	96	99	90	true	true	2	directed	20	0.1	elevation	true	1500	true	800	0	24-31°C	0.025	45000	50	0	random	false	0	source-water	2160	584	1	0.9966	0.0833	0	0	388	365	95	0	848	586	5.02
3	0	5	10	0	0	2160	1000	1	96	99	90	true	true	2	directed	20	0.1	elevation	true	1500	true	800	0	24-31°C	0.1	45000	50	0	random	false	0	source-water	2160	3521	21	0.998	0.2958	0	0	2626	2332	428	0	5386	3528	5.009727310225621
13	0	5	10	0	0	2160	1002	1	96	99	90	true	true	2	directed	20	0.1	elevation	true	1500	true	800	0	24-31°C	0.1	45000	50	0	random	false	0	source-water	2160	3469	20	0.998	0.2857	0	0	2626	2187	426	0	5239	3476	5.021313515015134
18	0	5	10	0	0	2160	1003	1	96	99	90	true	true	2	directed	20	0.1	elevation	true	1500	true	800	0	24-31°C	0.1	45000	50	0	random	false	0	source-water	2160	3330	18	0.9973	0.2687	0	0	2584	1152	354	0	4090	3339	5.010256879709278
8	0	5	10	0	0	2160	1001	1	96	99	90	true	true	2	directed	20	0.1	elevation	true	1500	true	800	0	24-31°C	0.1	45000	50	0	random	false	0	source-water	2160	2583	16	0.9988	0.3077	0	0	2056	3001	211	0	5268	2586	5.0067510956001255
37	0	5	10	0	0	2160	1007	1	96	99	90	true	true	2	directed	20	0.1	elevation	true	1500	true	800	0	24-31°C	0.05	45000	50	0	random	false	0	source-water	2160	1602	5	0.9975	0.1563	0	0	1265	876	144	0	2285	1606	5.015882783882784
46	0	5	10	0	0	2160	1009	1	96	99	90	true	true	2	directed	20	0.1	elevation	true	1500	true	800	0	24-31°C	0.025	45000	50	0	random	false	0	source-water	2160	890	2	0.9966	0.1111	0	0	662	297	115	0	1074	893	5
38	0	5	10	0	0	2160	1007	1	96	99	90	true	true	2	directed	20	0.1	elevation	true	1500	true	800	0	24-31°C	0.1	45000	50	0	random	false	0	source-water	2160	3226	19	0.9978	0.2923	0	0	2478	1604	280	0	4362	3233	5.020471541546459
42	0	5	10	0	0	2160	1008	1	96	99	90	true	true	2	directed	20	0.1	elevation	true	1500	true	800	0	24-31°C	0.05	45000	50	0	random	false	0	source-water	2160	1094	4	0.9991	0.1818	0	0	707	651	169	0	1527	1095	5.050000563197157
14	0	5	10	0	0	2160	1002	1	96	99	90	true	true	2	directed	20	0.1	elevation	true	1500	true	800	0	24-31°C	0.15	45000	50	0	random	false	0	source-water	2160	5339	36	0.9979	0.3364	0	0	3975	3356	611	0	7942	5350	5.029527729989925
28	0	5	10	0	0	2160	1005	1	96	99	90	true	true	2	directed	20	0.1	elevation	true	1500	true	800	0	24-31°C	0.1	45000	50	0	random	false	0	source-water	2160	3197	22	0.9984	0.3438	0	0	2246	2326	451	0	5023	3202	5.01205176414561
23	0	5	10	0	0	2160	1004	1	96	99	90	true	true	2	directed	20	0.1	elevation	true	1500	true	800	0	24-31°C	0.1	45000	50	0	random	false	0	source-water	2160	3496	18	0.9971	0.2571	0	0	2766	1570	304	0	4640	3506	5.033027114611018
33	0	5	10	0	0	2160	1006	1	96	99	90	true	true	2	directed	20	0.1	elevation	true	1500	true	800	0	24-31°C	0.1	45000	50	0	random	false	0	source-water	2160	2850	15	0.9979	0.2632	0	0	2150	2370	262	0	4782	2856	5.024402546115101
51	0	5	10	0	0	2160	1010	1	96	99	90	true	true	2	directed	20	0.1	elevation	true	1500	true	800	0	24-31°C	0.025	45000	50	0	random	false	0	source-water	2160	939	2	0.9979	0.1053	0	0	724	609	78	0	1411	941	5.01
4	0	5	10	0	0	2160	1000	1	96	99	90	true	true	2	directed	20	0.1	elevation	true	1500	true	800	0	24-31°C	0.15	45000	50	0	random	false	0	source-water	2160	5342	37	0.9987	0.3458	0	0	3963	3627	707	0	8297	5349	5.015378377629681
47	0	5	10	0	0	2160	1009	1	96	99	90	true	true	2	directed	20	0.1	elevation	true	1500	true	800	0	24-31°C	0.05	45000	50	0	random	false	0	source-water	2160	1847	6	0.9984	0.1622	0	0	1369	663	257	0	2289	1850	5.0313110474875185
56	0	5	10	0	0	2160	1011	1	96	99	90	true	true	2	directed	20	0.1	elevation	true	1500	true	800	0	24-31°C	0.025	45000	50	0	random	false	0	source-water	2160	857	1	0.9977	0.0588	0	0	617	372	113	0	1102	859	5
9	0	5	10	0	0	2160	1001	1	96	99	90	true	true	2	directed	20	0.1	elevation	true	1500	true	800	0	24-31°C	0.15	45000	50	0	random	false	0	source-water	2160	4013	32	0.998	0.4	0	0	3255	4377	278	0	7910	4021	5.01269492407905
52	0	5	10	0	0	2160	1010	1	96	99	90	true	true	2	directed	20	0.1	elevation	true	1500	true	800	0	24-31°C	0.05	45000	50	0	random	false	0	source-water	2160	1790	7	0.9989	0.1944	0	0	1409	1106	147	0	2662	1792	5.026917183678148
61	0	5	10	0	0	2160	1012	1	96	99	90	true	true	2	directed	20	0.1	elevation	true	1500	true	800	0	24-31°C	0.025	45000	50	0	random	false	0	source-water	2160	999	0	0.998	0	0	0	772	664	113	0	1549	1001	0
24	0	5	10	0	0	2160	1004	1	96	99	90	true	true	2	directed	20	0.1	elevation	true	1500	true	800	0	24-31°C	0.15	45000	50	0	random	false	0	source-water	2160	5294	36	0.9979	0.3396	0	0	4247	2473	495	0	7215	5305	5.035501857052056
19	0	5	10	0	0	2160	1003	1	96	99	90	true	true	2	directed	20	0.1	elevation	true	1500	true	800	0	24-31°C	0.15	45000	50	0	random	false	0	source-water	2160	4875	35	0.9986	0.3571	0	0	3825	1730	514	0	6069	4882	5.015413492044836
15	0	5	10	0	0	2160	1002	1	96	99	90	true	true	2	directed	20	0.1	elevation	true	1500	true	800	0	24-31°C	0.2	45000	50	0	random	false	0	source-water	2160	7022	54	0.9976	0.383	0	0	5262	4498	838	0	10598	7039	5.015109582962729
39	0	5	10	0	0	2160	1007	1	96	99	90	true	true	2	directed	20	0.1	elevation	true	1500	true	800	0	24-31°C	0.15	45000	50	0	random	false	0	source-water	2160	4732	35	0.9981	0.3684	0	0	3629	2203	427	0	6259	4741	5.0229323878612036
5	0	5	10	0	0	2160	1000	1	96	99	90	true	true	2	directed	20	0.1	elevation	true	1500	true	800	0	24-31°C	0.2	45000	50	0	random	false	0	source-water	2160	7151	61	0.9978	0.4266	0	0	5287	4671	918	0	10876	7167	5.013002512512775
34	0	5	10	0	0	2160	1006	1	96	99	90	true	true	2	directed	20	0.1	elevation	true	1500	true	800	0	24-31°C	0.15	45000	50	0	random	false	0	source-water	2160	4174	25	0.9983	0.2976	0	0	3131	3550	395	0	7076	4181	5.021084981020174
57	0	5	10	0	0	2160	1011	1	96	99	90	true	true	2	directed	20	0.1	elevation	true	1500	true	800	0	24-31°C	0.05	45000	50	0	random	false	0	source-water	2160	1732	6	0.9965	0.1714	0	0	1243	783	254	0	2280	1738	5.017244448976013
43	0	5	10	0	0	2160	1008	1	96	99	90	true	true	2	directed	20	0.1	elevation	true	1500	true	800	0	24-31°C	0.1	45000	50	0	random	false	0	source-water	2160	2306	15	0.9991	0.3261	0	0	1508	1331	364	0	3203	2308	5.024504089986313
10	0	5	10	0	0	2160	1001	1	96	99	90	true	true	2	directed	20	0.1	elevation	true	1500	true	800	0	24-31°C	0.2	45000	50	0	random	false	0	source-water	2160	5248	49	0.9985	0.4667	0	0	4151	5758	383	0	10292	5256	5.013527684481267
48	0	5	10	0	0	2160	1009	1	96	99	90	true	true	2	directed	20	0.1	elevation	true	1500	true	800	0	24-31°C	0.1	45000	50	0	random	false	0	source-water	2160	3649	21	0.9981	0.2877	0	0	2690	1425	523	0	4638	3656	5.0159988591273486
53	0	5	10	0	0	2160	1010	1	96	99	90	true	true	2	directed	20	0.1	elevation	true	1500	true	800	0	24-31°C	0.1	45000	50	0	random	false	0	source-water	2160	3646	22	0.9967	0.3014	0	0	2795	2293	364	0	5452	3658	5.029445788718276
66	0	5	10	0	0	2160	1013	1	96	99	90	true	true	2	directed	20	0.1	elevation	true	1500	true	800	0	24-31°C	0.025	45000	50	0	random	false	0	source-water	2160	724	0	0.9972	0	0	0	579	493	44	0	1116	726	0
62	0	5	10	0	0	2160	1012	1	96	99	90	true	true	2	directed	20	0.1	elevation	true	1500	true	800	0	24-31°C	0.05	45000	50	0	random	false	0	source-water	2160	1882	3	0.9995	0.0789	0	0	1477	1421	204	0	3102	1883	5.01696206541538
71	0	5	10	0	0	2160	1014	1	96	99	90	true	true	2	directed	20	0.1	elevation	true	1500	true	800	0	24-31°C	0.025	45000	50	0	random	false	0	source-water	2160	906	2	1	0.1111	0	0	622	534	99	0	1255	906	5.01
44	0	5	10	0	0	2160	1008	1	96	99	90	true	true	2	directed	20	0.1	elevation	true	1500	true	800	0	24-31°C	0.15	45000	50	0	random	false	0	source-water	2160	3326	24	0.9985	0.3582	0	0	2150	2118	514	0	4782	3331	5.028720546269778
76	0	5	10	0	0	2160	1015	1	96	99	90	true	true	2	directed	20	0.1	elevation	true	1500	true	800	0	24-31°C	0.025	45000	50	0	random	false	0	source-water	2160	475	0	0.9916	0	0	0	305	712	53	0	1070	479	0
67	0	5	10	0	0	2160	1013	1	96	99	90	true	true	2	directed	20	0.1	elevation	true	1500	true	800	0	24-31°C	0.05	45000	50	0	random	false	0	source-water	2160	1585	5	0.9975	0.1563	0	0	1282	1056	82	0	2420	1589	5.035396851774915
20	0	5	10	0	0	2160	1003	1	96	99	90	true	true	2	directed	20	0.1	elevation	true	1500	true	800	0	24-31°C	0.2	45000	50	0	random	false	0	source-water	2160	6484	55	0.9966	0.4231	0	0	5065	2176	718	0	7959	6506	5.020753822946439
58	0	5	10	0	0	2160	1011	1	96	99	90	true	true	2	directed	20	0.1	elevation	true	1500	true	800	0	24-31°C	0.1	45000	50	0	random	false	0	source-water	2160	3395	20	0.9985	0.2941	0	0	2456	1534	498	0	4488	3400	5.007092208954093
30	0	5	10	0	0	2160	1005	1	96	99	90	true	true	2	directed	20	0.1	elevation	true	1500	true	800	0	24-31°C	0.2	45000	50	0	random	false	0	source-water	2160	6397	62	0.9988	0.4844	0	0	4397	4733	919	0	10049	6405	5.012666551009614
49	0	5	10	0	0	2160	1009	1	96	99	90	true	true	2	directed	20	0.1	elevation	true	1500	true	800	0	24-31°C	0.15	45000	50	0	random	false	0	source-water	2160	5564	39	0.9978	0.3482	0	0	4088	2045	829	0	6962	5576	5.014852811462817
40	0	5	10	0	0	2160	1007	1	96	99	90	true	true	2	directed	20	0.1	elevation	true	1500	true	800	0	24-31°C	0.2	45000	50	0	random	false	0	source-water	2160	6365	54	0.9973	0.4219	0	0	4890	3016	602	0	8508	6382	5.024690093043763
72	0	5	10	0	0	2160	1014	1	96	99	90	true	true	2	directed	20	0.1	elevation	true	1500	true	800	0	24-31°C	0.05	45000	50	0	random	false	0	source-water	2160	1820	7	0.9984	0.1944	0	0	1264	1083	200	0	2547	1823	5.019300990904753
25	0	5	10	0	0	2160	1004	1	96	99	90	true	true	2	directed	20	0.1	elevation	true	1500	true	800	0	24-31°C	0.2	45000	50	0	random	false	0	source-water	2160	7102	61	0.9978	0.4296	0	0	5586	3274	652	0	9512	7118	5.036854166309005
81	0	5	10	0	0	2160	1016	1	96	99	90	true	true	2	directed	20	0.1	elevation	true	1500	true	800	0	24-31°C	0.025	45000	50	0	random	false	0	source-water	2160	931	0	0.9979	0	0	0	669	508	155	0	1332	933	0
77	0	5	10	0	0	2160	1015	1	96	99	90	true	true	2	directed	20	0.1	elevation	true	1500	true	800	0	24-31°C	0.05	45000	50	0	random	false	0	source-water	2160	954	2	0.9979	0.1053	0	0	625	1477	87	0	2189	956	5.014705882352941
29	0	5	10	0	0	2160	1005	1	96	99	90	true	true	2	directed	20	0.1	elevation	true	1500	true	800	0	24-31°C	0.15	45000	50	0	random	false	0	source-water	2160	4658	40	0.9966	0.4301	0	0	3285	3467	627	0	7379	4674	5.014618337266966
54	0	5	10	0	0	2160	1010	1	96	99	90	true	true	2	directed	20	0.1	elevation	true	1500	true	800	0	24-31°C	0.15	45000	50	0	random	false	0	source-water	2160	5509	39	0.9989	0.3545	0	0	4287	3573	500	0	8360	5515	5.021905893639852
63	0	5	10	0	0	2160	1012	1	96	99	90	true	true	2	directed	20	0.1	elevation	true	1500	true	800	0	24-31°C	0.1	45000	50	0	random	false	0	source-water	2160	3884	14	0.9985	0.1795	0	0	3027	2888	416	0	6331	3890	5.021718843215181
86	0	5	10	0	0	2160	1017	1	96	99	90	true	true	2	directed	20	0.1	elevation	true	1500	true	800	0	24-31°C	0.025	45000	50	0	random	false	0	source-water	2160	772	1	0.9974	0.0667	0	0	529	611	103	0	1243	774	5.02
68	0	5	10	0	0	2160	1013	1	96	99	90	true	true	2	directed	20	0.1	elevation	true	1500	true	800	0	24-31°C	0.1	45000	50	0	random	false	0	source-water	2160	3116	18	0.9981	0.2903	0	0	2493	1997	189	0	4679	3122	5.025121062275994
50	0	5	10	0	0	2160	1009	1	96	99	90	true	true	2	directed	20	0.1	elevation	true	1500	true	800	0	24-31°C	0.2	45000	50	0	random	false	0	source-water	2160	7302	60	0.9973	0.411	0	0	5390	2728	1003	0	9121	7322	5.015165509263053
64	0	5	10	0	0	2160	1012	1	96	99	90	true	true	2	directed	20	0.1	elevation	true	1500	true	800	0	24-31°C	0.15	45000	50	0	random	false	0	source-water	2160	5775	31	0.9981	0.2672	0	0	4434	4099	667	0	9200	5786	5.01983377387496
82	0	5	10	0	0	2160	1016	1	96	99	90	true	true	2	directed	20	0.1	elevation	true	1500	true	800	0	24-31°C	0.05	45000	50	0	random	false	0	source-water	2160	1793	4	0.9961	0.1111	0	0	1338	1067	245	0	2650	1800	5.021025641025641
55	0	5	10	0	0	2160	1010	1	96	99	90	true	true	2	directed	20	0.1	elevation	true	1500	true	800	0	24-31°C	0.2	45000	50	0	random	false	0	source-water	2160	7435	61	0.9968	0.4094	0	0	5741	4727	728	0	11196	7459	5.025546707637923
91	0	5	10	0	0	2160	1018	1	96	99	90	true	true	2	directed	20	0.1	elevation	true	1500	true	800	0	24-31°C	0.025	45000	50	0	random	false	0	source-water	2160	770	0	1	0	0	0	540	380	112	0	1032	770	0
45	0	5	10	0	0	2160	1008	1	96	99	90	true	true	2	directed	20	0.1	elevation	true	1500	true	800	0	24-31°C	0.2	45000	50	0	random	false	0	source-water	2160	4482	35	0.9971	0.3889	0	0	2878	2809	769	0	6456	4495	5.024222137672366
96	0	5	10	0	0	2160	1019	1	96	99	90	true	true	2	directed	20	0.1	elevation	true	1500	true	800	0	24-31°C	0.025	45000	50	0	random	false	0	source-water	2160	838	0	0.9988	0	0	0	581	357	155	0	1093	839	0
59	0	5	10	0	0	2160	1011	1	96	99	90	true	true	2	directed	20	0.1	elevation	true	1500	true	800	0	24-31°C	0.15	45000	50	0	random	false	0	source-water	2160	5157	36	0.9971	0.3495	0	0	3676	2294	759	0	6729	5172	5.005911113302996
87	0	5	10	0	0	2160	1017	1	96	99	90	true	true	2	directed	20	0.1	elevation	true	1500	true	800	0	24-31°C	0.05	45000	50	0	random	false	0	source-water	2160	1551	7	0.9981	0.2258	0	0	1081	1168	207	0	2456	1554	5.0126334486544
78	0	5	10	0	0	2160	1015	1	96	99	90	true	true	2	directed	20	0.1	elevation	true	1500	true	800	0	24-31°C	0.1	45000	50	0	random	false	0	source-water	2160	1913	9	0.9984	0.2368	0	0	1213	2954	232	0	4399	1916	5.0075405081626245
73	0	5	10	0	0	2160	1014	1	96	99	90	true	true	2	directed	20	0.1	elevation	true	1500	true	800	0	24-31°C	0.1	45000	50	0	random	false	0	source-water	2160	3651	26	0.9978	0.3562	0	0	2457	2154	452	0	5063	3659	5.016810937648135
35	0	5	10	0	0	2160	1006	1	96	99	90	true	true	2	directed	20	0.1	elevation	true	1500	true	800	0	24-31°C	0.2	45000	50	0	random	false	0	source-water	2160	5504	41	0.9993	0.3727	0	0	4109	4602	545	0	9256	5508	5.02107580360081
101	0	5	10	0	0	2160	1020	1	96	99	90	true	true	2	directed	20	0.1	elevation	true	1500	true	800	0	24-31°C	0.025	45000	50	0	random	false	0	source-water	2160	753	1	0.9974	0.0667	0	0	538	644	105	0	1287	755	5.02
97	0	5	10	0	0	2160	1019	1	96	99	90	true	true	2	directed	20	0.1	elevation	true	1500	true	800	0	24-31°C	0.05	45000	50	0	random	false	0	source-water	2160	1683	6	0.997	0.1765	0	0	1149	659	317	0	2125	1688	5.031726462834047
69	0	5	10	0	0	2160	1013	1	96	99	90	true	true	2	directed	20	0.1	elevation	true	1500	true	800	0	24-31°C	0.15	45000	50	0	random	false	0	source-water	2160	4521	32	0.9969	0.3516	0	0	3639	3027	263	0	6929	4535	5.021810085960496
83	0	5	10	0	0	2160	1016	1	96	99	90	true	true	2	directed	20	0.1	elevation	true	1500	true	800	0	24-31°C	0.1	45000	50	0	random	false	0	source-water	2160	3615	18	0.9975	0.25	0	0	2651	1979	534	0	5164	3624	5.0279638492994
106	0	5	10	0	0	2160	1021	1	96	99	90	true	true	2	directed	20	0.1	elevation	true	1500	true	800	0	24-31°C	0.025	45000	50	0	random	false	0	source-water	2160	753	1	0.9974	0.0667	0	0	543	331	85	0	959	755	5
74	0	5	10	0	0	2160	1014	1	96	99	90	true	true	2	directed	20	0.1	elevation	true	1500	true	800	0	24-31°C	0.15	45000	50	0	random	false	0	source-water	2160	5493	46	0.9976	0.4182	0	0	3711	3395	691	0	7797	5506	5.022008118173672
70	0	5	10	0	0	2160	1013	1	96	99	90	true	true	2	directed	20	0.1	elevation	true	1500	true	800	0	24-31°C	0.2	45000	50	0	random	false	0	source-water	2160	6047	53	0.9982	0.438	0	0	4786	4005	367	0	9158	6058	5.02487793766066
92	0	5	10	0	0	2160	1018	1	96	99	90	true	true	2	directed	20	0.1	elevation	true	1500	true	800	0	24-31°C	0.05	45000	50	0	random	false	0	source-water	2160	1518	0	0.9987	0	0	0	1096	763	227	0	2086	1520	0
60	0	5	10	0	0	2160	1011	1	96	99	90	true	true	2	directed	20	0.1	elevation	true	1500	true	800	0	24-31°C	0.2	45000	50	0	random	false	0	source-water	2160	6961	56	0.9986	0.4029	0	0	5024	3021	1014	0	9059	6971	5.0104257775079315
102	0	5	10	0	0	2160	1020	1	96	99	90	true	true	2	directed	20	0.1	elevation	true	1500	true	800	0	24-31°C	0.05	45000	50	0	random	false	0	source-water	2160	1550	5	0.9981	0.1613	0	0	1128	1341	198	0	2667	1553	5.012029411764706
98	0	5	10	0	0	2160	1019	1	96	99	90	true	true	2	directed	20	0.1	elevation	true	1500	true	800	0	24-31°C	0.1	45000	50	0	random	false	0	source-water	2160	3506	20	0.9963	0.2857	0	0	2495	1393	586	0	4474	3519	5.0267505208529295
88	0	5	10	0	0	2160	1017	1	96	99	90	true	true	2	directed	20	0.1	elevation	true	1500	true	800	0	24-31°C	0.1	45000	50	0	random	false	0	source-water	2160	3091	19	0.9958	0.3065	0	0	2154	2397	399	0	4950	3104	5.00604997886868
111	0	5	10	0	0	2160	1022	1	96	99	90	true	true	2	directed	20	0.1	elevation	true	1500	true	800	0	24-31°C	0.025	45000	50	0	random	false	0	source-water	2160	643	0	0.9969	0	0	0	509	472	44	0	1025	645	0
93	0	5	10	0	0	2160	1018	1	96	99	90	true	true	2	directed	20	0.1	elevation	true	1500	true	800	0	24-31°C	0.1	45000	50	0	random	false	0	source-water	2160	3072	5	0.999	0.0806	0	0	2237	1588	454	0	4279	3075	5.030134019022114
65	0	5	10	0	0	2160	1012	1	96	99	90	true	true	2	directed	20	0.1	elevation	true	1500	true	800	0	24-31°C	0.2	45000	50	0	random	false	0	source-water	2160	7677	56	0.9982	0.3636	0	0	5923	5514	836	0	12273	7691	5.017981114524722
103	0	5	10	0	0	2160	1020	1	96	99	90	true	true	2	directed	20	0.1	elevation	true	1500	true	800	0	24-31°C	0.1	45000	50	0	random	false	0	source-water	2160	2984	18	0.997	0.3	0	0	2184	2696	394	0	5274	2993	5.005286575152807
112	0	5	10	0	0	2160	1022	1	96	99	90	true	true	2	directed	20	0.1	elevation	true	1500	true	800	0	24-31°C	0.05	45000	50	0	random	false	0	source-water	2160	1273	2	0.9976	0.0769	0	0	1000	874	90	0	1964	1276	5.027420343137255
79	0	5	10	0	0	2160	1015	1	96	99	90	true	true	2	directed	20	0.1	elevation	true	1500	true	800	0	24-31°C	0.15	45000	50	0	random	false	0	source-water	2160	2926	14	0.999	0.2373	0	0	1923	4364	323	0	6610	2929	5.01279331684192
107	0	5	10	0	0	2160	1021	1	96	99	90	true	true	2	directed	20	0.1	elevation	true	1500	true	800	0	24-31°C	0.05	45000	50	0	random	false	0	source-water	2160	1567	5	0.9968	0.1613	0	0	1141	682	185	0	2008	1572	5.016263853000287
116	0	5	10	0	0	2160	1023	1	96	99	90	true	true	2	directed	20	0.1	elevation	true	1500	true	800	0	24-31°C	0.025	45000	50	0	random	false	0	source-water	2160	1021	2	0.9951	0.0952	0	0	775	413	116	0	1304	1026	5.019419306184012
121	0	5	10	0	0	2160	1024	1	96	99	90	true	true	2	directed	20	0.1	elevation	true	1500	true	800	0	24-31°C	0.025	45000	50	0	random	false	0	source-water	2160	905	1	0.9967	0.0556	0	0	626	394	137	0	1157	908	5.019607843137255
75	0	5	10	0	0	2160	1014	1	96	99	90	true	true	2	directed	20	0.1	elevation	true	1500	true	800	0	24-31°C	0.2	45000	50	0	random	false	0	source-water	2160	7278	73	0.9985	0.5	0	0	4968	4488	833	0	10289	7289	5.0173324309840535
117	0	5	10	0	0	2160	1023	1	96	99	90	true	true	2	directed	20	0.1	elevation	true	1500	true	800	0	24-31°C	0.05	45000	50	0	random	false	0	source-water	2160	2115	9	0.9981	0.2143	0	0	1593	808	288	0	2689	2119	5.009097190370504
80	0	5	10	0	0	2160	1015	1	96	99	90	true	true	2	directed	20	0.1	elevation	true	1500	true	800	0	24-31°C	0.2	45000	50	0	random	false	0	source-water	2160	3747	23	0.9973	0.3067	0	0	2419	5900	403	0	8722	3757	5.014225697480976
84	0	5	10	0	0	2160	1016	1	96	99	90	true	true	2	directed	20	0.1	elevation	true	1500	true	800	0	24-31°C	0.15	45000	50	0	random	false	0	source-water	2160	5488	34	0.9978	0.3091	0	0	4114	3085	786	0	7985	5500	5.0147965803705965
126	0	5	10	0	0	2160	1025	1	96	99	90	true	true	2	directed	20	0.1	elevation	true	1500	true	800	0	24-31°C	0.025	45000	50	0	random	false	0	source-water	2160	588	1	1	0.0833	0	0	352	404	121	0	877	588	5
89	0	5	10	0	0	2160	1017	1	96	99	90	true	true	2	directed	20	0.1	elevation	true	1500	true	800	0	24-31°C	0.15	45000	50	0	random	false	0	source-water	2160	4507	37	0.9973	0.4111	0	0	3157	3522	569	0	7248	4519	5.010425072284186
122	0	5	10	0	0	2160	1024	1	96	99	90	true	true	2	directed	20	0.1	elevation	true	1500	true	800	0	24-31°C	0.05	45000	50	0	random	false	0	source-water	2160	1767	7	0.9972	0.2	0	0	1220	858	265	0	2343	1772	5.016318572258976
90	0	5	10	0	0	2160	1017	1	96	99	90	true	true	2	directed	20	0.1	elevation	true	1500	true	800	0	24-31°C	0.2	45000	50	0	random	false	0	source-water	2160	6059	55	0.9972	0.4508	0	0	4200	4896	784	0	9880	6076	5.013195905358278
94	0	5	10	0	0	2160	1018	1	96	99	90	true	true	2	directed	20	0.1	elevation	true	1500	true	800	0	24-31°C	0.15	45000	50	0	random	false	0	source-water	2160	4656	15	0.9966	0.1613	0	0	3372	2293	671	0	6336	4672	5.019658558558664
99	0	5	10	0	0	2160	1019	1	96	99	90	true	true	2	directed	20	0.1	elevation	true	1500	true	800	0	24-31°C	0.15	45000	50	0	random	false	0	source-water	2160	5103	37	0.998	0.3627	0	0	3508	2012	901	0	6421	5113	5.021496803472874
131	0	5	10	0	0	2160	1026	1	96	99	90	true	true	2	directed	20	0.1	elevation	true	1500	true	800	0	24-31°C	0.025	45000	50	0	random	false	0	source-water	2160	958	1	1	0.0526	0	0	677	786	150	0	1613	958	5
113	0	5	10	0	0	2160	1022	1	96	99	90	true	true	2	directed	20	0.1	elevation	true	1500	true	800	0	24-31°C	0.1	45000	50	0	random	false	0	source-water	2160	2690	12	0.9989	0.2222	0	0	2045	1783	228	0	4056	2693	5.0063257654721065
85	0	5	10	0	0	2160	1016	1	96	99	90	true	true	2	directed	20	0.1	elevation	true	1500	true	800	0	24-31°C	0.2	45000	50	0	random	false	0	source-water	2160	7210	58	0.9974	0.4	0	0	5253	3944	1111	0	10308	7229	5.021685704970794
108	0	5	10	0	0	2160	1021	1	96	99	90	true	true	2	directed	20	0.1	elevation	true	1500	true	800	0	24-31°C	0.1	45000	50	0	random	false	0	source-water	2160	3092	16	0.9987	0.2581	0	0	2223	1377	377	0	3977	3096	5.033596726138892
100	0	5	10	0	0	2160	1019	1	96	99	90	true	true	2	directed	20	0.1	elevation	true	1500	true	800	0	24-31°C	0.2	45000	50	0	random	false	0	source-water	2160	6838	59	0.9988	0.4307	0	0	4757	2788	1184	0	8729	6846	5.021438191473074
127	0	5	10	0	0	2160	1025	1	96	99	90	true	true	2	directed	20	0.1	elevation	true	1500	true	800	0	24-31°C	0.05	45000	50	0	random	false	0	source-water	2160	1179	4	0.9983	0.1667	0	0	676	832	274	0	1782	1181	5.033867087595908
132	0	5	10	0	0	2160	1026	1	96	99	90	true	true	2	directed	20	0.1	elevation	true	1500	true	800	0	24-31°C	0.05	45000	50	0	random	false	0	source-water	2160	1935	5	0.9979	0.1282	0	0	1394	1492	281	0	3167	1939	5.009124271330153
95	0	5	10	0	0	2160	1018	1	96	99	90	true	true	2	directed	20	0.1	elevation	true	1500	true	800	0	24-31°C	0.2	45000	50	0	random	false	0	source-water	2160	6082	25	0.9974	0.2049	0	0	4418	3092	854	0	8364	6098	5.021091689136179
104	0	5	10	0	0	2160	1020	1	96	99	90	true	true	2	directed	20	0.1	elevation	true	1500	true	800	0	24-31°C	0.15	45000	50	0	random	false	0	source-water	2160	4584	35	0.9987	0.3804	0	0	3267	3979	584	0	7830	4590	5.010966664145633
118	0	5	10	0	0	2160	1023	1	96	99	90	true	true	2	directed	20	0.1	elevation	true	1500	true	800	0	24-31°C	0.1	45000	50	0	random	false	0	source-water	2160	4157	28	0.9981	0.3373	0	0	2973	1574	638	0	5185	4165	5.0155633519225775
109	0	5	10	0	0	2160	1021	1	96	99	90	true	true	2	directed	20	0.1	elevation	true	1500	true	800	0	24-31°C	0.15	45000	50	0	random	false	0	source-water	2160	4590	31	0.998	0.337	0	0	3304	2137	525	0	5966	4599	5.014538010941191
123	0	5	10	0	0	2160	1024	1	96	99	90	true	true	2	directed	20	0.1	elevation	true	1500	true	800	0	24-31°C	0.1	45000	50	0	random	false	0	source-water	2160	3488	20	0.998	0.2857	0	0	2426	1733	507	0	4666	3495	5.030973228341954
119	0	5	10	0	0	2160	1023	1	96	99	90	true	true	2	directed	20	0.1	elevation	true	1500	true	800	0	24-31°C	0.15	45000	50	0	random	false	0	source-water	2160	6209	50	0.9963	0.4	0	0	4594	2396	897	0	7887	6232	5.010752415218589
114	0	5	10	0	0	2160	1022	1	96	99	90	true	true	2	directed	20	0.1	elevation	true	1500	true	800	0	24-31°C	0.15	45000	50	0	random	false	0	source-water	2160	4015	22	0.9983	0.275	0	0	3060	2529	328	0	5917	4022	5.008565754691983
105	0	5	10	0	0	2160	1020	1	96	99	90	true	true	2	directed	20	0.1	elevation	true	1500	true	800	0	24-31°C	0.2	45000	50	0	random	false	0	source-water	2160	6114	54	0.9977	0.439	0	0	4448	5365	761	0	10574	6128	5.015808449668021
110	0	5	10	0	0	2160	1021	1	96	99	90	true	true	2	directed	20	0.1	elevation	true	1500	true	800	0	24-31°C	0.2	45000	50	0	random	false	0	source-water	2160	6016	48	0.9969	0.3967	0	0	4358	2862	743	0	7963	6035	5.027333223855647
115	0	5	10	0	0	2160	1022	1	96	99	90	true	true	2	directed	20	0.1	elevation	true	1500	true	800	0	24-31°C	0.2	45000	50	0	random	false	0	source-water	2160	5367	37	0.9981	0.3426	0	0	4098	3455	428	0	7981	5377	5.010625980338915
124	0	5	10	0	0	2160	1024	1	96	99	90	true	true	2	directed	20	0.1	elevation	true	1500	true	800	0	24-31°C	0.15	45000	50	0	random	false	0	source-water	2160	5235	35	0.999	0.3333	0	0	3602	2567	741	0	6910	5240	5.019116842542027
133	0	5	10	0	0	2160	1026	1	96	99	90	true	true	2	directed	20	0.1	elevation	true	1500	true	800	0	24-31°C	0.1	45000	50	0	random	false	0	source-water	2160	3751	19	0.9973	0.2533	0	0	2653	2926	596	0	6175	3761	5.011496256151646
128	0	5	10	0	0	2160	1025	1	96	99	90	true	true	2	directed	20	0.1	elevation	true	1500	true	800	0	24-31°C	0.1	45000	50	0	random	false	0	source-water	2160	2356	13	0.997	0.2766	0	0	1455	1727	502	0	3684	2363	5.008244576219953
129	0	5	10	0	0	2160	1025	1	96	99	90	true	true	2	directed	20	0.1	elevation	true	1500	true	800	0	24-31°C	0.15	45000	50	0	random	false	0	source-water	2160	3476	23	0.9983	0.3286	0	0	2129	2600	724	0	5453	3482	5.008340091424599
120	0	5	10	0	0	2160	1023	1	96	99	90	true	true	2	directed	20	0.1	elevation	true	1500	true	800	0	24-31°C	0.2	45000	50	0	random	false	0	source-water	2160	8272	77	0.9988	0.4639	0	0	6132	3237	1161	0	10530	8282	5.010821235683367
134	0	5	10	0	0	2160	1026	1	96	99	90	true	true	2	directed	20	0.1	elevation	true	1500	true	800	0	24-31°C	0.15	45000	50	0	random	false	0	source-water	2160	5898	41	0.9983	0.3475	0	0	4246	4351	929	0	9526	5908	5.011709894829902
125	0	5	10	0	0	2160	1024	1	96	99	90	true	true	2	directed	20	0.1	elevation	true	1500	true	800	0	24-31°C	0.2	45000	50	0	random	false	0	source-water	2160	7056	55	0.9975	0.3901	0	0	5023	3369	912	0	9304	7074	5.017951512722234
130	0	5	10	0	0	2160	1025	1	96	99	90	true	true	2	directed	20	0.1	elevation	true	1500	true	800	0	24-31°C	0.2	45000	50	0	random	false	0	source-water	2160	4666	39	0.9981	0.4149	0	0	2761	3323	1003	0	7087	4675	5.010279395858792
135	0	5	10	0	0	2160	1026	1	96	99	90	true	true	2	directed	20	0.1	elevation	true	1500	true	800	0	24-31°C	0.2	45000	50	0	random	false	0	source-water	2160	7763	62	0.9983	0.3974	0	0	5650	6084	1143	0	12877	7776	5.009083510851527
