# Supplementary material for: Discovering the opposite shore: How did hominins cross sea straits?
Source: PLoS One. 2021 Jun 30;16(6):e0252885. doi: 10.1371/journal.pone.0252885 (PMC8244915; doi:10.1371/journal.pone.0252885)
Supplement: S2 File — CSV output of the simulation experiments presented in this paper and Python scripts used for creating the graphs. (ZIP) [file pone.0252885.s007.zip › 02OneFactorSensitivity/0RawData/OneFactorSensitivity_ScenarioD_basal-metabolic-rate.csv]

BehaviorSpace results (NetLogo 6.1.1)
/scratch/home/ehoelzchen/ABMs/HCW-ABM/model/HCW-ABMv1.0.0-0053.nlogo
OneFactorSensitivity_ScenarioD_basal-metabolic-rate
11/09/2020 22:57:26:394 +0100
min-pxcor	max-pxcor	min-pycor	max-pycor
0	99	0	99
[run number]	pioneering-probability	optimal-walking-speed	water-barrier-size	fleeing-probability	fleeing-threshold	max-simulation-duration	seed	pioneering-threshold	hours-until-dehydration	max-fleeing-pioneering-distance	current-direction	constant-population-size	dehydration	movement-in-water-speed	movement-in-water-direction	perception-radius	decision-randomness	map-coloring	thermoregulation	basal-metabolic-rate	hypothermia	energy-loss-water-movement	death-rate-in-water	water-temperature-interval	population-density	max-energy	number-founder-agents	current-speed	map-scenario	remove-old-population	min-resources	attempt-counter	[step]	sum-of-target-area-hominins	sum-of-founder-population-size-reached	crossing-success-rate-individuals	crossing-success-rate-founder-population	death-dehydration	death-exhaustion	death-hypothermia	death-left_map_land	death-left_map_water	death-random	sum-of-deaths	attempts-source-water	mean-individual-hours-water-crossing
7	0	5	10	0	0	2160	1001	1	96	99	90	true	true	2	directed	20	0.1	elevation	false	1500	false	383	0	24-31°C	0.1	45000	50	0	random	false	0	source-water	2160	1211	15	0.9984	0.625	0	0	0	1386	252	0	1638	1213	0
13	0	5	10	0	0	2160	1002	1	96	99	90	true	true	2	directed	20	0.1	elevation	false	2000	false	383	0	24-31°C	0.1	45000	50	0	random	false	0	source-water	2160	1752	20	0.9972	0.5714	0	0	0	1271	731	0	2002	1757	0
10	0	5	10	0	0	2160	1001	1	96	99	90	true	true	2	directed	20	0.1	elevation	false	3000	false	383	0	24-31°C	0.1	45000	50	0	random	false	0	source-water	2160	1211	15	0.9984	0.625	0	0	0	1386	252	0	1638	1213	0
17	0	5	10	0	0	2160	1003	1	96	99	90	true	true	2	directed	20	0.1	elevation	false	1500	false	383	0	24-31°C	0.1	45000	50	0	random	false	0	source-water	2160	1451	17	0.9986	0.5862	0	0	0	556	510	0	1066	1453	0
18	0	5	10	0	0	2160	1003	1	96	99	90	true	true	2	directed	20	0.1	elevation	false	2000	false	383	0	24-31°C	0.1	45000	50	0	random	false	0	source-water	2160	1451	17	0.9986	0.5862	0	0	0	556	510	0	1066	1453	0
6	0	5	10	0	0	2160	1001	1	96	99	90	true	true	2	directed	20	0.1	elevation	false	1000	false	383	0	24-31°C	0.1	45000	50	0	random	false	0	source-water	2160	1211	15	0.9984	0.625	0	0	0	1386	252	0	1638	1213	0
9	0	5	10	0	0	2160	1001	1	96	99	90	true	true	2	directed	20	0.1	elevation	false	2500	false	383	0	24-31°C	0.1	45000	50	0	random	false	0	source-water	2160	1211	15	0.9984	0.625	0	0	0	1386	252	0	1638	1213	0
12	0	5	10	0	0	2160	1002	1	96	99	90	true	true	2	directed	20	0.1	elevation	false	1500	false	383	0	24-31°C	0.1	45000	50	0	random	false	0	source-water	2160	1752	20	0.9972	0.5714	0	0	0	1271	731	0	2002	1757	0
4	0	5	10	0	0	2160	1000	1	96	99	90	true	true	2	directed	20	0.1	elevation	false	2500	false	383	0	24-31°C	0.1	45000	50	0	random	false	0	source-water	2160	1639	19	0.9988	0.5758	0	0	0	1221	629	0	1850	1641	0
8	0	5	10	0	0	2160	1001	1	96	99	90	true	true	2	directed	20	0.1	elevation	false	2000	false	383	0	24-31°C	0.1	45000	50	0	random	false	0	source-water	2160	1211	15	0.9984	0.625	0	0	0	1386	252	0	1638	1213	0
2	0	5	10	0	0	2160	1000	1	96	99	90	true	true	2	directed	20	0.1	elevation	false	1500	false	383	0	24-31°C	0.1	45000	50	0	random	false	0	source-water	2160	1639	19	0.9988	0.5758	0	0	0	1221	629	0	1850	1641	0
19	0	5	10	0	0	2160	1003	1	96	99	90	true	true	2	directed	20	0.1	elevation	false	2500	false	383	0	24-31°C	0.1	45000	50	0	random	false	0	source-water	2160	1451	17	0.9986	0.5862	0	0	0	556	510	0	1066	1453	0
3	0	5	10	0	0	2160	1000	1	96	99	90	true	true	2	directed	20	0.1	elevation	false	2000	false	383	0	24-31°C	0.1	45000	50	0	random	false	0	source-water	2160	1639	19	0.9988	0.5758	0	0	0	1221	629	0	1850	1641	0
20	0	5	10	0	0	2160	1003	1	96	99	90	true	true	2	directed	20	0.1	elevation	false	3000	false	383	0	24-31°C	0.1	45000	50	0	random	false	0	source-water	2160	1451	17	0.9986	0.5862	0	0	0	556	510	0	1066	1453	0
14	0	5	10	0	0	2160	1002	1	96	99	90	true	true	2	directed	20	0.1	elevation	false	2500	false	383	0	24-31°C	0.1	45000	50	0	random	false	0	source-water	2160	1752	20	0.9972	0.5714	0	0	0	1271	731	0	2002	1757	0
21	0	5	10	0	0	2160	1004	1	96	99	90	true	true	2	directed	20	0.1	elevation	false	1000	false	383	0	24-31°C	0.1	45000	50	0	random	false	0	source-water	2160	1467	17	0.9986	0.5862	0	0	0	733	458	0	1191	1469	0
16	0	5	10	0	0	2160	1003	1	96	99	90	true	true	2	directed	20	0.1	elevation	false	1000	false	383	0	24-31°C	0.1	45000	50	0	random	false	0	source-water	2160	1451	17	0.9986	0.5862	0	0	0	556	510	0	1066	1453	0
11	0	5	10	0	0	2160	1002	1	96	99	90	true	true	2	directed	20	0.1	elevation	false	1000	false	383	0	24-31°C	0.1	45000	50	0	random	false	0	source-water	2160	1752	20	0.9972	0.5714	0	0	0	1271	731	0	2002	1757	0
24	0	5	10	0	0	2160	1004	1	96	99	90	true	true	2	directed	20	0.1	elevation	false	2500	false	383	0	24-31°C	0.1	45000	50	0	random	false	0	source-water	2160	1467	17	0.9986	0.5862	0	0	0	733	458	0	1191	1469	0
1	0	5	10	0	0	2160	1000	1	96	99	90	true	true	2	directed	20	0.1	elevation	false	1000	false	383	0	24-31°C	0.1	45000	50	0	random	false	0	source-water	2160	1639	19	0.9988	0.5758	0	0	0	1221	629	0	1850	1641	0
25	0	5	10	0	0	2160	1004	1	96	99	90	true	true	2	directed	20	0.1	elevation	false	3000	false	383	0	24-31°C	0.1	45000	50	0	random	false	0	source-water	2160	1460	18	0.9986	0.6207	0	1	0	769	453	0	1223	1462	0
22	0	5	10	0	0	2160	1004	1	96	99	90	true	true	2	directed	20	0.1	elevation	false	1500	false	383	0	24-31°C	0.1	45000	50	0	random	false	0	source-water	2160	1467	17	0.9986	0.5862	0	0	0	733	458	0	1191	1469	0
23	0	5	10	0	0	2160	1004	1	96	99	90	true	true	2	directed	20	0.1	elevation	false	2000	false	383	0	24-31°C	0.1	45000	50	0	random	false	0	source-water	2160	1467	17	0.9986	0.5862	0	0	0	733	458	0	1191	1469	0
5	0	5	10	0	0	2160	1000	1	96	99	90	true	true	2	directed	20	0.1	elevation	false	3000	false	383	0	24-31°C	0.1	45000	50	0	random	false	0	source-water	2160	1639	19	0.9988	0.5758	0	0	0	1221	629	0	1850	1641	0
28	0	5	10	0	0	2160	1005	1	96	99	90	true	true	2	directed	20	0.1	elevation	false	2000	false	383	0	24-31°C	0.1	45000	50	0	random	false	0	source-water	2160	1883	24	0.9984	0.6316	0	0	0	1657	799	0	2456	1886	0
31	0	5	10	0	0	2160	1006	1	96	99	90	true	true	2	directed	20	0.1	elevation	false	1000	false	383	0	24-31°C	0.1	45000	50	0	random	false	0	source-water	2160	1493	17	0.998	0.5667	1	0	0	1438	440	0	1879	1496	0
15	0	5	10	0	0	2160	1002	1	96	99	90	true	true	2	directed	20	0.1	elevation	false	3000	false	383	0	24-31°C	0.1	45000	50	0	random	false	0	source-water	2160	1752	20	0.9972	0.5714	0	0	0	1271	731	0	2002	1757	0
32	0	5	10	0	0	2160	1006	1	96	99	90	true	true	2	directed	20	0.1	elevation	false	1500	false	383	0	24-31°C	0.1	45000	50	0	random	false	0	source-water	2160	1493	17	0.998	0.5667	1	0	0	1438	440	0	1879	1496	0
27	0	5	10	0	0	2160	1005	1	96	99	90	true	true	2	directed	20	0.1	elevation	false	1500	false	383	0	24-31°C	0.1	45000	50	0	random	false	0	source-water	2160	1883	24	0.9984	0.6316	0	0	0	1657	799	0	2456	1886	0
35	0	5	10	0	0	2160	1006	1	96	99	90	true	true	2	directed	20	0.1	elevation	false	3000	false	383	0	24-31°C	0.1	45000	50	0	random	false	0	source-water	2160	1473	17	0.9993	0.5862	0	1	0	1461	429	0	1891	1474	0
33	0	5	10	0	0	2160	1006	1	96	99	90	true	true	2	directed	20	0.1	elevation	false	2000	false	383	0	24-31°C	0.1	45000	50	0	random	false	0	source-water	2160	1493	17	0.998	0.5667	1	0	0	1438	440	0	1879	1496	0
34	0	5	10	0	0	2160	1006	1	96	99	90	true	true	2	directed	20	0.1	elevation	false	2500	false	383	0	24-31°C	0.1	45000	50	0	random	false	0	source-water	2160	1488	17	0.998	0.5667	0	1	0	1426	438	0	1865	1491	0
38	0	5	10	0	0	2160	1007	1	96	99	90	true	true	2	directed	20	0.1	elevation	false	2000	false	383	0	24-31°C	0.1	45000	50	0	random	false	0	source-water	2160	1572	21	0.9987	0.6774	0	0	0	956	557	0	1513	1574	0
26	0	5	10	0	0	2160	1005	1	96	99	90	true	true	2	directed	20	0.1	elevation	false	1000	false	383	0	24-31°C	0.1	45000	50	0	random	false	0	source-water	2160	1883	24	0.9984	0.6316	0	0	0	1657	799	0	2456	1886	0
36	0	5	10	0	0	2160	1007	1	96	99	90	true	true	2	directed	20	0.1	elevation	false	1000	false	383	0	24-31°C	0.1	45000	50	0	random	false	0	source-water	2160	1572	21	0.9987	0.6774	0	0	0	956	557	0	1513	1574	0
30	0	5	10	0	0	2160	1005	1	96	99	90	true	true	2	directed	20	0.1	elevation	false	3000	false	383	0	24-31°C	0.1	45000	50	0	random	false	0	source-water	2160	1883	24	0.9984	0.6316	0	0	0	1657	799	0	2456	1886	0
39	0	5	10	0	0	2160	1007	1	96	99	90	true	true	2	directed	20	0.1	elevation	false	2500	false	383	0	24-31°C	0.1	45000	50	0	random	false	0	source-water	2160	1572	21	0.9987	0.6774	0	0	0	956	557	0	1513	1574	0
41	0	5	10	0	0	2160	1008	1	96	99	90	true	true	2	directed	20	0.1	elevation	false	1000	false	383	0	24-31°C	0.1	45000	50	0	random	false	0	source-water	2160	1416	16	0.9972	0.5714	0	0	0	1026	533	0	1559	1420	0
50	0	5	10	0	0	2160	1009	1	96	99	90	true	true	2	directed	20	0.1	elevation	false	3000	false	383	0	24-31°C	0.1	45000	50	0	random	false	0	source-water	2160	1641	19	0.9994	0.5758	0	0	0	707	638	0	1345	1642	0
40	0	5	10	0	0	2160	1007	1	96	99	90	true	true	2	directed	20	0.1	elevation	false	3000	false	383	0	24-31°C	0.1	45000	50	0	random	false	0	source-water	2160	1572	21	0.9987	0.6774	0	0	0	956	557	0	1513	1574	0
47	0	5	10	0	0	2160	1009	1	96	99	90	true	true	2	directed	20	0.1	elevation	false	1500	false	383	0	24-31°C	0.1	45000	50	0	random	false	0	source-water	2160	1641	19	0.9994	0.5758	0	0	0	707	638	0	1345	1642	0
48	0	5	10	0	0	2160	1009	1	96	99	90	true	true	2	directed	20	0.1	elevation	false	2000	false	383	0	24-31°C	0.1	45000	50	0	random	false	0	source-water	2160	1641	19	0.9994	0.5758	0	0	0	707	638	0	1345	1642	0
37	0	5	10	0	0	2160	1007	1	96	99	90	true	true	2	directed	20	0.1	elevation	false	1500	false	383	0	24-31°C	0.1	45000	50	0	random	false	0	source-water	2160	1572	21	0.9987	0.6774	0	0	0	956	557	0	1513	1574	0
43	0	5	10	0	0	2160	1008	1	96	99	90	true	true	2	directed	20	0.1	elevation	false	2000	false	383	0	24-31°C	0.1	45000	50	0	random	false	0	source-water	2160	1416	16	0.9972	0.5714	0	0	0	1026	533	0	1559	1420	0
46	0	5	10	0	0	2160	1009	1	96	99	90	true	true	2	directed	20	0.1	elevation	false	1000	false	383	0	24-31°C	0.1	45000	50	0	random	false	0	source-water	2160	1641	19	0.9994	0.5758	0	0	0	707	638	0	1345	1642	0
45	0	5	10	0	0	2160	1008	1	96	99	90	true	true	2	directed	20	0.1	elevation	false	3000	false	383	0	24-31°C	0.1	45000	50	0	random	false	0	source-water	2160	1416	16	0.9972	0.5714	0	0	0	1026	533	0	1559	1420	0
51	0	5	10	0	0	2160	1010	1	96	99	90	true	true	2	directed	20	0.1	elevation	false	1000	false	383	0	24-31°C	0.1	45000	50	0	random	false	0	source-water	2160	1631	20	0.9982	0.6061	0	0	0	1141	609	0	1750	1634	0
42	0	5	10	0	0	2160	1008	1	96	99	90	true	true	2	directed	20	0.1	elevation	false	1500	false	383	0	24-31°C	0.1	45000	50	0	random	false	0	source-water	2160	1416	16	0.9972	0.5714	0	0	0	1026	533	0	1559	1420	0
44	0	5	10	0	0	2160	1008	1	96	99	90	true	true	2	directed	20	0.1	elevation	false	2500	false	383	0	24-31°C	0.1	45000	50	0	random	false	0	source-water	2160	1416	16	0.9972	0.5714	0	0	0	1026	533	0	1559	1420	0
29	0	5	10	0	0	2160	1005	1	96	99	90	true	true	2	directed	20	0.1	elevation	false	2500	false	383	0	24-31°C	0.1	45000	50	0	random	false	0	source-water	2160	1883	24	0.9984	0.6316	0	0	0	1657	799	0	2456	1886	0
58	0	5	10	0	0	2160	1011	1	96	99	90	true	true	2	directed	20	0.1	elevation	false	2000	false	383	0	24-31°C	0.1	45000	50	0	random	false	0	source-water	2160	1579	18	0.9994	0.5625	1	0	0	786	601	0	1388	1580	0
49	0	5	10	0	0	2160	1009	1	96	99	90	true	true	2	directed	20	0.1	elevation	false	2500	false	383	0	24-31°C	0.1	45000	50	0	random	false	0	source-water	2160	1641	19	0.9994	0.5758	0	0	0	707	638	0	1345	1642	0
52	0	5	10	0	0	2160	1010	1	96	99	90	true	true	2	directed	20	0.1	elevation	false	1500	false	383	0	24-31°C	0.1	45000	50	0	random	false	0	source-water	2160	1631	20	0.9982	0.6061	0	0	0	1141	609	0	1750	1634	0
56	0	5	10	0	0	2160	1011	1	96	99	90	true	true	2	directed	20	0.1	elevation	false	1000	false	383	0	24-31°C	0.1	45000	50	0	random	false	0	source-water	2160	1579	18	0.9994	0.5625	1	0	0	786	601	0	1388	1580	0
53	0	5	10	0	0	2160	1010	1	96	99	90	true	true	2	directed	20	0.1	elevation	false	2000	false	383	0	24-31°C	0.1	45000	50	0	random	false	0	source-water	2160	1631	20	0.9982	0.6061	0	0	0	1141	609	0	1750	1634	0
60	0	5	10	0	0	2160	1011	1	96	99	90	true	true	2	directed	20	0.1	elevation	false	3000	false	383	0	24-31°C	0.1	45000	50	0	random	false	0	source-water	2160	1573	19	0.9987	0.5938	0	2	0	817	566	0	1385	1575	0
54	0	5	10	0	0	2160	1010	1	96	99	90	true	true	2	directed	20	0.1	elevation	false	2500	false	383	0	24-31°C	0.1	45000	50	0	random	false	0	source-water	2160	1631	20	0.9982	0.6061	0	0	0	1141	609	0	1750	1634	0
62	0	5	10	0	0	2160	1012	1	96	99	90	true	true	2	directed	20	0.1	elevation	false	1500	false	383	0	24-31°C	0.1	45000	50	0	random	false	0	source-water	2160	1640	16	0.9988	0.4848	1	0	0	1158	654	0	1813	1642	0
61	0	5	10	0	0	2160	1012	1	96	99	90	true	true	2	directed	20	0.1	elevation	false	1000	false	383	0	24-31°C	0.1	45000	50	0	random	false	0	source-water	2160	1640	16	0.9988	0.4848	1	0	0	1158	654	0	1813	1642	0
63	0	5	10	0	0	2160	1012	1	96	99	90	true	true	2	directed	20	0.1	elevation	false	2000	false	383	0	24-31°C	0.1	45000	50	0	random	false	0	source-water	2160	1640	16	0.9988	0.4848	1	0	0	1158	654	0	1813	1642	0
55	0	5	10	0	0	2160	1010	1	96	99	90	true	true	2	directed	20	0.1	elevation	false	3000	false	383	0	24-31°C	0.1	45000	50	0	random	false	0	source-water	2160	1631	20	0.9982	0.6061	0	0	0	1141	609	0	1750	1634	0
65	0	5	10	0	0	2160	1012	1	96	99	90	true	true	2	directed	20	0.1	elevation	false	3000	false	383	0	24-31°C	0.1	45000	50	0	random	false	0	source-water	2160	1674	17	0.9994	0.5	0	1	0	1146	684	0	1831	1675	0
57	0	5	10	0	0	2160	1011	1	96	99	90	true	true	2	directed	20	0.1	elevation	false	1500	false	383	0	24-31°C	0.1	45000	50	0	random	false	0	source-water	2160	1579	18	0.9994	0.5625	1	0	0	786	601	0	1388	1580	0
67	0	5	10	0	0	2160	1013	1	96	99	90	true	true	2	directed	20	0.1	elevation	false	1500	false	383	0	24-31°C	0.1	45000	50	0	random	false	0	source-water	2160	1461	18	1	0.6207	1	0	0	1125	458	0	1584	1461	0
69	0	5	10	0	0	2160	1013	1	96	99	90	true	true	2	directed	20	0.1	elevation	false	2500	false	383	0	24-31°C	0.1	45000	50	0	random	false	0	source-water	2160	1453	18	0.9986	0.6207	0	1	0	1157	450	0	1608	1455	0
59	0	5	10	0	0	2160	1011	1	96	99	90	true	true	2	directed	20	0.1	elevation	false	2500	false	383	0	24-31°C	0.1	45000	50	0	random	false	0	source-water	2160	1570	18	0.9987	0.5806	0	1	0	797	581	0	1379	1572	0
68	0	5	10	0	0	2160	1013	1	96	99	90	true	true	2	directed	20	0.1	elevation	false	2000	false	383	0	24-31°C	0.1	45000	50	0	random	false	0	source-water	2160	1461	18	1	0.6207	1	0	0	1125	458	0	1584	1461	0
64	0	5	10	0	0	2160	1012	1	96	99	90	true	true	2	directed	20	0.1	elevation	false	2500	false	383	0	24-31°C	0.1	45000	50	0	random	false	0	source-water	2160	1662	18	0.9976	0.5455	0	2	0	1152	672	0	1826	1666	0
81	0	5	10	0	0	2160	1016	1	96	99	90	true	true	2	directed	20	0.1	elevation	false	1000	false	383	0	24-31°C	0.1	45000	50	0	random	false	0	source-water	2160	1679	19	0.9988	0.5588	1	0	0	1008	723	0	1732	1681	0
73	0	5	10	0	0	2160	1014	1	96	99	90	true	true	2	directed	20	0.1	elevation	false	2000	false	383	0	24-31°C	0.1	45000	50	0	random	false	0	source-water	2160	1808	23	0.9994	0.6389	0	0	0	1333	595	0	1928	1809	0
72	0	5	10	0	0	2160	1014	1	96	99	90	true	true	2	directed	20	0.1	elevation	false	1500	false	383	0	24-31°C	0.1	45000	50	0	random	false	0	source-water	2160	1808	23	0.9994	0.6389	0	0	0	1333	595	0	1928	1809	0
70	0	5	10	0	0	2160	1013	1	96	99	90	true	true	2	directed	20	0.1	elevation	false	3000	false	383	0	24-31°C	0.1	45000	50	0	random	false	0	source-water	2160	1453	18	1	0.6207	0	1	0	1140	448	0	1589	1453	0
84	0	5	10	0	0	2160	1016	1	96	99	90	true	true	2	directed	20	0.1	elevation	false	2500	false	383	0	24-31°C	0.1	45000	50	0	random	false	0	source-water	2160	1710	19	0.9988	0.5588	0	2	0	1051	748	0	1801	1712	0
86	0	5	10	0	0	2160	1017	1	96	99	90	true	true	2	directed	20	0.1	elevation	false	1000	false	383	0	24-31°C	0.1	45000	50	0	random	false	0	source-water	2160	1570	18	0.9975	0.5806	0	0	0	1303	597	0	1900	1574	0
74	0	5	10	0	0	2160	1014	1	96	99	90	true	true	2	directed	20	0.1	elevation	false	2500	false	383	0	24-31°C	0.1	45000	50	0	random	false	0	source-water	2160	1810	22	0.9983	0.6111	0	1	0	1315	606	0	1922	1813	0
75	0	5	10	0	0	2160	1014	1	96	99	90	true	true	2	directed	20	0.1	elevation	false	3000	false	383	0	24-31°C	0.1	45000	50	0	random	false	0	source-water	2160	1790	22	0.9989	0.6111	0	1	0	1312	596	0	1909	1792	0
71	0	5	10	0	0	2160	1014	1	96	99	90	true	true	2	directed	20	0.1	elevation	false	1000	false	383	0	24-31°C	0.1	45000	50	0	random	false	0	source-water	2160	1808	23	0.9994	0.6389	0	0	0	1333	595	0	1928	1809	0
88	0	5	10	0	0	2160	1017	1	96	99	90	true	true	2	directed	20	0.1	elevation	false	2000	false	383	0	24-31°C	0.1	45000	50	0	random	false	0	source-water	2160	1570	18	0.9975	0.5806	0	0	0	1303	597	0	1900	1574	0
89	0	5	10	0	0	2160	1017	1	96	99	90	true	true	2	directed	20	0.1	elevation	false	2500	false	383	0	24-31°C	0.1	45000	50	0	random	false	0	source-water	2160	1570	18	0.9975	0.5806	0	0	0	1303	597	0	1900	1574	0
66	0	5	10	0	0	2160	1013	1	96	99	90	true	true	2	directed	20	0.1	elevation	false	1000	false	383	0	24-31°C	0.1	45000	50	0	random	false	0	source-water	2160	1461	18	1	0.6207	1	0	0	1125	458	0	1584	1461	0
90	0	5	10	0	0	2160	1017	1	96	99	90	true	true	2	directed	20	0.1	elevation	false	3000	false	383	0	24-31°C	0.1	45000	50	0	random	false	0	source-water	2160	1570	18	0.9975	0.5806	0	0	0	1303	597	0	1900	1574	0
76	0	5	10	0	0	2160	1015	1	96	99	90	true	true	2	directed	20	0.1	elevation	false	1000	false	383	0	24-31°C	0.1	45000	50	0	random	false	0	source-water	2160	1375	13	0.9978	0.4643	0	0	0	2201	497	0	2698	1378	0
82	0	5	10	0	0	2160	1016	1	96	99	90	true	true	2	directed	20	0.1	elevation	false	1500	false	383	0	24-31°C	0.1	45000	50	0	random	false	0	source-water	2160	1679	19	0.9988	0.5588	1	0	0	1008	723	0	1732	1681	0
83	0	5	10	0	0	2160	1016	1	96	99	90	true	true	2	directed	20	0.1	elevation	false	2000	false	383	0	24-31°C	0.1	45000	50	0	random	false	0	source-water	2160	1679	19	0.9988	0.5588	1	0	0	1008	723	0	1732	1681	0
85	0	5	10	0	0	2160	1016	1	96	99	90	true	true	2	directed	20	0.1	elevation	false	3000	false	383	0	24-31°C	0.1	45000	50	0	random	false	0	source-water	2160	1713	19	0.9988	0.5588	0	1	0	1043	752	0	1796	1715	0
87	0	5	10	0	0	2160	1017	1	96	99	90	true	true	2	directed	20	0.1	elevation	false	1500	false	383	0	24-31°C	0.1	45000	50	0	random	false	0	source-water	2160	1570	18	0.9975	0.5806	0	0	0	1303	597	0	1900	1574	0
99	0	5	10	0	0	2160	1019	1	96	99	90	true	true	2	directed	20	0.1	elevation	false	2500	false	383	0	24-31°C	0.1	45000	50	0	random	false	0	source-water	2160	1803	20	0.9983	0.5556	0	0	0	842	869	0	1711	1806	0
79	0	5	10	0	0	2160	1015	1	96	99	90	true	true	2	directed	20	0.1	elevation	false	2500	false	383	0	24-31°C	0.1	45000	50	0	random	false	0	source-water	2160	1375	13	0.9978	0.4643	0	0	0	2201	497	0	2698	1378	0
78	0	5	10	0	0	2160	1015	1	96	99	90	true	true	2	directed	20	0.1	elevation	false	2000	false	383	0	24-31°C	0.1	45000	50	0	random	false	0	source-water	2160	1375	13	0.9978	0.4643	0	0	0	2201	497	0	2698	1378	0
103	0	5	10	0	0	2160	1020	1	96	99	90	true	true	2	directed	20	0.1	elevation	false	2000	false	383	0	24-31°C	0.1	45000	50	0	random	false	0	source-water	2160	1574	19	0.9975	0.5938	1	0	0	1632	598	0	2231	1578	0
92	0	5	10	0	0	2160	1018	1	96	99	90	true	true	2	directed	20	0.1	elevation	false	1500	false	383	0	24-31°C	0.1	45000	50	0	random	false	0	source-water	2160	1660	11	0.9988	0.3333	1	0	0	900	658	0	1559	1662	0
94	0	5	10	0	0	2160	1018	1	96	99	90	true	true	2	directed	20	0.1	elevation	false	2500	false	383	0	24-31°C	0.1	45000	50	0	random	false	0	source-water	2160	1683	12	0.9976	0.3529	0	1	0	900	688	0	1589	1687	0
97	0	5	10	0	0	2160	1019	1	96	99	90	true	true	2	directed	20	0.1	elevation	false	1500	false	383	0	24-31°C	0.1	45000	50	0	random	false	0	source-water	2160	1803	20	0.9983	0.5556	0	0	0	842	869	0	1711	1806	0
77	0	5	10	0	0	2160	1015	1	96	99	90	true	true	2	directed	20	0.1	elevation	false	1500	false	383	0	24-31°C	0.1	45000	50	0	random	false	0	source-water	2160	1375	13	0.9978	0.4643	0	0	0	2201	497	0	2698	1378	0
100	0	5	10	0	0	2160	1019	1	96	99	90	true	true	2	directed	20	0.1	elevation	false	3000	false	383	0	24-31°C	0.1	45000	50	0	random	false	0	source-water	2160	1762	19	0.9994	0.5429	0	1	0	853	807	0	1661	1763	0
95	0	5	10	0	0	2160	1018	1	96	99	90	true	true	2	directed	20	0.1	elevation	false	3000	false	383	0	24-31°C	0.1	45000	50	0	random	false	0	source-water	2160	1678	11	1	0.3235	0	1	0	931	677	0	1609	1678	0
104	0	5	10	0	0	2160	1020	1	96	99	90	true	true	2	directed	20	0.1	elevation	false	2500	false	383	0	24-31°C	0.1	45000	50	0	random	false	0	source-water	2160	1576	19	0.9994	0.5938	0	1	0	1628	593	0	2222	1577	0
101	0	5	10	0	0	2160	1020	1	96	99	90	true	true	2	directed	20	0.1	elevation	false	1000	false	383	0	24-31°C	0.1	45000	50	0	random	false	0	source-water	2160	1574	19	0.9975	0.5938	1	0	0	1632	598	0	2231	1578	0
91	0	5	10	0	0	2160	1018	1	96	99	90	true	true	2	directed	20	0.1	elevation	false	1000	false	383	0	24-31°C	0.1	45000	50	0	random	false	0	source-water	2160	1660	11	0.9988	0.3333	1	0	0	900	658	0	1559	1662	0
102	0	5	10	0	0	2160	1020	1	96	99	90	true	true	2	directed	20	0.1	elevation	false	1500	false	383	0	24-31°C	0.1	45000	50	0	random	false	0	source-water	2160	1574	19	0.9975	0.5938	1	0	0	1632	598	0	2231	1578	0
111	0	5	10	0	0	2160	1022	1	96	99	90	true	true	2	directed	20	0.1	elevation	false	1000	false	383	0	24-31°C	0.1	45000	50	0	random	false	0	source-water	2160	1259	16	0.9976	0.64	0	0	0	879	283	0	1162	1262	0
96	0	5	10	0	0	2160	1019	1	96	99	90	true	true	2	directed	20	0.1	elevation	false	1000	false	383	0	24-31°C	0.1	45000	50	0	random	false	0	source-water	2160	1803	20	0.9983	0.5556	0	0	0	842	869	0	1711	1806	0
112	0	5	10	0	0	2160	1022	1	96	99	90	true	true	2	directed	20	0.1	elevation	false	1500	false	383	0	24-31°C	0.1	45000	50	0	random	false	0	source-water	2160	1259	16	0.9976	0.64	0	0	0	879	283	0	1162	1262	0
117	0	5	10	0	0	2160	1023	1	96	99	90	true	true	2	directed	20	0.1	elevation	false	1500	false	383	0	24-31°C	0.1	45000	50	0	random	false	0	source-water	2160	1711	20	0.9988	0.5882	1	0	0	768	691	0	1460	1713	0
108	0	5	10	0	0	2160	1021	1	96	99	90	true	true	2	directed	20	0.1	elevation	false	2000	false	383	0	24-31°C	0.1	45000	50	0	random	false	0	source-water	2160	1601	18	0.9988	0.5625	0	0	0	870	568	0	1438	1603	0
109	0	5	10	0	0	2160	1021	1	96	99	90	true	true	2	directed	20	0.1	elevation	false	2500	false	383	0	24-31°C	0.1	45000	50	0	random	false	0	source-water	2160	1601	18	0.9988	0.5625	0	0	0	870	568	0	1438	1603	0
80	0	5	10	0	0	2160	1015	1	96	99	90	true	true	2	directed	20	0.1	elevation	false	3000	false	383	0	24-31°C	0.1	45000	50	0	random	false	0	source-water	2160	1390	13	0.9986	0.4643	0	2	0	2200	490	0	2692	1392	0
98	0	5	10	0	0	2160	1019	1	96	99	90	true	true	2	directed	20	0.1	elevation	false	2000	false	383	0	24-31°C	0.1	45000	50	0	random	false	0	source-water	2160	1803	20	0.9983	0.5556	0	0	0	842	869	0	1711	1806	0
105	0	5	10	0	0	2160	1020	1	96	99	90	true	true	2	directed	20	0.1	elevation	false	3000	false	383	0	24-31°C	0.1	45000	50	0	random	false	0	source-water	2160	1574	19	0.9981	0.5938	0	1	0	1622	594	0	2217	1577	0
93	0	5	10	0	0	2160	1018	1	96	99	90	true	true	2	directed	20	0.1	elevation	false	2000	false	383	0	24-31°C	0.1	45000	50	0	random	false	0	source-water	2160	1660	11	0.9988	0.3333	1	0	0	900	658	0	1559	1662	0
120	0	5	10	0	0	2160	1023	1	96	99	90	true	true	2	directed	20	0.1	elevation	false	3000	false	383	0	24-31°C	0.1	45000	50	0	random	false	0	source-water	2160	1709	20	0.9982	0.5882	0	1	0	747	699	0	1447	1712	0
107	0	5	10	0	0	2160	1021	1	96	99	90	true	true	2	directed	20	0.1	elevation	false	1500	false	383	0	24-31°C	0.1	45000	50	0	random	false	0	source-water	2160	1601	18	0.9988	0.5625	0	0	0	870	568	0	1438	1603	0
113	0	5	10	0	0	2160	1022	1	96	99	90	true	true	2	directed	20	0.1	elevation	false	2000	false	383	0	24-31°C	0.1	45000	50	0	random	false	0	source-water	2160	1259	16	0.9976	0.64	0	0	0	879	283	0	1162	1262	0
118	0	5	10	0	0	2160	1023	1	96	99	90	true	true	2	directed	20	0.1	elevation	false	2000	false	383	0	24-31°C	0.1	45000	50	0	random	false	0	source-water	2160	1711	20	0.9988	0.5882	1	0	0	768	691	0	1460	1713	0
116	0	5	10	0	0	2160	1023	1	96	99	90	true	true	2	directed	20	0.1	elevation	false	1000	false	383	0	24-31°C	0.1	45000	50	0	random	false	0	source-water	2160	1711	20	0.9988	0.5882	1	0	0	768	691	0	1460	1713	0
114	0	5	10	0	0	2160	1022	1	96	99	90	true	true	2	directed	20	0.1	elevation	false	2500	false	383	0	24-31°C	0.1	45000	50	0	random	false	0	source-water	2160	1259	16	0.9976	0.64	0	0	0	879	283	0	1162	1262	0
106	0	5	10	0	0	2160	1021	1	96	99	90	true	true	2	directed	20	0.1	elevation	false	1000	false	383	0	24-31°C	0.1	45000	50	0	random	false	0	source-water	2160	1601	18	0.9988	0.5625	0	0	0	870	568	0	1438	1603	0
119	0	5	10	0	0	2160	1023	1	96	99	90	true	true	2	directed	20	0.1	elevation	false	2500	false	383	0	24-31°C	0.1	45000	50	0	random	false	0	source-water	2160	1728	20	0.9977	0.5714	0	1	0	773	697	0	1471	1732	0
122	0	5	10	0	0	2160	1024	1	96	99	90	true	true	2	directed	20	0.1	elevation	false	1500	false	383	0	24-31°C	0.1	45000	50	0	random	false	0	source-water	2160	1695	20	0.9994	0.5882	1	0	0	921	633	0	1555	1696	0
121	0	5	10	0	0	2160	1024	1	96	99	90	true	true	2	directed	20	0.1	elevation	false	1000	false	383	0	24-31°C	0.1	45000	50	0	random	false	0	source-water	2160	1695	20	0.9994	0.5882	1	0	0	921	633	0	1555	1696	0
115	0	5	10	0	0	2160	1022	1	96	99	90	true	true	2	directed	20	0.1	elevation	false	3000	false	383	0	24-31°C	0.1	45000	50	0	random	false	0	source-water	2160	1259	16	0.9976	0.64	0	0	0	879	283	0	1162	1262	0
123	0	5	10	0	0	2160	1024	1	96	99	90	true	true	2	directed	20	0.1	elevation	false	2000	false	383	0	24-31°C	0.1	45000	50	0	random	false	0	source-water	2160	1695	20	0.9994	0.5882	1	0	0	921	633	0	1555	1696	0
110	0	5	10	0	0	2160	1021	1	96	99	90	true	true	2	directed	20	0.1	elevation	false	3000	false	383	0	24-31°C	0.1	45000	50	0	random	false	0	source-water	2160	1601	18	0.9988	0.5625	0	0	0	870	568	0	1438	1603	0
125	0	5	10	0	0	2160	1024	1	96	99	90	true	true	2	directed	20	0.1	elevation	false	3000	false	383	0	24-31°C	0.1	45000	50	0	random	false	0	source-water	2160	1695	19	1	0.5588	0	1	0	920	633	0	1554	1695	0
134	0	5	10	0	0	2160	1026	1	96	99	90	true	true	2	directed	20	0.1	elevation	false	2500	false	383	0	24-31°C	0.1	45000	50	0	random	false	0	source-water	2160	1629	18	0.9976	0.5455	0	1	0	1322	592	0	1915	1633	0
131	0	5	10	0	0	2160	1026	1	96	99	90	true	true	2	directed	20	0.1	elevation	false	1000	false	383	0	24-31°C	0.1	45000	50	0	random	false	0	source-water	2160	1632	18	1	0.5455	1	0	0	1352	599	0	1952	1632	0
135	0	5	10	0	0	2160	1026	1	96	99	90	true	true	2	directed	20	0.1	elevation	false	3000	false	383	0	24-31°C	0.1	45000	50	0	random	false	0	source-water	2160	1633	17	0.9994	0.5152	0	1	0	1350	598	0	1949	1634	0
133	0	5	10	0	0	2160	1026	1	96	99	90	true	true	2	directed	20	0.1	elevation	false	2000	false	383	0	24-31°C	0.1	45000	50	0	random	false	0	source-water	2160	1632	18	1	0.5455	1	0	0	1352	599	0	1952	1632	0
127	0	5	10	0	0	2160	1025	1	96	99	90	true	true	2	directed	20	0.1	elevation	false	1500	false	383	0	24-31°C	0.1	45000	50	0	random	false	0	source-water	2160	1655	16	0.9964	0.4848	0	0	0	1260	850	0	2110	1661	0
124	0	5	10	0	0	2160	1024	1	96	99	90	true	true	2	directed	20	0.1	elevation	false	2500	false	383	0	24-31°C	0.1	45000	50	0	random	false	0	source-water	2160	1694	20	0.9994	0.5882	0	1	0	923	634	0	1558	1695	0
126	0	5	10	0	0	2160	1025	1	96	99	90	true	true	2	directed	20	0.1	elevation	false	1000	false	383	0	24-31°C	0.1	45000	50	0	random	false	0	source-water	2160	1655	16	0.9964	0.4848	0	0	0	1260	850	0	2110	1661	0
128	0	5	10	0	0	2160	1025	1	96	99	90	true	true	2	directed	20	0.1	elevation	false	2000	false	383	0	24-31°C	0.1	45000	50	0	random	false	0	source-water	2160	1655	16	0.9964	0.4848	0	0	0	1260	850	0	2110	1661	0
132	0	5	10	0	0	2160	1026	1	96	99	90	true	true	2	directed	20	0.1	elevation	false	1500	false	383	0	24-31°C	0.1	45000	50	0	random	false	0	source-water	2160	1632	18	1	0.5455	1	0	0	1352	599	0	1952	1632	0
129	0	5	10	0	0	2160	1025	1	96	99	90	true	true	2	directed	20	0.1	elevation	false	2500	false	383	0	24-31°C	0.1	45000	50	0	random	false	0	source-water	2160	1655	16	0.9964	0.4848	0	0	0	1260	850	0	2110	1661	0
130	0	5	10	0	0	2160	1025	1	96	99	90	true	true	2	directed	20	0.1	elevation	false	3000	false	383	0	24-31°C	0.1	45000	50	0	random	false	0	source-water	2160	1655	16	0.9964	0.4848	0	0	0	1260	850	0	2110	1661	0
