# Supplementary material for: Discovering the opposite shore: How did hominins cross sea straits?
Source: PLoS One. 2021 Jun 30;16(6):e0252885. doi: 10.1371/journal.pone.0252885 (PMC8244915; doi:10.1371/journal.pone.0252885)
Supplement: S2 File — CSV output of the simulation experiments presented in this paper and Python scripts used for creating the graphs. (ZIP) [file pone.0252885.s007.zip › 02OneFactorSensitivity/0RawData/OneFactorSensitivity_ScenarioD_current-speed.csv]

BehaviorSpace results (NetLogo 6.1.1)
/scratch/home/ehoelzchen/ABMs/HCW-ABM/model/HCW-ABMv1.0.0-0053.nlogo
OneFactorSensitivity_ScenarioD_current-speed
11/09/2020 18:02:36:615 +0100
min-pxcor	max-pxcor	min-pycor	max-pycor
0	99	0	99
[run number]	pioneering-probability	optimal-walking-speed	water-barrier-size	fleeing-probability	fleeing-threshold	max-simulation-duration	seed	pioneering-threshold	hours-until-dehydration	max-fleeing-pioneering-distance	current-direction	constant-population-size	dehydration	movement-in-water-speed	movement-in-water-direction	perception-radius	decision-randomness	map-coloring	thermoregulation	basal-metabolic-rate	hypothermia	energy-loss-water-movement	death-rate-in-water	water-temperature-interval	population-density	max-energy	number-founder-agents	current-speed	map-scenario	remove-old-population	min-resources	attempt-counter	[step]	sum-of-target-area-hominins	sum-of-founder-population-size-reached	crossing-success-rate-individuals	crossing-success-rate-founder-population	death-dehydration	death-exhaustion	death-hypothermia	death-left_map_land	death-left_map_water	death-random	sum-of-deaths	attempts-source-water	mean-individual-hours-water-crossing
11	0	5	10	0	0	2160	1002	1	96	99	90	true	true	3	directed	20	0.1	elevation	false	1500	false	383	0	24-31°C	0.1	45000	50	0	random	false	0	source-water	2160	1970	25	0.9985	0.641	0	0	0	1524	881	0	2405	1973	0
6	0	5	10	0	0	2160	1001	1	96	99	90	true	true	3	directed	20	0.1	elevation	false	1500	false	383	0	24-31°C	0.1	45000	50	0	random	false	0	source-water	2160	1284	18	0.9984	0.6923	0	0	0	1460	346	0	1806	1286	0
16	0	5	10	0	0	2160	1003	1	96	99	90	true	true	3	directed	20	0.1	elevation	false	1500	false	383	0	24-31°C	0.1	45000	50	0	random	false	0	source-water	2160	1620	22	0.9994	0.6875	0	0	0	752	592	0	1344	1621	0
21	0	5	10	0	0	2160	1004	1	96	99	90	true	true	3	directed	20	0.1	elevation	false	1500	false	383	0	24-31°C	0.1	45000	50	0	random	false	0	source-water	2160	1600	22	0.9969	0.6875	0	0	0	921	554	0	1475	1605	0
12	0	5	10	0	0	2160	1002	1	96	99	90	true	true	3	directed	20	0.1	elevation	false	1500	false	383	0	24-31°C	0.1	45000	50	1	random	false	0	source-water	2160	3082	31	0.9859	0.4921	0	0	0	2274	2250	0	4524	3126	0
19	0	5	10	0	0	2160	1003	1	96	99	90	true	true	3	directed	20	0.1	elevation	false	1500	false	383	0	24-31°C	0.1	45000	50	3	random	false	0	source-water	2160	3022	27	0.893	0.3971	0	0	0	1611	2609	0	4220	3384	0
1	0	5	10	0	0	2160	1000	1	96	99	90	true	true	3	directed	20	0.1	elevation	false	1500	false	383	0	24-31°C	0.1	45000	50	0	random	false	0	source-water	2160	1812	22	0.9989	0.6111	0	0	0	1407	767	0	2174	1814	0
14	0	5	10	0	0	2160	1002	1	96	99	90	true	true	3	directed	20	0.1	elevation	false	1500	false	383	0	24-31°C	0.1	45000	50	3	random	false	0	source-water	2160	3270	31	0.9119	0.4306	0	0	0	2737	2666	0	5403	3586	0
2	0	5	10	0	0	2160	1000	1	96	99	90	true	true	3	directed	20	0.1	elevation	false	1500	false	383	0	24-31°C	0.1	45000	50	1	random	false	0	source-water	2160	2969	27	0.9428	0.4286	0	0	0	2443	2403	0	4846	3149	0
20	0	5	10	0	0	2160	1003	1	96	99	90	true	true	3	directed	20	0.1	elevation	false	1500	false	383	0	24-31°C	0.1	45000	50	4	random	false	0	source-water	2160	2926	26	0.8329	0.3714	0	0	0	1722	2713	0	4435	3513	0
10	0	5	10	0	0	2160	1001	1	96	99	90	true	true	3	directed	20	0.1	elevation	false	1500	false	383	0	24-31°C	0.1	45000	50	4	random	false	0	source-water	2160	2617	20	0.9475	0.3636	0	0	0	3526	2110	0	5636	2762	0
15	0	5	10	0	0	2160	1002	1	96	99	90	true	true	3	directed	20	0.1	elevation	false	1500	false	383	0	24-31°C	0.1	45000	50	4	random	false	0	source-water	2160	3275	31	0.8731	0.4133	0	0	0	2892	2841	0	5733	3751	0
8	0	5	10	0	0	2160	1001	1	96	99	90	true	true	3	directed	20	0.1	elevation	false	1500	false	383	0	24-31°C	0.1	45000	50	2	random	false	0	source-water	2160	2563	21	0.9775	0.4038	0	0	0	3228	1972	0	5200	2622	0
9	0	5	10	0	0	2160	1001	1	96	99	90	true	true	3	directed	20	0.1	elevation	false	1500	false	383	0	24-31°C	0.1	45000	50	3	random	false	0	source-water	2160	2667	21	0.9597	0.375	0	0	0	3458	2125	0	5583	2779	0
3	0	5	10	0	0	2160	1000	1	96	99	90	true	true	3	directed	20	0.1	elevation	false	1500	false	383	0	24-31°C	0.1	45000	50	2	random	false	0	source-water	2160	3327	29	0.9296	0.4028	0	0	0	2806	2838	0	5644	3579	0
22	0	5	10	0	0	2160	1004	1	96	99	90	true	true	3	directed	20	0.1	elevation	false	1500	false	383	0	24-31°C	0.1	45000	50	1	random	false	0	source-water	2160	2932	30	0.9677	0.4918	0	0	0	1679	2238	0	3917	3030	0
7	0	5	10	0	0	2160	1001	1	96	99	90	true	true	3	directed	20	0.1	elevation	false	1500	false	383	0	24-31°C	0.1	45000	50	1	random	false	0	source-water	2160	2400	21	0.9905	0.4375	0	0	0	2861	1748	0	4609	2423	0
4	0	5	10	0	0	2160	1000	1	96	99	90	true	true	3	directed	20	0.1	elevation	false	1500	false	383	0	24-31°C	0.1	45000	50	3	random	false	0	source-water	2160	3481	28	0.9194	0.3684	0	0	0	2927	3040	0	5967	3786	0
5	0	5	10	0	0	2160	1000	1	96	99	90	true	true	3	directed	20	0.1	elevation	false	1500	false	383	0	24-31°C	0.1	45000	50	4	random	false	0	source-water	2160	3530	26	0.9054	0.3333	0	0	0	3035	3103	0	6138	3899	0
18	0	5	10	0	0	2160	1003	1	96	99	90	true	true	3	directed	20	0.1	elevation	false	1500	false	383	0	24-31°C	0.1	45000	50	2	random	false	0	source-water	2160	3012	26	0.9377	0.4063	0	0	0	1527	2435	0	3962	3212	0
17	0	5	10	0	0	2160	1003	1	96	99	90	true	true	3	directed	20	0.1	elevation	false	1500	false	383	0	24-31°C	0.1	45000	50	1	random	false	0	source-water	2160	2859	27	0.9835	0.4655	0	0	0	1299	2135	0	3434	2907	0
26	0	5	10	0	0	2160	1005	1	96	99	90	true	true	3	directed	20	0.1	elevation	false	1500	false	383	0	24-31°C	0.1	45000	50	0	random	false	0	source-water	2160	2039	27	0.9985	0.6585	0	0	0	1873	877	0	2750	2042	0
31	0	5	10	0	0	2160	1006	1	96	99	90	true	true	3	directed	20	0.1	elevation	false	1500	false	383	0	24-31°C	0.1	45000	50	0	random	false	0	source-water	2160	1625	21	0.9988	0.6364	0	0	0	1586	491	0	2077	1627	0
24	0	5	10	0	0	2160	1004	1	96	99	90	true	true	3	directed	20	0.1	elevation	false	1500	false	383	0	24-31°C	0.1	45000	50	3	random	false	0	source-water	2160	3237	29	0.8602	0.3867	0	0	0	2168	2898	0	5066	3763	0
13	0	5	10	0	0	2160	1002	1	96	99	90	true	true	3	directed	20	0.1	elevation	false	1500	false	383	0	24-31°C	0.1	45000	50	2	random	false	0	source-water	2160	3217	32	0.9594	0.4776	0	0	0	2535	2488	0	5023	3353	0
23	0	5	10	0	0	2160	1004	1	96	99	90	true	true	3	directed	20	0.1	elevation	false	1500	false	383	0	24-31°C	0.1	45000	50	2	random	false	0	source-water	2160	3153	29	0.8924	0.4085	0	0	0	2104	2637	0	4741	3533	0
27	0	5	10	0	0	2160	1005	1	96	99	90	true	true	3	directed	20	0.1	elevation	false	1500	false	383	0	24-31°C	0.1	45000	50	1	random	false	0	source-water	2160	3001	32	0.9823	0.5246	0	0	0	2592	2194	0	4786	3055	0
25	0	5	10	0	0	2160	1004	1	96	99	90	true	true	3	directed	20	0.1	elevation	false	1500	false	383	0	24-31°C	0.1	45000	50	4	random	false	0	source-water	2160	3170	28	0.8371	0.3684	0	0	0	2250	2955	0	5205	3787	0
32	0	5	10	0	0	2160	1006	1	96	99	90	true	true	3	directed	20	0.1	elevation	false	1500	false	383	0	24-31°C	0.1	45000	50	1	random	false	0	source-water	2160	2167	23	0.9726	0.5111	0	0	0	2234	1180	0	3414	2228	0
35	0	5	10	0	0	2160	1006	1	96	99	90	true	true	3	directed	20	0.1	elevation	false	1500	false	383	0	24-31°C	0.1	45000	50	4	random	false	0	source-water	2160	2470	24	0.9104	0.4444	0	0	0	2660	1865	0	4525	2713	0
36	0	5	10	0	0	2160	1007	1	96	99	90	true	true	3	directed	20	0.1	elevation	false	1500	false	383	0	24-31°C	0.1	45000	50	0	random	false	0	source-water	2160	1743	25	0.9994	0.7143	0	0	0	1144	687	0	1831	1744	0
28	0	5	10	0	0	2160	1005	1	96	99	90	true	true	3	directed	20	0.1	elevation	false	1500	false	383	0	24-31°C	0.1	45000	50	2	random	false	0	source-water	2160	3214	33	0.958	0.4925	0	0	0	2783	2509	0	5292	3355	0
41	0	5	10	0	0	2160	1008	1	96	99	90	true	true	3	directed	20	0.1	elevation	false	1500	false	383	0	24-31°C	0.1	45000	50	0	random	false	0	source-water	2160	1521	20	1	0.6667	0	0	0	1114	576	0	1690	1521	0
29	0	5	10	0	0	2160	1005	1	96	99	90	true	true	3	directed	20	0.1	elevation	false	1500	false	383	0	24-31°C	0.1	45000	50	3	random	false	0	source-water	2160	3114	30	0.9235	0.4478	0	0	0	2936	2546	0	5482	3372	0
30	0	5	10	0	0	2160	1005	1	96	99	90	true	true	3	directed	20	0.1	elevation	false	1500	false	383	0	24-31°C	0.1	45000	50	4	random	false	0	source-water	2160	3101	32	0.881	0.4571	0	0	0	2997	2669	0	5666	3520	0
46	0	5	10	0	0	2160	1009	1	96	99	90	true	true	3	directed	20	0.1	elevation	false	1500	false	383	0	24-31°C	0.1	45000	50	0	random	false	0	source-water	2160	1902	24	1	0.6316	0	0	0	977	814	0	1791	1902	0
39	0	5	10	0	0	2160	1007	1	96	99	90	true	true	3	directed	20	0.1	elevation	false	1500	false	383	0	24-31°C	0.1	45000	50	3	random	false	0	source-water	2160	3066	33	0.9799	0.5238	0	0	0	1861	2275	0	4136	3129	0
42	0	5	10	0	0	2160	1008	1	96	99	90	true	true	3	directed	20	0.1	elevation	false	1500	false	383	0	24-31°C	0.1	45000	50	1	random	false	0	source-water	2160	1955	19	0.9504	0.4634	0	0	0	1495	1342	0	2837	2057	0
38	0	5	10	0	0	2160	1007	1	96	99	90	true	true	3	directed	20	0.1	elevation	false	1500	false	383	0	24-31°C	0.1	45000	50	2	random	false	0	source-water	2160	2929	33	0.9902	0.5593	0	0	0	1740	2055	0	3795	2958	0
40	0	5	10	0	0	2160	1007	1	96	99	90	true	true	3	directed	20	0.1	elevation	false	1500	false	383	0	24-31°C	0.1	45000	50	4	random	false	0	source-water	2160	3198	35	0.9789	0.5385	0	0	0	2030	2396	0	4426	3267	0
43	0	5	10	0	0	2160	1008	1	96	99	90	true	true	3	directed	20	0.1	elevation	false	1500	false	383	0	24-31°C	0.1	45000	50	2	random	false	0	source-water	2160	2031	19	0.8959	0.4222	0	0	0	1596	1579	0	3175	2267	0
33	0	5	10	0	0	2160	1006	1	96	99	90	true	true	3	directed	20	0.1	elevation	false	1500	false	383	0	24-31°C	0.1	45000	50	2	random	false	0	source-water	2160	2297	23	0.9426	0.4694	0	0	0	2429	1533	0	3962	2437	0
45	0	5	10	0	0	2160	1008	1	96	99	90	true	true	3	directed	20	0.1	elevation	false	1500	false	383	0	24-31°C	0.1	45000	50	4	random	false	0	source-water	2160	1942	15	0.7694	0.3	0	0	0	1741	1853	0	3594	2524	0
44	0	5	10	0	0	2160	1008	1	96	99	90	true	true	3	directed	20	0.1	elevation	false	1500	false	383	0	24-31°C	0.1	45000	50	3	random	false	0	source-water	2160	1875	16	0.8206	0.3478	0	0	0	1766	1587	0	3353	2285	0
37	0	5	10	0	0	2160	1007	1	96	99	90	true	true	3	directed	20	0.1	elevation	false	1500	false	383	0	24-31°C	0.1	45000	50	1	random	false	0	source-water	2160	2520	31	0.996	0.6078	0	0	0	1518	1651	0	3169	2530	0
53	0	5	10	0	0	2160	1010	1	96	99	90	true	true	3	directed	20	0.1	elevation	false	1500	false	383	0	24-31°C	0.1	45000	50	2	random	false	0	source-water	2160	3544	35	0.9785	0.4861	0	0	0	2780	2723	0	5503	3622	0
48	0	5	10	0	0	2160	1009	1	96	99	90	true	true	3	directed	20	0.1	elevation	false	1500	false	383	0	24-31°C	0.1	45000	50	2	random	false	0	source-water	2160	3279	31	0.951	0.4493	0	0	0	1711	2554	0	4265	3448	0
61	0	5	10	0	0	2160	1012	1	96	99	90	true	true	3	directed	20	0.1	elevation	false	1500	false	383	0	24-31°C	0.1	45000	50	0	random	false	0	source-water	2160	1929	24	0.9995	0.6154	0	0	0	1612	912	0	2524	1930	0
51	0	5	10	0	0	2160	1010	1	96	99	90	true	true	3	directed	20	0.1	elevation	false	1500	false	383	0	24-31°C	0.1	45000	50	0	random	false	0	source-water	2160	1829	25	0.9989	0.6757	0	0	0	1332	765	0	2097	1831	0
34	0	5	10	0	0	2160	1006	1	96	99	90	true	true	3	directed	20	0.1	elevation	false	1500	false	383	0	24-31°C	0.1	45000	50	3	random	false	0	source-water	2160	2387	23	0.9097	0.4423	0	0	0	2561	1770	0	4331	2624	0
49	0	5	10	0	0	2160	1009	1	96	99	90	true	true	3	directed	20	0.1	elevation	false	1500	false	383	0	24-31°C	0.1	45000	50	3	random	false	0	source-water	2160	3263	30	0.8798	0.4054	0	0	0	1900	2744	0	4644	3709	0
47	0	5	10	0	0	2160	1009	1	96	99	90	true	true	3	directed	20	0.1	elevation	false	1500	false	383	0	24-31°C	0.1	45000	50	1	random	false	0	source-water	2160	3075	30	0.9818	0.4762	0	0	0	1522	2281	0	3803	3132	0
56	0	5	10	0	0	2160	1011	1	96	99	90	true	true	3	directed	20	0.1	elevation	false	1500	false	383	0	24-31°C	0.1	45000	50	0	random	false	0	source-water	2160	1770	21	0.9989	0.6	0	0	0	983	783	0	1766	1772	0
50	0	5	10	0	0	2160	1009	1	96	99	90	true	true	3	directed	20	0.1	elevation	false	1500	false	383	0	24-31°C	0.1	45000	50	4	random	false	0	source-water	2160	3195	30	0.8342	0.3896	0	0	0	1980	2866	0	4846	3830	0
60	0	5	10	0	0	2160	1011	1	96	99	90	true	true	3	directed	20	0.1	elevation	false	1500	false	383	0	24-31°C	0.1	45000	50	4	random	false	0	source-water	2160	3095	24	0.8231	0.32	0	0	0	1987	3007	0	4994	3760	0
52	0	5	10	0	0	2160	1010	1	96	99	90	true	true	3	directed	20	0.1	elevation	false	1500	false	383	0	24-31°C	0.1	45000	50	1	random	false	0	source-water	2160	3287	38	0.9961	0.5758	0	0	0	2352	2424	0	4776	3300	0
54	0	5	10	0	0	2160	1010	1	96	99	90	true	true	3	directed	20	0.1	elevation	false	1500	false	383	0	24-31°C	0.1	45000	50	3	random	false	0	source-water	2160	3601	33	0.9667	0.44	0	0	0	2832	2831	0	5663	3725	0
66	0	5	10	0	0	2160	1013	1	96	99	90	true	true	3	directed	20	0.1	elevation	false	1500	false	383	0	24-31°C	0.1	45000	50	0	random	false	0	source-water	2160	1609	21	0.9975	0.6563	0	0	0	1300	590	0	1890	1613	0
63	0	5	10	0	0	2160	1012	1	96	99	90	true	true	3	directed	20	0.1	elevation	false	1500	false	383	0	24-31°C	0.1	45000	50	2	random	false	0	source-water	2160	3795	31	0.9766	0.3974	0	0	0	3096	3029	0	6125	3886	0
71	0	5	10	0	0	2160	1014	1	96	99	90	true	true	3	directed	20	0.1	elevation	false	1500	false	383	0	24-31°C	0.1	45000	50	0	random	false	0	source-water	2160	1968	25	0.999	0.641	0	0	0	1577	677	0	2254	1970	0
69	0	5	10	0	0	2160	1013	1	96	99	90	true	true	3	directed	20	0.1	elevation	false	1500	false	383	0	24-31°C	0.1	45000	50	3	random	false	0	source-water	2160	3228	26	0.9893	0.4	0	0	0	2513	2526	0	5039	3263	0
59	0	5	10	0	0	2160	1011	1	96	99	90	true	true	3	directed	20	0.1	elevation	false	1500	false	383	0	24-31°C	0.1	45000	50	3	random	false	0	source-water	2160	3159	25	0.8339	0.3289	0	0	0	2066	2997	0	5063	3788	0
67	0	5	10	0	0	2160	1013	1	96	99	90	true	true	3	directed	20	0.1	elevation	false	1500	false	383	0	24-31°C	0.1	45000	50	1	random	false	0	source-water	2160	2757	26	0.9957	0.4727	0	0	0	2161	1958	0	4119	2769	0
55	0	5	10	0	0	2160	1010	1	96	99	90	true	true	3	directed	20	0.1	elevation	false	1500	false	383	0	24-31°C	0.1	45000	50	4	random	false	0	source-water	2160	3828	35	0.9565	0.4375	0	0	0	3058	3122	0	6180	4002	0
57	0	5	10	0	0	2160	1011	1	96	99	90	true	true	3	directed	20	0.1	elevation	false	1500	false	383	0	24-31°C	0.1	45000	50	1	random	false	0	source-water	2160	2876	27	0.9609	0.45	0	0	0	1588	2173	0	3761	2993	0
68	0	5	10	0	0	2160	1013	1	96	99	90	true	true	3	directed	20	0.1	elevation	false	1500	false	383	0	24-31°C	0.1	45000	50	2	random	false	0	source-water	2160	3085	27	0.9955	0.4355	0	0	0	2357	2328	0	4685	3099	0
70	0	5	10	0	0	2160	1013	1	96	99	90	true	true	3	directed	20	0.1	elevation	false	1500	false	383	0	24-31°C	0.1	45000	50	4	random	false	0	source-water	2160	3240	26	0.9786	0.3939	0	0	0	2588	2540	0	5128	3311	0
76	0	5	10	0	0	2160	1015	1	96	99	90	true	true	3	directed	20	0.1	elevation	false	1500	false	383	0	24-31°C	0.1	45000	50	0	random	false	0	source-water	2160	1401	15	0.9979	0.5357	0	0	0	2412	506	0	2918	1404	0
73	0	5	10	0	0	2160	1014	1	96	99	90	true	true	3	directed	20	0.1	elevation	false	1500	false	383	0	24-31°C	0.1	45000	50	2	random	false	0	source-water	2160	3482	35	0.9713	0.4861	0	0	0	2631	2512	0	5143	3585	0
74	0	5	10	0	0	2160	1014	1	96	99	90	true	true	3	directed	20	0.1	elevation	false	1500	false	383	0	24-31°C	0.1	45000	50	3	random	false	0	source-water	2160	3526	36	0.9398	0.48	0	0	0	2676	2650	0	5326	3752	0
62	0	5	10	0	0	2160	1012	1	96	99	90	true	true	3	directed	20	0.1	elevation	false	1500	false	383	0	24-31°C	0.1	45000	50	1	random	false	0	source-water	2160	3398	33	0.9962	0.4853	0	0	0	2715	2574	0	5289	3411	0
81	0	5	10	0	0	2160	1016	1	96	99	90	true	true	3	directed	20	0.1	elevation	false	1500	false	383	0	24-31°C	0.1	45000	50	0	random	false	0	source-water	2160	1995	25	0.9985	0.625	0	0	0	1348	957	0	2305	1998	0
78	0	5	10	0	0	2160	1015	1	96	99	90	true	true	3	directed	20	0.1	elevation	false	1500	false	383	0	24-31°C	0.1	45000	50	2	random	false	0	source-water	2160	1750	14	0.9162	0.3684	0	0	0	3113	1193	0	4306	1910	0
58	0	5	10	0	0	2160	1011	1	96	99	90	true	true	3	directed	20	0.1	elevation	false	1500	false	383	0	24-31°C	0.1	45000	50	2	random	false	0	source-water	2160	2913	24	0.8742	0.3582	0	0	0	1933	2495	0	4428	3332	0
72	0	5	10	0	0	2160	1014	1	96	99	90	true	true	3	directed	20	0.1	elevation	false	1500	false	383	0	24-31°C	0.1	45000	50	1	random	false	0	source-water	2160	3247	35	0.9933	0.5385	0	0	0	2374	2158	0	4532	3269	0
75	0	5	10	0	0	2160	1014	1	96	99	90	true	true	3	directed	20	0.1	elevation	false	1500	false	383	0	24-31°C	0.1	45000	50	4	random	false	0	source-water	2160	3494	32	0.8911	0.4103	0	0	0	2840	2778	0	5618	3921	0
77	0	5	10	0	0	2160	1015	1	96	99	90	true	true	3	directed	20	0.1	elevation	false	1500	false	383	0	24-31°C	0.1	45000	50	1	random	false	0	source-water	2160	1818	15	0.9681	0.3947	0	0	0	2893	1141	0	4034	1878	0
64	0	5	10	0	0	2160	1012	1	96	99	90	true	true	3	directed	20	0.1	elevation	false	1500	false	383	0	24-31°C	0.1	45000	50	3	random	false	0	source-water	2160	3659	25	0.8916	0.3049	0	0	0	3706	3060	0	6766	4104	0
85	0	5	10	0	0	2160	1016	1	96	99	90	true	true	3	directed	20	0.1	elevation	false	1500	false	383	0	24-31°C	0.1	45000	50	4	random	false	0	source-water	2160	3022	26	0.7771	0.3333	0	0	0	2952	2856	0	5808	3889	0
82	0	5	10	0	0	2160	1016	1	96	99	90	true	true	3	directed	20	0.1	elevation	false	1500	false	383	0	24-31°C	0.1	45000	50	1	random	false	0	source-water	2160	3111	33	0.9952	0.5238	0	0	0	2123	2259	0	4382	3126	0
86	0	5	10	0	0	2160	1017	1	96	99	90	true	true	3	directed	20	0.1	elevation	false	1500	false	383	0	24-31°C	0.1	45000	50	0	random	false	0	source-water	2160	1814	22	0.9994	0.6111	0	0	0	1575	769	0	2344	1815	0
91	0	5	10	0	0	2160	1018	1	96	99	90	true	true	3	directed	20	0.1	elevation	false	1500	false	383	0	24-31°C	0.1	45000	50	0	random	false	0	source-water	2160	1778	15	0.9978	0.4167	0	0	0	1148	723	0	1871	1782	0
65	0	5	10	0	0	2160	1012	1	96	99	90	true	true	3	directed	20	0.1	elevation	false	1500	false	383	0	24-31°C	0.1	45000	50	4	random	false	0	source-water	2160	3515	23	0.8205	0.2674	0	0	0	3704	3290	0	6994	4284	0
96	0	5	10	0	0	2160	1019	1	96	99	90	true	true	3	directed	20	0.1	elevation	false	1500	false	383	0	24-31°C	0.1	45000	50	0	random	false	0	source-water	2160	2071	26	0.9986	0.6341	0	0	0	992	1110	0	2102	2074	0
98	0	5	10	0	0	2160	1019	1	96	99	90	true	true	3	directed	20	0.1	elevation	false	1500	false	383	0	24-31°C	0.1	45000	50	2	random	false	0	source-water	2160	2973	28	0.9204	0.4308	0	0	0	1668	2406	0	4074	3230	0
80	0	5	10	0	0	2160	1015	1	96	99	90	true	true	3	directed	20	0.1	elevation	false	1500	false	383	0	24-31°C	0.1	45000	50	4	random	false	0	source-water	2160	1626	12	0.8179	0.3	0	0	0	3198	1292	0	4490	1988	0
97	0	5	10	0	0	2160	1019	1	96	99	90	true	true	3	directed	20	0.1	elevation	false	1500	false	383	0	24-31°C	0.1	45000	50	1	random	false	0	source-water	2160	2700	29	0.9629	0.5179	0	0	0	1493	1941	0	3434	2804	0
89	0	5	10	0	0	2160	1017	1	96	99	90	true	true	3	directed	20	0.1	elevation	false	1500	false	383	0	24-31°C	0.1	45000	50	3	random	false	0	source-water	2160	2869	23	0.8629	0.3433	0	0	0	3073	2386	0	5459	3325	0
90	0	5	10	0	0	2160	1017	1	96	99	90	true	true	3	directed	20	0.1	elevation	false	1500	false	383	0	24-31°C	0.1	45000	50	4	random	false	0	source-water	2160	2569	22	0.8031	0.3438	0	0	0	2954	2313	0	5267	3199	0
84	0	5	10	0	0	2160	1016	1	96	99	90	true	true	3	directed	20	0.1	elevation	false	1500	false	383	0	24-31°C	0.1	45000	50	3	random	false	0	source-water	2160	3298	28	0.8762	0.3733	0	0	0	2804	2728	0	5532	3764	0
83	0	5	10	0	0	2160	1016	1	96	99	90	true	true	3	directed	20	0.1	elevation	false	1500	false	383	0	24-31°C	0.1	45000	50	2	random	false	0	source-water	2160	3538	35	0.9779	0.4861	0	0	0	2401	2748	0	5149	3618	0
79	0	5	10	0	0	2160	1015	1	96	99	90	true	true	3	directed	20	0.1	elevation	false	1500	false	383	0	24-31°C	0.1	45000	50	3	random	false	0	source-water	2160	1710	13	0.8846	0.3333	0	0	0	3217	1276	0	4493	1933	0
93	0	5	10	0	0	2160	1018	1	96	99	90	true	true	3	directed	20	0.1	elevation	false	1500	false	383	0	24-31°C	0.1	45000	50	2	random	false	0	source-water	2160	3050	9	0.9676	0.1429	0	0	0	1867	2460	0	4327	3152	0
88	0	5	10	0	0	2160	1017	1	96	99	90	true	true	3	directed	20	0.1	elevation	false	1500	false	383	0	24-31°C	0.1	45000	50	2	random	false	0	source-water	2160	2996	26	0.9424	0.4063	0	0	0	2908	2317	0	5225	3179	0
87	0	5	10	0	0	2160	1017	1	96	99	90	true	true	3	directed	20	0.1	elevation	false	1500	false	383	0	24-31°C	0.1	45000	50	1	random	false	0	source-water	2160	2865	25	0.9903	0.431	0	0	0	2570	2073	0	4643	2893	0
92	0	5	10	0	0	2160	1018	1	96	99	90	true	true	3	directed	20	0.1	elevation	false	1500	false	383	0	24-31°C	0.1	45000	50	1	random	false	0	source-water	2160	2810	12	0.9947	0.2105	0	0	0	1646	2073	0	3719	2825	0
103	0	5	10	0	0	2160	1020	1	96	99	90	true	true	3	directed	20	0.1	elevation	false	1500	false	383	0	24-31°C	0.1	45000	50	2	random	false	0	source-water	2160	2870	26	0.9303	0.4194	0	0	0	3071	2298	0	5369	3085	0
99	0	5	10	0	0	2160	1019	1	96	99	90	true	true	3	directed	20	0.1	elevation	false	1500	false	383	0	24-31°C	0.1	45000	50	3	random	false	0	source-water	2160	3068	28	0.8911	0.4058	0	0	0	1815	2567	0	4382	3443	0
100	0	5	10	0	0	2160	1019	1	96	99	90	true	true	3	directed	20	0.1	elevation	false	1500	false	383	0	24-31°C	0.1	45000	50	4	random	false	0	source-water	2160	2992	25	0.8337	0.3472	0	0	0	1866	2662	0	4528	3589	0
101	0	5	10	0	0	2160	1020	1	96	99	90	true	true	3	directed	20	0.1	elevation	false	1500	false	383	0	24-31°C	0.1	45000	50	0	random	false	0	source-water	2160	1724	24	0.9988	0.6857	0	0	0	1824	654	0	2478	1726	0
111	0	5	10	0	0	2160	1022	1	96	99	90	true	true	3	directed	20	0.1	elevation	false	1500	false	383	0	24-31°C	0.1	45000	50	0	random	false	0	source-water	2160	1359	18	1	0.6667	0	0	0	991	327	0	1318	1359	0
95	0	5	10	0	0	2160	1018	1	96	99	90	true	true	3	directed	20	0.1	elevation	false	1500	false	383	0	24-31°C	0.1	45000	50	4	random	false	0	source-water	2160	3051	7	0.8628	0.0986	0	0	0	2244	2743	0	4987	3536	0
109	0	5	10	0	0	2160	1021	1	96	99	90	true	true	3	directed	20	0.1	elevation	false	1500	false	383	0	24-31°C	0.1	45000	50	3	random	false	0	source-water	2160	2904	26	0.9752	0.4333	0	0	0	1728	2127	0	3855	2978	0
102	0	5	10	0	0	2160	1020	1	96	99	90	true	true	3	directed	20	0.1	elevation	false	1500	false	383	0	24-31°C	0.1	45000	50	1	random	false	0	source-water	2160	2752	26	0.9714	0.4561	0	0	0	2835	2058	0	4893	2833	0
115	0	5	10	0	0	2160	1022	1	96	99	90	true	true	3	directed	20	0.1	elevation	false	1500	false	383	0	24-31°C	0.1	45000	50	4	random	false	0	source-water	2160	2639	19	0.9227	0.3333	0	0	0	2083	2257	0	4340	2860	0
107	0	5	10	0	0	2160	1021	1	96	99	90	true	true	3	directed	20	0.1	elevation	false	1500	false	383	0	24-31°C	0.1	45000	50	1	random	false	0	source-water	2160	2507	24	0.9968	0.48	0	0	0	1467	1643	0	3110	2515	0
94	0	5	10	0	0	2160	1018	1	96	99	90	true	true	3	directed	20	0.1	elevation	false	1500	false	383	0	24-31°C	0.1	45000	50	3	random	false	0	source-water	2160	3073	10	0.9081	0.1471	0	0	0	2125	2583	0	4708	3384	0
106	0	5	10	0	0	2160	1021	1	96	99	90	true	true	3	directed	20	0.1	elevation	false	1500	false	383	0	24-31°C	0.1	45000	50	0	random	false	0	source-water	2160	1726	21	0.9971	0.6	0	0	0	1056	636	0	1692	1731	0
116	0	5	10	0	0	2160	1023	1	96	99	90	true	true	3	directed	20	0.1	elevation	false	1500	false	383	0	24-31°C	0.1	45000	50	0	random	false	0	source-water	2160	1952	25	0.9995	0.641	0	0	0	819	904	0	1723	1953	0
112	0	5	10	0	0	2160	1022	1	96	99	90	true	true	3	directed	20	0.1	elevation	false	1500	false	383	0	24-31°C	0.1	45000	50	1	random	false	0	source-water	2160	2513	22	0.9809	0.4314	0	0	0	1717	1876	0	3593	2562	0
117	0	5	10	0	0	2160	1023	1	96	99	90	true	true	3	directed	20	0.1	elevation	false	1500	false	383	0	24-31°C	0.1	45000	50	1	random	false	0	source-water	2160	3433	40	0.9568	0.5556	0	0	0	1707	2681	0	4388	3588	0
105	0	5	10	0	0	2160	1020	1	96	99	90	true	true	3	directed	20	0.1	elevation	false	1500	false	383	0	24-31°C	0.1	45000	50	4	random	false	0	source-water	2160	2821	26	0.8739	0.4	0	0	0	3270	2436	0	5706	3228	0
114	0	5	10	0	0	2160	1022	1	96	99	90	true	true	3	directed	20	0.1	elevation	false	1500	false	383	0	24-31°C	0.1	45000	50	3	random	false	0	source-water	2160	2577	16	0.9243	0.2857	0	0	0	2045	2122	0	4167	2788	0
118	0	5	10	0	0	2160	1023	1	96	99	90	true	true	3	directed	20	0.1	elevation	false	1500	false	383	0	24-31°C	0.1	45000	50	2	random	false	0	source-water	2160	3973	42	0.9318	0.4941	0	0	0	2042	3365	0	5407	4264	0
121	0	5	10	0	0	2160	1024	1	96	99	90	true	true	3	directed	20	0.1	elevation	false	1500	false	383	0	24-31°C	0.1	45000	50	0	random	false	0	source-water	2160	1850	24	0.9984	0.6486	0	0	0	1094	708	0	1802	1853	0
119	0	5	10	0	0	2160	1023	1	96	99	90	true	true	3	directed	20	0.1	elevation	false	1500	false	383	0	24-31°C	0.1	45000	50	3	random	false	0	source-water	2160	4078	42	0.9129	0.4719	0	0	0	2193	3522	0	5715	4467	0
110	0	5	10	0	0	2160	1021	1	96	99	90	true	true	3	directed	20	0.1	elevation	false	1500	false	383	0	24-31°C	0.1	45000	50	4	random	false	0	source-water	2160	2907	27	0.9308	0.4355	0	0	0	1858	2210	0	4068	3123	0
104	0	5	10	0	0	2160	1020	1	96	99	90	true	true	3	directed	20	0.1	elevation	false	1500	false	383	0	24-31°C	0.1	45000	50	3	random	false	0	source-water	2160	2842	24	0.9106	0.3871	0	0	0	3158	2381	0	5539	3121	0
123	0	5	10	0	0	2160	1024	1	96	99	90	true	true	3	directed	20	0.1	elevation	false	1500	false	383	0	24-31°C	0.1	45000	50	2	random	false	0	source-water	2160	3177	32	0.9402	0.4706	0	0	0	1998	2434	0	4432	3379	0
126	0	5	10	0	0	2160	1025	1	96	99	90	true	true	3	directed	20	0.1	elevation	false	1500	false	383	0	24-31°C	0.1	45000	50	0	random	false	0	source-water	2160	1775	19	0.9978	0.5278	0	0	0	1436	940	0	2376	1779	0
124	0	5	10	0	0	2160	1024	1	96	99	90	true	true	3	directed	20	0.1	elevation	false	1500	false	383	0	24-31°C	0.1	45000	50	3	random	false	0	source-water	2160	3071	30	0.8727	0.4286	0	0	0	2137	2515	0	4652	3519	0
108	0	5	10	0	0	2160	1021	1	96	99	90	true	true	3	directed	20	0.1	elevation	false	1500	false	383	0	24-31°C	0.1	45000	50	2	random	false	0	source-water	2160	2880	26	0.9917	0.4483	0	0	0	1612	2081	0	3693	2904	0
127	0	5	10	0	0	2160	1025	1	96	99	90	true	true	3	directed	20	0.1	elevation	false	1500	false	383	0	24-31°C	0.1	45000	50	1	random	false	0	source-water	2160	1974	21	0.9504	0.5	0	0	0	1651	1406	0	3057	2077	0
120	0	5	10	0	0	2160	1023	1	96	99	90	true	true	3	directed	20	0.1	elevation	false	1500	false	383	0	24-31°C	0.1	45000	50	4	random	false	0	source-water	2160	4113	42	0.8918	0.4565	0	0	0	2332	3661	0	5993	4612	0
131	0	5	10	0	0	2160	1026	1	96	99	90	true	true	3	directed	20	0.1	elevation	false	1500	false	383	0	24-31°C	0.1	45000	50	0	random	false	0	source-water	2160	1864	23	1	0.6216	0	0	0	1735	742	0	2477	1864	0
125	0	5	10	0	0	2160	1024	1	96	99	90	true	true	3	directed	20	0.1	elevation	false	1500	false	383	0	24-31°C	0.1	45000	50	4	random	false	0	source-water	2160	3062	30	0.8278	0.4054	0	0	0	2137	2768	0	4905	3699	0
128	0	5	10	0	0	2160	1025	1	96	99	90	true	true	3	directed	20	0.1	elevation	false	1500	false	383	0	24-31°C	0.1	45000	50	2	random	false	0	source-water	2160	2042	19	0.8921	0.413	0	0	0	1838	1649	0	3487	2289	0
122	0	5	10	0	0	2160	1024	1	96	99	90	true	true	3	directed	20	0.1	elevation	false	1500	false	383	0	24-31°C	0.1	45000	50	1	random	false	0	source-water	2160	2925	31	0.9796	0.5167	0	0	0	1783	2062	0	3845	2986	0
113	0	5	10	0	0	2160	1022	1	96	99	90	true	true	3	directed	20	0.1	elevation	false	1500	false	383	0	24-31°C	0.1	45000	50	2	random	false	0	source-water	2160	2602	19	0.9559	0.3519	0	0	0	1969	2031	0	4000	2722	0
129	0	5	10	0	0	2160	1025	1	96	99	90	true	true	3	directed	20	0.1	elevation	false	1500	false	383	0	24-31°C	0.1	45000	50	3	random	false	0	source-water	2160	1999	17	0.8535	0.3617	0	0	0	1940	1760	0	3700	2342	0
133	0	5	10	0	0	2160	1026	1	96	99	90	true	true	3	directed	20	0.1	elevation	false	1500	false	383	0	24-31°C	0.1	45000	50	2	random	false	0	source-water	2160	3606	36	0.9361	0.4675	0	0	0	3256	2896	0	6152	3852	0
132	0	5	10	0	0	2160	1026	1	96	99	90	true	true	3	directed	20	0.1	elevation	false	1500	false	383	0	24-31°C	0.1	45000	50	1	random	false	0	source-water	2160	3341	34	0.9698	0.4928	0	0	0	2944	2505	0	5449	3445	0
135	0	5	10	0	0	2160	1026	1	96	99	90	true	true	3	directed	20	0.1	elevation	false	1500	false	383	0	24-31°C	0.1	45000	50	4	random	false	0	source-water	2160	3468	27	0.7891	0.3068	0	0	0	4134	3108	0	7242	4395	0
134	0	5	10	0	0	2160	1026	1	96	99	90	true	true	3	directed	20	0.1	elevation	false	1500	false	383	0	24-31°C	0.1	45000	50	3	random	false	0	source-water	2160	3731	32	0.9131	0.3902	0	0	0	3498	3175	0	6673	4086	0
130	0	5	10	0	0	2160	1025	1	96	99	90	true	true	3	directed	20	0.1	elevation	false	1500	false	383	0	24-31°C	0.1	45000	50	4	random	false	0	source-water	2160	1942	16	0.8028	0.3333	0	0	0	2013	1802	0	3815	2419	0
