# Supplementary material for: Discovering the opposite shore: How did hominins cross sea straits?
Source: PLoS One. 2021 Jun 30;16(6):e0252885. doi: 10.1371/journal.pone.0252885 (PMC8244915; doi:10.1371/journal.pone.0252885)
Supplement: S2 File — CSV output of the simulation experiments presented in this paper and Python scripts used for creating the graphs. (ZIP) [file pone.0252885.s007.zip › 02OneFactorSensitivity/0RawData/OneFactorSensitivity_ScenarioD_optimal-walking-speed.csv]

BehaviorSpace results (NetLogo 6.1.1)
/scratch/home/ehoelzchen/ABMs/HCW-ABM/model/HCW-ABMv1.0.0-0053.nlogo
OneFactorSensitivity_ScenarioD_optimal-walking-speed
11/09/2020 22:14:00:904 +0100
min-pxcor	max-pxcor	min-pycor	max-pycor
0	99	0	99
[run number]	pioneering-probability	optimal-walking-speed	water-barrier-size	fleeing-probability	fleeing-threshold	max-simulation-duration	seed	pioneering-threshold	hours-until-dehydration	max-fleeing-pioneering-distance	current-direction	constant-population-size	dehydration	movement-in-water-speed	movement-in-water-direction	perception-radius	decision-randomness	map-coloring	thermoregulation	basal-metabolic-rate	hypothermia	energy-loss-water-movement	death-rate-in-water	water-temperature-interval	population-density	max-energy	number-founder-agents	current-speed	map-scenario	remove-old-population	min-resources	attempt-counter	[step]	sum-of-target-area-hominins	sum-of-founder-population-size-reached	crossing-success-rate-individuals	crossing-success-rate-founder-population	death-dehydration	death-exhaustion	death-hypothermia	death-left_map_land	death-left_map_water	death-random	sum-of-deaths	attempts-source-water	mean-individual-hours-water-crossing
2	0	3	10	0	0	2160	1001	1	96	99	90	true	true	2	directed	20	0.1	elevation	false	1500	false	383	0	24-31°C	0.1	45000	50	0	random	false	0	source-water	2160	1125	15	0.9991	0.6522	0	0	0	1227	229	0	1456	1126	0
17	0	3	10	0	0	2160	1016	1	96	99	90	true	true	2	directed	20	0.1	elevation	false	1500	false	383	0	24-31°C	0.1	45000	50	0	random	false	0	source-water	2160	1536	18	0.9974	0.5806	0	0	0	1032	636	0	1668	1540	0
14	0	3	10	0	0	2160	1013	1	96	99	90	true	true	2	directed	20	0.1	elevation	false	1500	false	383	0	24-31°C	0.1	45000	50	0	random	false	0	source-water	2160	1335	17	0.9985	0.6296	0	0	0	1012	411	0	1423	1337	0
15	0	3	10	0	0	2160	1014	1	96	99	90	true	true	2	directed	20	0.1	elevation	false	1500	false	383	0	24-31°C	0.1	45000	50	0	random	false	0	source-water	2160	1618	20	0.9969	0.625	1	0	0	1144	589	0	1734	1623	0
11	0	3	10	0	0	2160	1010	1	96	99	90	true	true	2	directed	20	0.1	elevation	false	1500	false	383	0	24-31°C	0.1	45000	50	0	random	false	0	source-water	2160	1468	19	0.9986	0.6552	0	0	0	928	530	0	1458	1470	0
8	0	3	10	0	0	2160	1007	1	96	99	90	true	true	2	directed	20	0.1	elevation	false	1500	false	383	0	24-31°C	0.1	45000	50	0	random	false	0	source-water	2160	1376	18	0.9993	0.6429	0	0	0	827	420	0	1247	1377	0
12	0	3	10	0	0	2160	1011	1	96	99	90	true	true	2	directed	20	0.1	elevation	false	1500	false	383	0	24-31°C	0.1	45000	50	0	random	false	0	source-water	2160	1504	18	0.998	0.6	0	0	0	703	563	0	1266	1507	0
13	0	3	10	0	0	2160	1012	1	96	99	90	true	true	2	directed	20	0.1	elevation	false	1500	false	383	0	24-31°C	0.1	45000	50	0	random	false	0	source-water	2160	1530	17	0.9993	0.5484	0	0	0	1066	599	0	1665	1531	0
24	0	3	10	0	0	2160	1023	1	96	99	90	true	true	2	directed	20	0.1	elevation	false	1500	false	383	0	24-31°C	0.1	45000	50	0	random	false	0	source-water	2160	1603	20	0.9994	0.625	0	0	0	701	613	0	1314	1604	0
5	0	3	10	0	0	2160	1004	1	96	99	90	true	true	2	directed	20	0.1	elevation	false	1500	false	383	0	24-31°C	0.1	45000	50	0	random	false	0	source-water	2160	1372	18	0.9993	0.6667	0	0	0	656	401	0	1057	1373	0
4	0	3	10	0	0	2160	1003	1	96	99	90	true	true	2	directed	20	0.1	elevation	false	1500	false	383	0	24-31°C	0.1	45000	50	0	random	false	0	source-water	2160	1336	17	1	0.6296	0	0	0	521	428	0	949	1336	0
1	0	3	10	0	0	2160	1000	1	96	99	90	true	true	2	directed	20	0.1	elevation	false	1500	false	383	0	24-31°C	0.1	45000	50	0	random	false	0	source-water	2160	1553	18	0.9994	0.5806	0	0	0	1125	602	0	1727	1554	0
10	0	3	10	0	0	2160	1009	1	96	99	90	true	true	2	directed	20	0.1	elevation	false	1500	false	383	0	24-31°C	0.1	45000	50	0	random	false	0	source-water	2160	1541	19	0.9987	0.6129	0	0	0	669	562	0	1231	1543	0
3	0	3	10	0	0	2160	1002	1	96	99	90	true	true	2	directed	20	0.1	elevation	false	1500	false	383	0	24-31°C	0.1	45000	50	0	random	false	0	source-water	2160	1541	18	0.9994	0.5806	0	0	0	1069	601	0	1670	1542	0
20	0	3	10	0	0	2160	1019	1	96	99	90	true	true	2	directed	20	0.1	elevation	false	1500	false	383	0	24-31°C	0.1	45000	50	0	random	false	0	source-water	2160	1617	19	1	0.5938	0	0	0	695	746	0	1441	1617	0
21	0	3	10	0	0	2160	1020	1	96	99	90	true	true	2	directed	20	0.1	elevation	false	1500	false	383	0	24-31°C	0.1	45000	50	0	random	false	0	source-water	2160	1422	18	1	0.6429	0	0	0	1387	488	0	1875	1422	0
22	0	3	10	0	0	2160	1021	1	96	99	90	true	true	2	directed	20	0.1	elevation	false	1500	false	383	0	24-31°C	0.1	45000	50	0	random	false	0	source-water	2160	1410	17	1	0.6071	0	0	0	786	459	0	1245	1410	0
23	0	3	10	0	0	2160	1022	1	96	99	90	true	true	2	directed	20	0.1	elevation	false	1500	false	383	0	24-31°C	0.1	45000	50	0	random	false	0	source-water	2160	1197	15	0.9992	0.625	1	0	0	866	288	0	1155	1198	0
18	0	3	10	0	0	2160	1017	1	96	99	90	true	true	2	directed	20	0.1	elevation	false	1500	false	383	0	24-31°C	0.1	45000	50	0	random	false	0	source-water	2160	1480	17	0.9973	0.5667	0	0	0	1257	579	0	1836	1484	0
9	0	3	10	0	0	2160	1008	1	96	99	90	true	true	2	directed	20	0.1	elevation	false	1500	false	383	0	24-31°C	0.1	45000	50	0	random	false	0	source-water	2160	1267	14	1	0.56	0	0	0	835	465	0	1300	1267	0
7	0	3	10	0	0	2160	1006	1	96	99	90	true	true	2	directed	20	0.1	elevation	false	1500	false	383	0	24-31°C	0.1	45000	50	0	random	false	0	source-water	2160	1350	16	1	0.5926	0	0	0	1285	370	0	1655	1350	0
27	0	3	10	0	0	2160	1026	1	96	99	90	true	true	2	directed	20	0.1	elevation	false	1500	false	383	0	24-31°C	0.1	45000	50	0	random	false	0	source-water	2160	1479	18	0.9986	0.6	0	0	0	1275	482	0	1757	1481	0
25	0	3	10	0	0	2160	1024	1	96	99	90	true	true	2	directed	20	0.1	elevation	false	1500	false	383	0	24-31°C	0.1	45000	50	0	random	false	0	source-water	2160	1587	19	0.9987	0.5938	0	0	0	855	560	0	1415	1589	0
31	0	4	10	0	0	2160	1003	1	96	99	90	true	true	2	directed	20	0.1	elevation	false	1500	false	383	0	24-31°C	0.1	45000	50	0	random	false	0	source-water	2160	1402	16	0.9986	0.5714	0	0	0	588	472	0	1060	1404	0
19	0	3	10	0	0	2160	1018	1	96	99	90	true	true	2	directed	20	0.1	elevation	false	1500	false	383	0	24-31°C	0.1	45000	50	0	random	false	0	source-water	2160	1522	13	1	0.4333	0	0	0	921	584	0	1505	1522	0
16	0	3	10	0	0	2160	1015	1	96	99	90	true	true	2	directed	20	0.1	elevation	false	1500	false	383	0	24-31°C	0.1	45000	50	0	random	false	0	source-water	2160	1161	12	0.9991	0.5217	0	0	0	1813	389	0	2202	1162	0
32	0	4	10	0	0	2160	1004	1	96	99	90	true	true	2	directed	20	0.1	elevation	false	1500	false	383	0	24-31°C	0.1	45000	50	0	random	false	0	source-water	2160	1427	18	1	0.6207	0	0	0	728	436	0	1164	1427	0
29	0	4	10	0	0	2160	1001	1	96	99	90	true	true	2	directed	20	0.1	elevation	false	1500	false	383	0	24-31°C	0.1	45000	50	0	random	false	0	source-water	2160	1178	14	0.9966	0.5833	0	0	0	1339	254	0	1593	1182	0
30	0	4	10	0	0	2160	1002	1	96	99	90	true	true	2	directed	20	0.1	elevation	false	1500	false	383	0	24-31°C	0.1	45000	50	0	random	false	0	source-water	2160	1691	19	0.9982	0.5588	0	0	0	1194	697	0	1891	1694	0
6	0	3	10	0	0	2160	1005	1	96	99	90	true	true	2	directed	20	0.1	elevation	false	1500	false	383	0	24-31°C	0.1	45000	50	0	random	false	0	source-water	2160	1620	22	0.9969	0.6667	1	0	0	1342	635	0	1978	1625	0
37	0	4	10	0	0	2160	1009	1	96	99	90	true	true	2	directed	20	0.1	elevation	false	1500	false	383	0	24-31°C	0.1	45000	50	0	random	false	0	source-water	2160	1601	19	0.9994	0.5938	0	0	0	655	621	0	1276	1602	0
38	0	4	10	0	0	2160	1010	1	96	99	90	true	true	2	directed	20	0.1	elevation	false	1500	false	383	0	24-31°C	0.1	45000	50	0	random	false	0	source-water	2160	1534	19	1	0.6129	0	0	0	1004	564	0	1568	1534	0
33	0	4	10	0	0	2160	1005	1	96	99	90	true	true	2	directed	20	0.1	elevation	false	1500	false	383	0	24-31°C	0.1	45000	50	0	random	false	0	source-water	2160	1753	23	0.9989	0.6571	0	0	0	1556	697	0	2253	1755	0
34	0	4	10	0	0	2160	1006	1	96	99	90	true	true	2	directed	20	0.1	elevation	false	1500	false	383	0	24-31°C	0.1	45000	50	0	random	false	0	source-water	2160	1473	17	1	0.5862	0	0	0	1310	433	0	1743	1473	0
35	0	4	10	0	0	2160	1007	1	96	99	90	true	true	2	directed	20	0.1	elevation	false	1500	false	383	0	24-31°C	0.1	45000	50	0	random	false	0	source-water	2160	1472	20	0.9959	0.6667	1	0	0	903	454	0	1358	1478	0
28	0	4	10	0	0	2160	1000	1	96	99	90	true	true	2	directed	20	0.1	elevation	false	1500	false	383	0	24-31°C	0.1	45000	50	0	random	false	0	source-water	2160	1588	17	0.9994	0.5313	1	0	0	1248	616	0	1865	1589	0
36	0	4	10	0	0	2160	1008	1	96	99	90	true	true	2	directed	20	0.1	elevation	false	1500	false	383	0	24-31°C	0.1	45000	50	0	random	false	0	source-water	2160	1382	16	0.9986	0.5714	0	0	0	907	545	0	1452	1384	0
26	0	3	10	0	0	2160	1025	1	96	99	90	true	true	2	directed	20	0.1	elevation	false	1500	false	383	0	24-31°C	0.1	45000	50	0	random	false	0	source-water	2160	1347	14	0.9985	0.5185	0	0	0	1083	650	0	1733	1349	0
41	0	4	10	0	0	2160	1013	1	96	99	90	true	true	2	directed	20	0.1	elevation	false	1500	false	383	0	24-31°C	0.1	45000	50	0	random	false	0	source-water	2160	1450	18	0.9986	0.6207	0	0	0	1076	436	0	1512	1452	0
44	0	4	10	0	0	2160	1016	1	96	99	90	true	true	2	directed	20	0.1	elevation	false	1500	false	383	0	24-31°C	0.1	45000	50	0	random	false	0	source-water	2160	1680	19	0.9994	0.5588	0	0	0	992	734	0	1726	1681	0
51	0	4	10	0	0	2160	1023	1	96	99	90	true	true	2	directed	20	0.1	elevation	false	1500	false	383	0	24-31°C	0.1	45000	50	0	random	false	0	source-water	2160	1639	20	0.9988	0.6061	1	0	0	708	640	0	1349	1641	0
39	0	4	10	0	0	2160	1011	1	96	99	90	true	true	2	directed	20	0.1	elevation	false	1500	false	383	0	24-31°C	0.1	45000	50	0	random	false	0	source-water	2160	1556	18	0.9981	0.5806	1	0	0	755	588	0	1344	1559	0
50	0	4	10	0	0	2160	1022	1	96	99	90	true	true	2	directed	20	0.1	elevation	false	1500	false	383	0	24-31°C	0.1	45000	50	0	random	false	0	source-water	2160	1213	14	0.9984	0.5833	0	0	0	847	255	0	1102	1215	0
40	0	4	10	0	0	2160	1012	1	96	99	90	true	true	2	directed	20	0.1	elevation	false	1500	false	383	0	24-31°C	0.1	45000	50	0	random	false	0	source-water	2160	1679	17	0.9988	0.5	1	0	0	1178	695	0	1874	1681	0
42	0	4	10	0	0	2160	1014	1	96	99	90	true	true	2	directed	20	0.1	elevation	false	1500	false	383	0	24-31°C	0.1	45000	50	0	random	false	0	source-water	2160	1686	22	0.9994	0.6471	0	0	0	1266	539	0	1805	1687	0
54	0	4	10	0	0	2160	1026	1	96	99	90	true	true	2	directed	20	0.1	elevation	false	1500	false	383	0	24-31°C	0.1	45000	50	0	random	false	0	source-water	2160	1572	19	1	0.6129	0	0	0	1277	568	0	1845	1572	0
47	0	4	10	0	0	2160	1019	1	96	99	90	true	true	2	directed	20	0.1	elevation	false	1500	false	383	0	24-31°C	0.1	45000	50	0	random	false	0	source-water	2160	1766	20	1	0.5714	0	0	0	748	825	0	1573	1766	0
46	0	4	10	0	0	2160	1018	1	96	99	90	true	true	2	directed	20	0.1	elevation	false	1500	false	383	0	24-31°C	0.1	45000	50	0	random	false	0	source-water	2160	1547	12	0.9994	0.3871	0	0	0	911	586	0	1497	1548	0
43	0	4	10	0	0	2160	1015	1	96	99	90	true	true	2	directed	20	0.1	elevation	false	1500	false	383	0	24-31°C	0.1	45000	50	0	random	false	0	source-water	2160	1352	13	0.9978	0.4815	0	0	0	2155	462	0	2617	1355	0
45	0	4	10	0	0	2160	1017	1	96	99	90	true	true	2	directed	20	0.1	elevation	false	1500	false	383	0	24-31°C	0.1	45000	50	0	random	false	0	source-water	2160	1562	19	0.9968	0.6129	0	0	0	1284	597	0	1881	1567	0
52	0	4	10	0	0	2160	1024	1	96	99	90	true	true	2	directed	20	0.1	elevation	false	1500	false	383	0	24-31°C	0.1	45000	50	0	random	false	0	source-water	2160	1594	19	0.9994	0.5938	0	0	0	835	575	0	1410	1595	0
65	0	5	10	0	0	2160	1010	1	96	99	90	true	true	2	directed	20	0.1	elevation	false	1500	false	383	0	24-31°C	0.1	45000	50	0	random	false	0	source-water	2160	1631	20	0.9982	0.6061	0	0	0	1141	609	0	1750	1634	0
56	0	5	10	0	0	2160	1001	1	96	99	90	true	true	2	directed	20	0.1	elevation	false	1500	false	383	0	24-31°C	0.1	45000	50	0	random	false	0	source-water	2160	1211	15	0.9984	0.625	0	0	0	1386	252	0	1638	1213	0
64	0	5	10	0	0	2160	1009	1	96	99	90	true	true	2	directed	20	0.1	elevation	false	1500	false	383	0	24-31°C	0.1	45000	50	0	random	false	0	source-water	2160	1641	19	0.9994	0.5758	0	0	0	707	638	0	1345	1642	0
49	0	4	10	0	0	2160	1021	1	96	99	90	true	true	2	directed	20	0.1	elevation	false	1500	false	383	0	24-31°C	0.1	45000	50	0	random	false	0	source-water	2160	1542	16	0.9987	0.5161	0	0	0	777	558	0	1335	1544	0
57	0	5	10	0	0	2160	1002	1	96	99	90	true	true	2	directed	20	0.1	elevation	false	1500	false	383	0	24-31°C	0.1	45000	50	0	random	false	0	source-water	2160	1752	20	0.9972	0.5714	0	0	0	1271	731	0	2002	1757	0
67	0	5	10	0	0	2160	1012	1	96	99	90	true	true	2	directed	20	0.1	elevation	false	1500	false	383	0	24-31°C	0.1	45000	50	0	random	false	0	source-water	2160	1640	16	0.9988	0.4848	1	0	0	1158	654	0	1813	1642	0
48	0	4	10	0	0	2160	1020	1	96	99	90	true	true	2	directed	20	0.1	elevation	false	1500	false	383	0	24-31°C	0.1	45000	50	0	random	false	0	source-water	2160	1487	18	0.9993	0.6	0	0	0	1383	556	0	1939	1488	0
58	0	5	10	0	0	2160	1003	1	96	99	90	true	true	2	directed	20	0.1	elevation	false	1500	false	383	0	24-31°C	0.1	45000	50	0	random	false	0	source-water	2160	1451	17	0.9986	0.5862	0	0	0	556	510	0	1066	1453	0
61	0	5	10	0	0	2160	1006	1	96	99	90	true	true	2	directed	20	0.1	elevation	false	1500	false	383	0	24-31°C	0.1	45000	50	0	random	false	0	source-water	2160	1493	17	0.998	0.5667	1	0	0	1438	440	0	1879	1496	0
59	0	5	10	0	0	2160	1004	1	96	99	90	true	true	2	directed	20	0.1	elevation	false	1500	false	383	0	24-31°C	0.1	45000	50	0	random	false	0	source-water	2160	1467	17	0.9986	0.5862	0	0	0	733	458	0	1191	1469	0
63	0	5	10	0	0	2160	1008	1	96	99	90	true	true	2	directed	20	0.1	elevation	false	1500	false	383	0	24-31°C	0.1	45000	50	0	random	false	0	source-water	2160	1416	16	0.9972	0.5714	0	0	0	1026	533	0	1559	1420	0
55	0	5	10	0	0	2160	1000	1	96	99	90	true	true	2	directed	20	0.1	elevation	false	1500	false	383	0	24-31°C	0.1	45000	50	0	random	false	0	source-water	2160	1639	19	0.9988	0.5758	0	0	0	1221	629	0	1850	1641	0
71	0	5	10	0	0	2160	1016	1	96	99	90	true	true	2	directed	20	0.1	elevation	false	1500	false	383	0	24-31°C	0.1	45000	50	0	random	false	0	source-water	2160	1679	19	0.9988	0.5588	1	0	0	1008	723	0	1732	1681	0
53	0	4	10	0	0	2160	1025	1	96	99	90	true	true	2	directed	20	0.1	elevation	false	1500	false	383	0	24-31°C	0.1	45000	50	0	random	false	0	source-water	2160	1505	14	0.9967	0.4667	0	0	0	1176	734	0	1910	1510	0
62	0	5	10	0	0	2160	1007	1	96	99	90	true	true	2	directed	20	0.1	elevation	false	1500	false	383	0	24-31°C	0.1	45000	50	0	random	false	0	source-water	2160	1572	21	0.9987	0.6774	0	0	0	956	557	0	1513	1574	0
78	0	5	10	0	0	2160	1023	1	96	99	90	true	true	2	directed	20	0.1	elevation	false	1500	false	383	0	24-31°C	0.1	45000	50	0	random	false	0	source-water	2160	1711	20	0.9988	0.5882	1	0	0	768	691	0	1460	1713	0
68	0	5	10	0	0	2160	1013	1	96	99	90	true	true	2	directed	20	0.1	elevation	false	1500	false	383	0	24-31°C	0.1	45000	50	0	random	false	0	source-water	2160	1461	18	1	0.6207	1	0	0	1125	458	0	1584	1461	0
77	0	5	10	0	0	2160	1022	1	96	99	90	true	true	2	directed	20	0.1	elevation	false	1500	false	383	0	24-31°C	0.1	45000	50	0	random	false	0	source-water	2160	1259	16	0.9976	0.64	0	0	0	879	283	0	1162	1262	0
69	0	5	10	0	0	2160	1014	1	96	99	90	true	true	2	directed	20	0.1	elevation	false	1500	false	383	0	24-31°C	0.1	45000	50	0	random	false	0	source-water	2160	1808	23	0.9994	0.6389	0	0	0	1333	595	0	1928	1809	0
76	0	5	10	0	0	2160	1021	1	96	99	90	true	true	2	directed	20	0.1	elevation	false	1500	false	383	0	24-31°C	0.1	45000	50	0	random	false	0	source-water	2160	1601	18	0.9988	0.5625	0	0	0	870	568	0	1438	1603	0
79	0	5	10	0	0	2160	1024	1	96	99	90	true	true	2	directed	20	0.1	elevation	false	1500	false	383	0	24-31°C	0.1	45000	50	0	random	false	0	source-water	2160	1695	20	0.9994	0.5882	1	0	0	921	633	0	1555	1696	0
72	0	5	10	0	0	2160	1017	1	96	99	90	true	true	2	directed	20	0.1	elevation	false	1500	false	383	0	24-31°C	0.1	45000	50	0	random	false	0	source-water	2160	1570	18	0.9975	0.5806	0	0	0	1303	597	0	1900	1574	0
73	0	5	10	0	0	2160	1018	1	96	99	90	true	true	2	directed	20	0.1	elevation	false	1500	false	383	0	24-31°C	0.1	45000	50	0	random	false	0	source-water	2160	1660	11	0.9988	0.3333	1	0	0	900	658	0	1559	1662	0
66	0	5	10	0	0	2160	1011	1	96	99	90	true	true	2	directed	20	0.1	elevation	false	1500	false	383	0	24-31°C	0.1	45000	50	0	random	false	0	source-water	2160	1579	18	0.9994	0.5625	1	0	0	786	601	0	1388	1580	0
82	0	6	10	0	0	2160	1000	1	96	99	90	true	true	2	directed	20	0.1	elevation	false	1500	false	383	0	24-31°C	0.1	45000	50	0	random	false	0	source-water	2160	1728	18	0.9988	0.5143	0	0	0	1269	682	0	1951	1730	0
75	0	5	10	0	0	2160	1020	1	96	99	90	true	true	2	directed	20	0.1	elevation	false	1500	false	383	0	24-31°C	0.1	45000	50	0	random	false	0	source-water	2160	1574	19	0.9975	0.5938	1	0	0	1632	598	0	2231	1578	0
60	0	5	10	0	0	2160	1005	1	96	99	90	true	true	2	directed	20	0.1	elevation	false	1500	false	383	0	24-31°C	0.1	45000	50	0	random	false	0	source-water	2160	1883	24	0.9984	0.6316	0	0	0	1657	799	0	2456	1886	0
74	0	5	10	0	0	2160	1019	1	96	99	90	true	true	2	directed	20	0.1	elevation	false	1500	false	383	0	24-31°C	0.1	45000	50	0	random	false	0	source-water	2160	1803	20	0.9983	0.5556	0	0	0	842	869	0	1711	1806	0
83	0	6	10	0	0	2160	1001	1	96	99	90	true	true	2	directed	20	0.1	elevation	false	1500	false	383	0	24-31°C	0.1	45000	50	0	random	false	0	source-water	2160	1239	15	0.9976	0.6	1	0	0	1427	282	0	1710	1242	0
84	0	6	10	0	0	2160	1002	1	96	99	90	true	true	2	directed	20	0.1	elevation	false	1500	false	383	0	24-31°C	0.1	45000	50	0	random	false	0	source-water	2160	1844	20	1	0.5405	0	0	0	1334	793	0	2127	1844	0
85	0	6	10	0	0	2160	1003	1	96	99	90	true	true	2	directed	20	0.1	elevation	false	1500	false	383	0	24-31°C	0.1	45000	50	0	random	false	0	source-water	2160	1469	17	0.9993	0.5862	0	0	0	620	496	0	1116	1470	0
81	0	5	10	0	0	2160	1026	1	96	99	90	true	true	2	directed	20	0.1	elevation	false	1500	false	383	0	24-31°C	0.1	45000	50	0	random	false	0	source-water	2160	1632	18	1	0.5455	1	0	0	1352	599	0	1952	1632	0
92	0	6	10	0	0	2160	1010	1	96	99	90	true	true	2	directed	20	0.1	elevation	false	1500	false	383	0	24-31°C	0.1	45000	50	0	random	false	0	source-water	2160	1663	19	0.9976	0.5758	0	0	0	1170	643	0	1813	1667	0
86	0	6	10	0	0	2160	1004	1	96	99	90	true	true	2	directed	20	0.1	elevation	false	1500	false	383	0	24-31°C	0.1	45000	50	0	random	false	0	source-water	2160	1452	17	0.9993	0.5862	0	0	0	759	439	0	1198	1453	0
70	0	5	10	0	0	2160	1015	1	96	99	90	true	true	2	directed	20	0.1	elevation	false	1500	false	383	0	24-31°C	0.1	45000	50	0	random	false	0	source-water	2160	1375	13	0.9978	0.4643	0	0	0	2201	497	0	2698	1378	0
94	0	6	10	0	0	2160	1012	1	96	99	90	true	true	2	directed	20	0.1	elevation	false	1500	false	383	0	24-31°C	0.1	45000	50	0	random	false	0	source-water	2160	1730	17	0.9988	0.4857	0	0	0	1281	746	0	2027	1732	0
87	0	6	10	0	0	2160	1005	1	96	99	90	true	true	2	directed	20	0.1	elevation	false	1500	false	383	0	24-31°C	0.1	45000	50	0	random	false	0	source-water	2160	1914	25	0.9979	0.6579	0	0	0	1736	845	0	2581	1918	0
90	0	6	10	0	0	2160	1008	1	96	99	90	true	true	2	directed	20	0.1	elevation	false	1500	false	383	0	24-31°C	0.1	45000	50	0	random	false	0	source-water	2160	1491	17	1	0.5667	0	0	0	1029	562	0	1591	1491	0
80	0	5	10	0	0	2160	1025	1	96	99	90	true	true	2	directed	20	0.1	elevation	false	1500	false	383	0	24-31°C	0.1	45000	50	0	random	false	0	source-water	2160	1655	16	0.9964	0.4848	0	0	0	1260	850	0	2110	1661	0
91	0	6	10	0	0	2160	1009	1	96	99	90	true	true	2	directed	20	0.1	elevation	false	1500	false	383	0	24-31°C	0.1	45000	50	0	random	false	0	source-water	2160	1710	19	0.9988	0.5588	0	0	0	715	666	0	1381	1712	0
98	0	6	10	0	0	2160	1016	1	96	99	90	true	true	2	directed	20	0.1	elevation	false	1500	false	383	0	24-31°C	0.1	45000	50	0	random	false	0	source-water	2160	1743	18	0.9983	0.5143	0	0	0	1042	752	0	1794	1746	0
96	0	6	10	0	0	2160	1014	1	96	99	90	true	true	2	directed	20	0.1	elevation	false	1500	false	383	0	24-31°C	0.1	45000	50	0	random	false	0	source-water	2160	1844	22	0.9989	0.5946	0	0	0	1444	632	0	2076	1846	0
101	0	6	10	0	0	2160	1019	1	96	99	90	true	true	2	directed	20	0.1	elevation	false	1500	false	383	0	24-31°C	0.1	45000	50	0	random	false	0	source-water	2160	1828	19	1	0.5135	0	0	0	801	883	0	1684	1828	0
93	0	6	10	0	0	2160	1011	1	96	99	90	true	true	2	directed	20	0.1	elevation	false	1500	false	383	0	24-31°C	0.1	45000	50	0	random	false	0	source-water	2160	1662	18	0.9994	0.5455	0	0	0	795	647	0	1442	1663	0
99	0	6	10	0	0	2160	1017	1	96	99	90	true	true	2	directed	20	0.1	elevation	false	1500	false	383	0	24-31°C	0.1	45000	50	0	random	false	0	source-water	2160	1645	18	1	0.5455	0	0	0	1373	638	0	2011	1645	0
95	0	6	10	0	0	2160	1013	1	96	99	90	true	true	2	directed	20	0.1	elevation	false	1500	false	383	0	24-31°C	0.1	45000	50	0	random	false	0	source-water	2160	1468	18	1	0.6207	0	0	0	1181	447	0	1628	1468	0
106	0	6	10	0	0	2160	1024	1	96	99	90	true	true	2	directed	20	0.1	elevation	false	1500	false	383	0	24-31°C	0.1	45000	50	0	random	false	0	source-water	2160	1745	20	1	0.5714	0	0	0	962	636	0	1598	1745	0
104	0	6	10	0	0	2160	1022	1	96	99	90	true	true	2	directed	20	0.1	elevation	false	1500	false	383	0	24-31°C	0.1	45000	50	0	random	false	0	source-water	2160	1320	16	1	0.6154	0	0	0	935	274	0	1209	1320	0
102	0	6	10	0	0	2160	1020	1	96	99	90	true	true	2	directed	20	0.1	elevation	false	1500	false	383	0	24-31°C	0.1	45000	50	0	random	false	0	source-water	2160	1617	20	0.9975	0.625	1	0	0	1693	608	0	2302	1621	0
111	0	7	10	0	0	2160	1002	1	96	99	90	true	true	2	directed	20	0.1	elevation	false	1500	false	383	0	24-31°C	0.1	45000	50	0	random	false	0	source-water	2160	1822	20	0.9967	0.5405	0	0	0	1295	759	0	2054	1828	0
100	0	6	10	0	0	2160	1018	1	96	99	90	true	true	2	directed	20	0.1	elevation	false	1500	false	383	0	24-31°C	0.1	45000	50	0	random	false	0	source-water	2160	1693	12	0.9959	0.3529	0	0	0	967	692	0	1659	1700	0
89	0	6	10	0	0	2160	1007	1	96	99	90	true	true	2	directed	20	0.1	elevation	false	1500	false	383	0	24-31°C	0.1	45000	50	0	random	false	0	source-water	2160	1628	21	0.9969	0.6364	1	0	0	975	604	0	1580	1633	0
88	0	6	10	0	0	2160	1006	1	96	99	90	true	true	2	directed	20	0.1	elevation	false	1500	false	383	0	24-31°C	0.1	45000	50	0	random	false	0	source-water	2160	1514	18	0.9967	0.6	0	0	0	1519	437	0	1956	1519	0
97	0	6	10	0	0	2160	1015	1	96	99	90	true	true	2	directed	20	0.1	elevation	false	1500	false	383	0	24-31°C	0.1	45000	50	0	random	false	0	source-water	2160	1441	13	0.9993	0.4483	0	0	0	2317	517	0	2834	1442	0
112	0	7	10	0	0	2160	1003	1	96	99	90	true	true	2	directed	20	0.1	elevation	false	1500	false	383	0	24-31°C	0.1	45000	50	0	random	false	0	source-water	2160	1489	16	1	0.5333	0	0	0	595	528	0	1123	1489	0
113	0	7	10	0	0	2160	1004	1	96	99	90	true	true	2	directed	20	0.1	elevation	false	1500	false	383	0	24-31°C	0.1	45000	50	0	random	false	0	source-water	2160	1525	18	1	0.5806	0	0	0	762	505	0	1267	1525	0
105	0	6	10	0	0	2160	1023	1	96	99	90	true	true	2	directed	20	0.1	elevation	false	1500	false	383	0	24-31°C	0.1	45000	50	0	random	false	0	source-water	2160	1801	21	1	0.5833	1	0	0	731	740	0	1472	1801	0
108	0	6	10	0	0	2160	1026	1	96	99	90	true	true	2	directed	20	0.1	elevation	false	1500	false	383	0	24-31°C	0.1	45000	50	0	random	false	0	source-water	2160	1719	18	0.9988	0.5294	0	0	0	1465	658	0	2123	1721	0
118	0	7	10	0	0	2160	1009	1	96	99	90	true	true	2	directed	20	0.1	elevation	false	1500	false	383	0	24-31°C	0.1	45000	50	0	random	false	0	source-water	2160	1712	20	0.9988	0.5882	1	0	0	766	652	0	1419	1714	0
103	0	6	10	0	0	2160	1021	1	96	99	90	true	true	2	directed	20	0.1	elevation	false	1500	false	383	0	24-31°C	0.1	45000	50	0	random	false	0	source-water	2160	1644	18	0.9982	0.5455	0	0	0	935	625	0	1560	1647	0
110	0	7	10	0	0	2160	1001	1	96	99	90	true	true	2	directed	20	0.1	elevation	false	1500	false	383	0	24-31°C	0.1	45000	50	0	random	false	0	source-water	2160	1277	14	0.9992	0.5385	1	0	0	1393	311	0	1705	1278	0
119	0	7	10	0	0	2160	1010	1	96	99	90	true	true	2	directed	20	0.1	elevation	false	1500	false	383	0	24-31°C	0.1	45000	50	0	random	false	0	source-water	2160	1688	20	0.9994	0.5882	1	0	0	1143	661	0	1805	1689	0
114	0	7	10	0	0	2160	1005	1	96	99	90	true	true	2	directed	20	0.1	elevation	false	1500	false	383	0	24-31°C	0.1	45000	50	0	random	false	0	source-water	2160	1951	26	0.9985	0.6667	0	0	0	1766	830	0	2596	1954	0
109	0	7	10	0	0	2160	1000	1	96	99	90	true	true	2	directed	20	0.1	elevation	false	1500	false	383	0	24-31°C	0.1	45000	50	0	random	false	0	source-water	2160	1694	17	1	0.5	0	0	0	1276	679	0	1955	1694	0
117	0	7	10	0	0	2160	1008	1	96	99	90	true	true	2	directed	20	0.1	elevation	false	1500	false	383	0	24-31°C	0.1	45000	50	0	random	false	0	source-water	2160	1511	17	0.998	0.5667	0	0	0	1013	591	0	1604	1514	0
121	0	7	10	0	0	2160	1012	1	96	99	90	true	true	2	directed	20	0.1	elevation	false	1500	false	383	0	24-31°C	0.1	45000	50	0	random	false	0	source-water	2160	1687	17	0.9994	0.5	1	0	0	1210	675	0	1886	1688	0
107	0	6	10	0	0	2160	1025	1	96	99	90	true	true	2	directed	20	0.1	elevation	false	1500	false	383	0	24-31°C	0.1	45000	50	0	random	false	0	source-water	2160	1667	16	0.9976	0.4848	0	0	0	1274	880	0	2154	1671	0
115	0	7	10	0	0	2160	1006	1	96	99	90	true	true	2	directed	20	0.1	elevation	false	1500	false	383	0	24-31°C	0.1	45000	50	0	random	false	0	source-water	2160	1528	18	0.9987	0.5806	0	0	0	1472	464	0	1936	1530	0
120	0	7	10	0	0	2160	1011	1	96	99	90	true	true	2	directed	20	0.1	elevation	false	1500	false	383	0	24-31°C	0.1	45000	50	0	random	false	0	source-water	2160	1620	18	0.9982	0.5625	1	0	0	782	613	0	1396	1623	0
131	0	7	10	0	0	2160	1022	1	96	99	90	true	true	2	directed	20	0.1	elevation	false	1500	false	383	0	24-31°C	0.1	45000	50	0	random	false	0	source-water	2160	1339	15	0.9993	0.5556	0	0	0	924	291	0	1215	1340	0
128	0	7	10	0	0	2160	1019	1	96	99	90	true	true	2	directed	20	0.1	elevation	false	1500	false	383	0	24-31°C	0.1	45000	50	0	random	false	0	source-water	2160	1845	20	0.9984	0.5405	0	0	0	786	911	0	1697	1848	0
126	0	7	10	0	0	2160	1017	1	96	99	90	true	true	2	directed	20	0.1	elevation	false	1500	false	383	0	24-31°C	0.1	45000	50	0	random	false	0	source-water	2160	1684	19	1	0.5588	0	0	0	1353	642	0	1995	1684	0
123	0	7	10	0	0	2160	1014	1	96	99	90	true	true	2	directed	20	0.1	elevation	false	1500	false	383	0	24-31°C	0.1	45000	50	0	random	false	0	source-water	2160	1885	22	0.9989	0.5789	0	0	0	1389	660	0	2049	1887	0
132	0	7	10	0	0	2160	1023	1	96	99	90	true	true	2	directed	20	0.1	elevation	false	1500	false	383	0	24-31°C	0.1	45000	50	0	random	false	0	source-water	2160	1789	20	0.9989	0.5556	0	0	0	792	749	0	1541	1791	0
116	0	7	10	0	0	2160	1007	1	96	99	90	true	true	2	directed	20	0.1	elevation	false	1500	false	383	0	24-31°C	0.1	45000	50	0	random	false	0	source-water	2160	1650	21	1	0.6364	0	0	0	1004	599	0	1603	1650	0
122	0	7	10	0	0	2160	1013	1	96	99	90	true	true	2	directed	20	0.1	elevation	false	1500	false	383	0	24-31°C	0.1	45000	50	0	random	false	0	source-water	2160	1522	18	0.9993	0.6	0	0	0	1111	487	0	1598	1523	0
125	0	7	10	0	0	2160	1016	1	96	99	90	true	true	2	directed	20	0.1	elevation	false	1500	false	383	0	24-31°C	0.1	45000	50	0	random	false	0	source-water	2160	1812	19	0.9983	0.5278	0	0	0	1094	812	0	1906	1815	0
135	0	7	10	0	0	2160	1026	1	96	99	90	true	true	2	directed	20	0.1	elevation	false	1500	false	383	0	24-31°C	0.1	45000	50	0	random	false	0	source-water	2160	1680	18	0.9982	0.5294	0	0	0	1450	611	0	2061	1683	0
124	0	7	10	0	0	2160	1015	1	96	99	90	true	true	2	directed	20	0.1	elevation	false	1500	false	383	0	24-31°C	0.1	45000	50	0	random	false	0	source-water	2160	1466	14	0.9986	0.4828	0	0	0	2402	535	0	2937	1468	0
129	0	7	10	0	0	2160	1020	1	96	99	90	true	true	2	directed	20	0.1	elevation	false	1500	false	383	0	24-31°C	0.1	45000	50	0	random	false	0	source-water	2160	1626	19	0.9982	0.5758	0	0	0	1634	623	0	2257	1629	0
130	0	7	10	0	0	2160	1021	1	96	99	90	true	true	2	directed	20	0.1	elevation	false	1500	false	383	0	24-31°C	0.1	45000	50	0	random	false	0	source-water	2160	1685	17	0.9994	0.5	0	0	0	959	620	0	1579	1686	0
127	0	7	10	0	0	2160	1018	1	96	99	90	true	true	2	directed	20	0.1	elevation	false	1500	false	383	0	24-31°C	0.1	45000	50	0	random	false	0	source-water	2160	1744	12	0.9989	0.3429	1	0	0	1033	710	0	1744	1746	0
133	0	7	10	0	0	2160	1024	1	96	99	90	true	true	2	directed	20	0.1	elevation	false	1500	false	383	0	24-31°C	0.1	45000	50	0	random	false	0	source-water	2160	1773	20	0.9994	0.5714	0	0	0	1003	685	0	1688	1774	0
134	0	7	10	0	0	2160	1025	1	96	99	90	true	true	2	directed	20	0.1	elevation	false	1500	false	383	0	24-31°C	0.1	45000	50	0	random	false	0	source-water	2160	1698	16	0.9994	0.4706	1	0	0	1358	843	0	2202	1699	0
