# Supplementary material for: Discovering the opposite shore: How did hominins cross sea straits?
Source: PLoS One. 2021 Jun 30;16(6):e0252885. doi: 10.1371/journal.pone.0252885 (PMC8244915; doi:10.1371/journal.pone.0252885)
Supplement: S2 File — CSV output of the simulation experiments presented in this paper and Python scripts used for creating the graphs. (ZIP) [file pone.0252885.s007.zip › 02OneFactorSensitivity/0RawData/OneFactorSensitivity_ScenarioD_perception-radius.csv]

BehaviorSpace results (NetLogo 6.1.1)
/scratch/home/ehoelzchen/ABMs/HCW-ABM/model/HCW-ABMv1.0.0-0053.nlogo
OneFactorSensitivity_ScenarioD_perception-radius
11/09/2020 20:39:17:961 +0100
min-pxcor	max-pxcor	min-pycor	max-pycor
0	99	0	99
[run number]	pioneering-probability	optimal-walking-speed	water-barrier-size	fleeing-probability	fleeing-threshold	max-simulation-duration	seed	pioneering-threshold	hours-until-dehydration	max-fleeing-pioneering-distance	current-direction	constant-population-size	dehydration	movement-in-water-speed	movement-in-water-direction	perception-radius	decision-randomness	map-coloring	thermoregulation	basal-metabolic-rate	hypothermia	energy-loss-water-movement	death-rate-in-water	water-temperature-interval	population-density	max-energy	number-founder-agents	current-speed	map-scenario	remove-old-population	min-resources	attempt-counter	[step]	sum-of-target-area-hominins	sum-of-founder-population-size-reached	crossing-success-rate-individuals	crossing-success-rate-founder-population	death-dehydration	death-exhaustion	death-hypothermia	death-left_map_land	death-left_map_water	death-random	sum-of-deaths	attempts-source-water	mean-individual-hours-water-crossing
20	0	5	10	0	0	2160	1003	1	96	99	90	true	true	2	directed	30	0.1	elevation	false	1500	false	383	0	24-31°C	0.1	45000	50	0	random	false	0	source-water	2160	1709	24	0.9994	0.7059	0	0	0	515	645	0	1160	1710	0
9	0	5	10	0	0	2160	1001	1	96	99	90	true	true	2	directed	25	0.1	elevation	false	1500	false	383	0	24-31°C	0.1	45000	50	0	random	false	0	source-water	2160	1423	19	1	0.6786	1	0	0	1160	417	0	1578	1423	0
17	0	5	10	0	0	2160	1003	1	96	99	90	true	true	2	directed	15	0.1	elevation	false	1500	false	383	0	24-31°C	0.1	45000	50	0	random	false	0	source-water	2160	1287	13	0.9984	0.5	0	0	0	709	442	0	1151	1289	0
10	0	5	10	0	0	2160	1001	1	96	99	90	true	true	2	directed	30	0.1	elevation	false	1500	false	383	0	24-31°C	0.1	45000	50	0	random	false	0	source-water	2160	1683	23	0.9988	0.6765	1	0	0	945	607	0	1553	1685	0
8	0	5	10	0	0	2160	1001	1	96	99	90	true	true	2	directed	20	0.1	elevation	false	1500	false	383	0	24-31°C	0.1	45000	50	0	random	false	0	source-water	2160	1211	15	0.9984	0.625	0	0	0	1386	252	0	1638	1213	0
18	0	5	10	0	0	2160	1003	1	96	99	90	true	true	2	directed	20	0.1	elevation	false	1500	false	383	0	24-31°C	0.1	45000	50	0	random	false	0	source-water	2160	1451	17	0.9986	0.5862	0	0	0	556	510	0	1066	1453	0
4	0	5	10	0	0	2160	1000	1	96	99	90	true	true	2	directed	25	0.1	elevation	false	1500	false	383	0	24-31°C	0.1	45000	50	0	random	false	0	source-water	2160	1863	23	0.9995	0.6216	1	0	0	1183	742	0	1926	1864	0
7	0	5	10	0	0	2160	1001	1	96	99	90	true	true	2	directed	15	0.1	elevation	false	1500	false	383	0	24-31°C	0.1	45000	50	0	random	false	0	source-water	2160	1006	9	1	0.45	0	0	0	1617	211	0	1828	1006	0
2	0	5	10	0	0	2160	1000	1	96	99	90	true	true	2	directed	15	0.1	elevation	false	1500	false	383	0	24-31°C	0.1	45000	50	0	random	false	0	source-water	2160	1467	12	0.9986	0.4138	1	0	0	1363	567	0	1931	1469	0
3	0	5	10	0	0	2160	1000	1	96	99	90	true	true	2	directed	20	0.1	elevation	false	1500	false	383	0	24-31°C	0.1	45000	50	0	random	false	0	source-water	2160	1639	19	0.9988	0.5758	0	0	0	1221	629	0	1850	1641	0
12	0	5	10	0	0	2160	1002	1	96	99	90	true	true	2	directed	15	0.1	elevation	false	1500	false	383	0	24-31°C	0.1	45000	50	0	random	false	0	source-water	2160	1580	14	0.9994	0.4375	0	0	0	1288	661	0	1949	1581	0
23	0	5	10	0	0	2160	1004	1	96	99	90	true	true	2	directed	20	0.1	elevation	false	1500	false	383	0	24-31°C	0.1	45000	50	0	random	false	0	source-water	2160	1467	17	0.9986	0.5862	0	0	0	733	458	0	1191	1469	0
24	0	5	10	0	0	2160	1004	1	96	99	90	true	true	2	directed	25	0.1	elevation	false	1500	false	383	0	24-31°C	0.1	45000	50	0	random	false	0	source-water	2160	1544	21	1	0.6774	0	0	0	592	476	0	1068	1544	0
19	0	5	10	0	0	2160	1003	1	96	99	90	true	true	2	directed	25	0.1	elevation	false	1500	false	383	0	24-31°C	0.1	45000	50	0	random	false	0	source-water	2160	1562	21	1	0.6774	0	0	0	617	545	0	1162	1562	0
22	0	5	10	0	0	2160	1004	1	96	99	90	true	true	2	directed	15	0.1	elevation	false	1500	false	383	0	24-31°C	0.1	45000	50	0	random	false	0	source-water	2160	1280	14	1	0.5385	1	0	0	968	355	0	1324	1280	0
14	0	5	10	0	0	2160	1002	1	96	99	90	true	true	2	directed	25	0.1	elevation	false	1500	false	383	0	24-31°C	0.1	45000	50	0	random	false	0	source-water	2160	1896	23	0.9968	0.6053	0	0	0	1125	783	0	1908	1902	0
13	0	5	10	0	0	2160	1002	1	96	99	90	true	true	2	directed	20	0.1	elevation	false	1500	false	383	0	24-31°C	0.1	45000	50	0	random	false	0	source-water	2160	1752	20	0.9972	0.5714	0	0	0	1271	731	0	2002	1757	0
15	0	5	10	0	0	2160	1002	1	96	99	90	true	true	2	directed	30	0.1	elevation	false	1500	false	383	0	24-31°C	0.1	45000	50	0	random	false	0	source-water	2160	1941	26	0.9995	0.6667	0	0	0	1023	784	0	1807	1942	0
16	0	5	10	0	0	2160	1003	1	96	99	90	true	true	2	directed	10	0.1	elevation	false	1500	false	383	0	24-31°C	0.1	45000	50	0	random	false	0	source-water	2160	77	0	0.0134	0	0	0	0	779	9	0	788	5743	0
25	0	5	10	0	0	2160	1004	1	96	99	90	true	true	2	directed	30	0.1	elevation	false	1500	false	383	0	24-31°C	0.1	45000	50	0	random	false	0	source-water	2160	1634	24	0.9994	0.7273	0	0	0	569	510	0	1079	1635	0
5	0	5	10	0	0	2160	1000	1	96	99	90	true	true	2	directed	30	0.1	elevation	false	1500	false	383	0	24-31°C	0.1	45000	50	0	random	false	0	source-water	2160	1915	26	0.999	0.6842	0	0	0	1008	771	0	1779	1917	0
30	0	5	10	0	0	2160	1005	1	96	99	90	true	true	2	directed	30	0.1	elevation	false	1500	false	383	0	24-31°C	0.1	45000	50	0	random	false	0	source-water	2160	2206	33	0.9982	0.75	0	0	0	1353	887	0	2240	2210	0
11	0	5	10	0	0	2160	1002	1	96	99	90	true	true	2	directed	10	0.1	elevation	false	1500	false	383	0	24-31°C	0.1	45000	50	0	random	false	0	source-water	2160	188	0	0.0241	0	0	0	0	1352	100	0	1452	7793	0
28	0	5	10	0	0	2160	1005	1	96	99	90	true	true	2	directed	20	0.1	elevation	false	1500	false	383	0	24-31°C	0.1	45000	50	0	random	false	0	source-water	2160	1883	24	0.9984	0.6316	0	0	0	1657	799	0	2456	1886	0
6	0	5	10	0	0	2160	1001	1	96	99	90	true	true	2	directed	10	0.1	elevation	false	1500	false	383	0	24-31°C	0.1	45000	50	0	random	false	0	source-water	2160	193	0	0.0568	0	0	0	0	1880	52	0	1932	3396	0
21	0	5	10	0	0	2160	1004	1	96	99	90	true	true	2	directed	10	0.1	elevation	false	1500	false	383	0	24-31°C	0.1	45000	50	0	random	false	0	source-water	2160	103	0	0.0201	0	0	0	0	1334	40	0	1374	5136	0
34	0	5	10	0	0	2160	1006	1	96	99	90	true	true	2	directed	25	0.1	elevation	false	1500	false	383	0	24-31°C	0.1	45000	50	0	random	false	0	source-water	2160	1803	23	0.9983	0.6389	0	0	0	1617	628	0	2245	1806	0
26	0	5	10	0	0	2160	1005	1	96	99	90	true	true	2	directed	10	0.1	elevation	false	1500	false	383	0	24-31°C	0.1	45000	50	0	random	false	0	source-water	2160	414	1	0.1313	0.0159	0	0	0	1897	187	0	2084	3154	0
38	0	5	10	0	0	2160	1007	1	96	99	90	true	true	2	directed	20	0.1	elevation	false	1500	false	383	0	24-31°C	0.1	45000	50	0	random	false	0	source-water	2160	1572	21	0.9987	0.6774	0	0	0	956	557	0	1513	1574	0
27	0	5	10	0	0	2160	1005	1	96	99	90	true	true	2	directed	15	0.1	elevation	false	1500	false	383	0	24-31°C	0.1	45000	50	0	random	false	0	source-water	2160	1425	16	0.9993	0.5517	0	0	0	1898	541	0	2439	1426	0
47	0	5	10	0	0	2160	1009	1	96	99	90	true	true	2	directed	15	0.1	elevation	false	1500	false	383	0	24-31°C	0.1	45000	50	0	random	false	0	source-water	2160	1434	14	0.9986	0.4828	0	0	0	886	531	0	1417	1436	0
32	0	5	10	0	0	2160	1006	1	96	99	90	true	true	2	directed	15	0.1	elevation	false	1500	false	383	0	24-31°C	0.1	45000	50	0	random	false	0	source-water	2160	1117	11	0.9973	0.5	1	0	0	1163	225	0	1389	1120	0
1	0	5	10	0	0	2160	1000	1	96	99	90	true	true	2	directed	10	0.1	elevation	false	1500	false	383	0	24-31°C	0.1	45000	50	0	random	false	0	source-water	2160	266	0	0.0486	0	0	0	0	1581	40	0	1621	5471	0
39	0	5	10	0	0	2160	1007	1	96	99	90	true	true	2	directed	25	0.1	elevation	false	1500	false	383	0	24-31°C	0.1	45000	50	0	random	false	0	source-water	2160	1836	25	0.9989	0.6757	1	0	0	860	745	0	1606	1838	0
33	0	5	10	0	0	2160	1006	1	96	99	90	true	true	2	directed	20	0.1	elevation	false	1500	false	383	0	24-31°C	0.1	45000	50	0	random	false	0	source-water	2160	1493	17	0.998	0.5667	1	0	0	1438	440	0	1879	1496	0
49	0	5	10	0	0	2160	1009	1	96	99	90	true	true	2	directed	25	0.1	elevation	false	1500	false	383	0	24-31°C	0.1	45000	50	0	random	false	0	source-water	2160	1776	23	0.9989	0.6389	0	0	0	677	703	0	1380	1778	0
48	0	5	10	0	0	2160	1009	1	96	99	90	true	true	2	directed	20	0.1	elevation	false	1500	false	383	0	24-31°C	0.1	45000	50	0	random	false	0	source-water	2160	1641	19	0.9994	0.5758	0	0	0	707	638	0	1345	1642	0
37	0	5	10	0	0	2160	1007	1	96	99	90	true	true	2	directed	15	0.1	elevation	false	1500	false	383	0	24-31°C	0.1	45000	50	0	random	false	0	source-water	2160	1349	16	0.9985	0.5926	0	0	0	1195	402	0	1597	1351	0
35	0	5	10	0	0	2160	1006	1	96	99	90	true	true	2	directed	30	0.1	elevation	false	1500	false	383	0	24-31°C	0.1	45000	50	0	random	false	0	source-water	2160	2072	28	0.9976	0.6667	1	0	0	1649	772	0	2422	2077	0
44	0	5	10	0	0	2160	1008	1	96	99	90	true	true	2	directed	25	0.1	elevation	false	1500	false	383	0	24-31°C	0.1	45000	50	0	random	false	0	source-water	2160	1646	20	0.9976	0.6061	0	0	0	777	616	0	1393	1650	0
31	0	5	10	0	0	2160	1006	1	96	99	90	true	true	2	directed	10	0.1	elevation	false	1500	false	383	0	24-31°C	0.1	45000	50	0	random	false	0	source-water	2160	86	0	0.0238	0	0	0	0	1245	9	0	1254	3609	0
46	0	5	10	0	0	2160	1009	1	96	99	90	true	true	2	directed	10	0.1	elevation	false	1500	false	383	0	24-31°C	0.1	45000	50	0	random	false	0	source-water	2160	306	0	0.0486	0	1	0	0	1265	108	0	1374	6294	0
43	0	5	10	0	0	2160	1008	1	96	99	90	true	true	2	directed	20	0.1	elevation	false	1500	false	383	0	24-31°C	0.1	45000	50	0	random	false	0	source-water	2160	1416	16	0.9972	0.5714	0	0	0	1026	533	0	1559	1420	0
53	0	5	10	0	0	2160	1010	1	96	99	90	true	true	2	directed	20	0.1	elevation	false	1500	false	383	0	24-31°C	0.1	45000	50	0	random	false	0	source-water	2160	1631	20	0.9982	0.6061	0	0	0	1141	609	0	1750	1634	0
40	0	5	10	0	0	2160	1007	1	96	99	90	true	true	2	directed	30	0.1	elevation	false	1500	false	383	0	24-31°C	0.1	45000	50	0	random	false	0	source-water	2160	1995	28	0.9995	0.7	0	0	0	825	825	0	1650	1996	0
45	0	5	10	0	0	2160	1008	1	96	99	90	true	true	2	directed	30	0.1	elevation	false	1500	false	383	0	24-31°C	0.1	45000	50	0	random	false	0	source-water	2160	1735	24	0.9977	0.6857	0	0	0	627	633	0	1260	1739	0
42	0	5	10	0	0	2160	1008	1	96	99	90	true	true	2	directed	15	0.1	elevation	false	1500	false	383	0	24-31°C	0.1	45000	50	0	random	false	0	source-water	2160	791	7	0.9962	0.4375	0	0	0	1341	332	0	1673	794	0
41	0	5	10	0	0	2160	1008	1	96	99	90	true	true	2	directed	10	0.1	elevation	false	1500	false	383	0	24-31°C	0.1	45000	50	0	random	false	0	source-water	2160	68	0	0.0248	0	0	0	0	1627	31	0	1658	2740	0
52	0	5	10	0	0	2160	1010	1	96	99	90	true	true	2	directed	15	0.1	elevation	false	1500	false	383	0	24-31°C	0.1	45000	50	0	random	false	0	source-water	2160	1449	16	0.9993	0.5517	0	0	0	1322	569	0	1891	1450	0
50	0	5	10	0	0	2160	1009	1	96	99	90	true	true	2	directed	30	0.1	elevation	false	1500	false	383	0	24-31°C	0.1	45000	50	0	random	false	0	source-water	2160	1812	25	0.9983	0.6944	0	0	0	592	751	0	1343	1815	0
57	0	5	10	0	0	2160	1011	1	96	99	90	true	true	2	directed	15	0.1	elevation	false	1500	false	383	0	24-31°C	0.1	45000	50	0	random	false	0	source-water	2160	1460	14	0.9993	0.4828	1	0	0	1082	532	0	1615	1461	0
54	0	5	10	0	0	2160	1010	1	96	99	90	true	true	2	directed	25	0.1	elevation	false	1500	false	383	0	24-31°C	0.1	45000	50	0	random	false	0	source-water	2160	1702	24	0.9988	0.7059	1	0	0	997	644	0	1642	1704	0
29	0	5	10	0	0	2160	1005	1	96	99	90	true	true	2	directed	25	0.1	elevation	false	1500	false	383	0	24-31°C	0.1	45000	50	0	random	false	0	source-water	2160	2048	29	0.9995	0.7073	0	0	0	1348	863	0	2211	2049	0
64	0	5	10	0	0	2160	1012	1	96	99	90	true	true	2	directed	25	0.1	elevation	false	1500	false	383	0	24-31°C	0.1	45000	50	0	random	false	0	source-water	2160	1745	20	0.9977	0.5714	1	0	0	1318	630	0	1949	1749	0
36	0	5	10	0	0	2160	1007	1	96	99	90	true	true	2	directed	10	0.1	elevation	false	1500	false	383	0	24-31°C	0.1	45000	50	0	random	false	0	source-water	2160	280	1	0.0436	0.0078	0	0	0	1181	43	0	1224	6421	0
62	0	5	10	0	0	2160	1012	1	96	99	90	true	true	2	directed	15	0.1	elevation	false	1500	false	383	0	24-31°C	0.1	45000	50	0	random	false	0	source-water	2160	1517	13	0.9993	0.4333	0	0	0	1138	678	0	1816	1518	0
59	0	5	10	0	0	2160	1011	1	96	99	90	true	true	2	directed	25	0.1	elevation	false	1500	false	383	0	24-31°C	0.1	45000	50	0	random	false	0	source-water	2160	1701	22	0.9994	0.6471	0	0	0	648	686	0	1334	1702	0
55	0	5	10	0	0	2160	1010	1	96	99	90	true	true	2	directed	30	0.1	elevation	false	1500	false	383	0	24-31°C	0.1	45000	50	0	random	false	0	source-water	2160	1749	26	0.9994	0.7429	0	0	0	884	633	0	1517	1750	0
63	0	5	10	0	0	2160	1012	1	96	99	90	true	true	2	directed	20	0.1	elevation	false	1500	false	383	0	24-31°C	0.1	45000	50	0	random	false	0	source-water	2160	1640	16	0.9988	0.4848	1	0	0	1158	654	0	1813	1642	0
65	0	5	10	0	0	2160	1012	1	96	99	90	true	true	2	directed	30	0.1	elevation	false	1500	false	383	0	24-31°C	0.1	45000	50	0	random	false	0	source-water	2160	1765	23	0.9989	0.6571	0	0	0	1321	617	0	1938	1767	0
72	0	5	10	0	0	2160	1014	1	96	99	90	true	true	2	directed	15	0.1	elevation	false	1500	false	383	0	24-31°C	0.1	45000	50	0	random	false	0	source-water	2160	1609	16	0.9963	0.5	0	0	0	1642	573	0	2215	1615	0
68	0	5	10	0	0	2160	1013	1	96	99	90	true	true	2	directed	20	0.1	elevation	false	1500	false	383	0	24-31°C	0.1	45000	50	0	random	false	0	source-water	2160	1461	18	1	0.6207	1	0	0	1125	458	0	1584	1461	0
58	0	5	10	0	0	2160	1011	1	96	99	90	true	true	2	directed	20	0.1	elevation	false	1500	false	383	0	24-31°C	0.1	45000	50	0	random	false	0	source-water	2160	1579	18	0.9994	0.5625	1	0	0	786	601	0	1388	1580	0
69	0	5	10	0	0	2160	1013	1	96	99	90	true	true	2	directed	25	0.1	elevation	false	1500	false	383	0	24-31°C	0.1	45000	50	0	random	false	0	source-water	2160	1785	21	0.9994	0.5833	0	0	0	1038	707	0	1745	1786	0
67	0	5	10	0	0	2160	1013	1	96	99	90	true	true	2	directed	15	0.1	elevation	false	1500	false	383	0	24-31°C	0.1	45000	50	0	random	false	0	source-water	2160	1154	11	0.9983	0.4783	0	0	0	1124	284	0	1408	1156	0
70	0	5	10	0	0	2160	1013	1	96	99	90	true	true	2	directed	30	0.1	elevation	false	1500	false	383	0	24-31°C	0.1	45000	50	0	random	false	0	source-water	2160	1980	26	0.9985	0.65	0	0	0	945	852	0	1797	1983	0
61	0	5	10	0	0	2160	1012	1	96	99	90	true	true	2	directed	10	0.1	elevation	false	1500	false	383	0	24-31°C	0.1	45000	50	0	random	false	0	source-water	2160	106	0	0.0184	0	0	0	0	865	58	0	923	5755	0
74	0	5	10	0	0	2160	1014	1	96	99	90	true	true	2	directed	25	0.1	elevation	false	1500	false	383	0	24-31°C	0.1	45000	50	0	random	false	0	source-water	2160	1985	27	0.9995	0.675	0	0	0	1265	701	0	1966	1986	0
60	0	5	10	0	0	2160	1011	1	96	99	90	true	true	2	directed	30	0.1	elevation	false	1500	false	383	0	24-31°C	0.1	45000	50	0	random	false	0	source-water	2160	1777	25	0.9989	0.6944	1	0	0	541	713	0	1255	1779	0
66	0	5	10	0	0	2160	1013	1	96	99	90	true	true	2	directed	10	0.1	elevation	false	1500	false	383	0	24-31°C	0.1	45000	50	0	random	false	0	source-water	2160	118	0	0.0183	0	0	0	0	1406	12	0	1418	6451	0
73	0	5	10	0	0	2160	1014	1	96	99	90	true	true	2	directed	20	0.1	elevation	false	1500	false	383	0	24-31°C	0.1	45000	50	0	random	false	0	source-water	2160	1808	23	0.9994	0.6389	0	0	0	1333	595	0	1928	1809	0
71	0	5	10	0	0	2160	1014	1	96	99	90	true	true	2	directed	10	0.1	elevation	false	1500	false	383	0	24-31°C	0.1	45000	50	0	random	false	0	source-water	2160	277	0	0.0303	0	0	0	0	1562	131	0	1693	9138	0
84	0	5	10	0	0	2160	1016	1	96	99	90	true	true	2	directed	25	0.1	elevation	false	1500	false	383	0	24-31°C	0.1	45000	50	0	random	false	0	source-water	2160	1738	23	0.9994	0.6571	1	0	0	963	691	0	1655	1739	0
75	0	5	10	0	0	2160	1014	1	96	99	90	true	true	2	directed	30	0.1	elevation	false	1500	false	383	0	24-31°C	0.1	45000	50	0	random	false	0	source-water	2160	2113	31	0.9972	0.7381	0	0	0	1174	759	0	1933	2119	0
56	0	5	10	0	0	2160	1011	1	96	99	90	true	true	2	directed	10	0.1	elevation	false	1500	false	383	0	24-31°C	0.1	45000	50	0	random	false	0	source-water	2160	502	0	0.0776	0	0	0	0	1216	188	0	1404	6467	0
51	0	5	10	0	0	2160	1010	1	96	99	90	true	true	2	directed	10	0.1	elevation	false	1500	false	383	0	24-31°C	0.1	45000	50	0	random	false	0	source-water	2160	114	0	0.0256	0	0	0	0	881	45	0	926	4451	0
90	0	5	10	0	0	2160	1017	1	96	99	90	true	true	2	directed	30	0.1	elevation	false	1500	false	383	0	24-31°C	0.1	45000	50	0	random	false	0	source-water	2160	1769	24	1	0.6857	0	0	0	1005	613	0	1618	1769	0
87	0	5	10	0	0	2160	1017	1	96	99	90	true	true	2	directed	15	0.1	elevation	false	1500	false	383	0	24-31°C	0.1	45000	50	0	random	false	0	source-water	2160	1190	8	0.9958	0.3333	0	0	0	1487	556	0	2043	1195	0
81	0	5	10	0	0	2160	1016	1	96	99	90	true	true	2	directed	10	0.1	elevation	false	1500	false	383	0	24-31°C	0.1	45000	50	0	random	false	0	source-water	2160	87	0	0.0148	0	0	0	0	791	41	0	832	5885	0
82	0	5	10	0	0	2160	1016	1	96	99	90	true	true	2	directed	15	0.1	elevation	false	1500	false	383	0	24-31°C	0.1	45000	50	0	random	false	0	source-water	2160	1565	14	0.9987	0.4516	0	0	0	1277	740	0	2017	1567	0
85	0	5	10	0	0	2160	1016	1	96	99	90	true	true	2	directed	30	0.1	elevation	false	1500	false	383	0	24-31°C	0.1	45000	50	0	random	false	0	source-water	2160	1819	25	0.9984	0.6944	0	0	0	938	721	0	1659	1822	0
89	0	5	10	0	0	2160	1017	1	96	99	90	true	true	2	directed	25	0.1	elevation	false	1500	false	383	0	24-31°C	0.1	45000	50	0	random	false	0	source-water	2160	1760	21	0.9994	0.6	0	0	0	1065	673	0	1738	1761	0
88	0	5	10	0	0	2160	1017	1	96	99	90	true	true	2	directed	20	0.1	elevation	false	1500	false	383	0	24-31°C	0.1	45000	50	0	random	false	0	source-water	2160	1570	18	0.9975	0.5806	0	0	0	1303	597	0	1900	1574	0
78	0	5	10	0	0	2160	1015	1	96	99	90	true	true	2	directed	20	0.1	elevation	false	1500	false	383	0	24-31°C	0.1	45000	50	0	random	false	0	source-water	2160	1375	13	0.9978	0.4643	0	0	0	2201	497	0	2698	1378	0
79	0	5	10	0	0	2160	1015	1	96	99	90	true	true	2	directed	25	0.1	elevation	false	1500	false	383	0	24-31°C	0.1	45000	50	0	random	false	0	source-water	2160	1758	19	0.9994	0.5429	0	0	0	1888	688	0	2576	1759	0
77	0	5	10	0	0	2160	1015	1	96	99	90	true	true	2	directed	15	0.1	elevation	false	1500	false	383	0	24-31°C	0.1	45000	50	0	random	false	0	source-water	2160	492	3	1	0.3	0	0	0	2260	150	0	2410	492	0
91	0	5	10	0	0	2160	1018	1	96	99	90	true	true	2	directed	10	0.1	elevation	false	1500	false	383	0	24-31°C	0.1	45000	50	0	random	false	0	source-water	2160	144	0	0.0393	0	0	0	0	929	43	0	972	3660	0
97	0	5	10	0	0	2160	1019	1	96	99	90	true	true	2	directed	15	0.1	elevation	false	1500	false	383	0	24-31°C	0.1	45000	50	0	random	false	0	source-water	2160	1588	11	0.9981	0.3438	1	0	0	1041	877	0	1919	1591	0
94	0	5	10	0	0	2160	1018	1	96	99	90	true	true	2	directed	25	0.1	elevation	false	1500	false	383	0	24-31°C	0.1	45000	50	0	random	false	0	source-water	2160	1820	18	0.9989	0.5	0	0	0	839	756	0	1595	1822	0
98	0	5	10	0	0	2160	1019	1	96	99	90	true	true	2	directed	20	0.1	elevation	false	1500	false	383	0	24-31°C	0.1	45000	50	0	random	false	0	source-water	2160	1803	20	0.9983	0.5556	0	0	0	842	869	0	1711	1806	0
86	0	5	10	0	0	2160	1017	1	96	99	90	true	true	2	directed	10	0.1	elevation	false	1500	false	383	0	24-31°C	0.1	45000	50	0	random	false	0	source-water	2160	314	0	0.0559	0	0	0	0	1117	146	0	1263	5620	0
92	0	5	10	0	0	2160	1018	1	96	99	90	true	true	2	directed	15	0.1	elevation	false	1500	false	383	0	24-31°C	0.1	45000	50	0	random	false	0	source-water	2160	1292	11	0.9969	0.4231	0	0	0	1181	490	0	1671	1296	0
100	0	5	10	0	0	2160	1019	1	96	99	90	true	true	2	directed	30	0.1	elevation	false	1500	false	383	0	24-31°C	0.1	45000	50	0	random	false	0	source-water	2160	1796	24	1	0.6667	0	0	0	516	712	0	1228	1796	0
80	0	5	10	0	0	2160	1015	1	96	99	90	true	true	2	directed	30	0.1	elevation	false	1500	false	383	0	24-31°C	0.1	45000	50	0	random	false	0	source-water	2160	2010	26	0.998	0.65	2	0	0	1777	734	0	2513	2014	0
93	0	5	10	0	0	2160	1018	1	96	99	90	true	true	2	directed	20	0.1	elevation	false	1500	false	383	0	24-31°C	0.1	45000	50	0	random	false	0	source-water	2160	1660	11	0.9988	0.3333	1	0	0	900	658	0	1559	1662	0
95	0	5	10	0	0	2160	1018	1	96	99	90	true	true	2	directed	30	0.1	elevation	false	1500	false	383	0	24-31°C	0.1	45000	50	0	random	false	0	source-water	2160	1926	23	1	0.5897	0	0	0	810	756	0	1566	1926	0
103	0	5	10	0	0	2160	1020	1	96	99	90	true	true	2	directed	20	0.1	elevation	false	1500	false	383	0	24-31°C	0.1	45000	50	0	random	false	0	source-water	2160	1574	19	0.9975	0.5938	1	0	0	1632	598	0	2231	1578	0
83	0	5	10	0	0	2160	1016	1	96	99	90	true	true	2	directed	20	0.1	elevation	false	1500	false	383	0	24-31°C	0.1	45000	50	0	random	false	0	source-water	2160	1679	19	0.9988	0.5588	1	0	0	1008	723	0	1732	1681	0
117	0	5	10	0	0	2160	1023	1	96	99	90	true	true	2	directed	15	0.1	elevation	false	1500	false	383	0	24-31°C	0.1	45000	50	0	random	false	0	source-water	2160	1597	15	0.9994	0.4688	0	0	0	978	649	0	1627	1598	0
76	0	5	10	0	0	2160	1015	1	96	99	90	true	true	2	directed	10	0.1	elevation	false	1500	false	383	0	24-31°C	0.1	45000	50	0	random	false	0	source-water	2160	30	0	0.0343	0	0	0	0	1569	18	0	1587	875	0
102	0	5	10	0	0	2160	1020	1	96	99	90	true	true	2	directed	15	0.1	elevation	false	1500	false	383	0	24-31°C	0.1	45000	50	0	random	false	0	source-water	2160	1240	12	1	0.48	0	0	0	1998	448	0	2446	1240	0
99	0	5	10	0	0	2160	1019	1	96	99	90	true	true	2	directed	25	0.1	elevation	false	1500	false	383	0	24-31°C	0.1	45000	50	0	random	false	0	source-water	2160	1740	23	0.9977	0.6571	0	0	0	586	706	0	1292	1744	0
104	0	5	10	0	0	2160	1020	1	96	99	90	true	true	2	directed	25	0.1	elevation	false	1500	false	383	0	24-31°C	0.1	45000	50	0	random	false	0	source-water	2160	1795	24	0.9994	0.6667	0	0	0	1324	687	0	2011	1796	0
118	0	5	10	0	0	2160	1023	1	96	99	90	true	true	2	directed	20	0.1	elevation	false	1500	false	383	0	24-31°C	0.1	45000	50	0	random	false	0	source-water	2160	1711	20	0.9988	0.5882	1	0	0	768	691	0	1460	1713	0
114	0	5	10	0	0	2160	1022	1	96	99	90	true	true	2	directed	25	0.1	elevation	false	1500	false	383	0	24-31°C	0.1	45000	50	0	random	false	0	source-water	2160	1659	20	1	0.6061	1	0	0	736	557	0	1294	1659	0
96	0	5	10	0	0	2160	1019	1	96	99	90	true	true	2	directed	10	0.1	elevation	false	1500	false	383	0	24-31°C	0.1	45000	50	0	random	false	0	source-water	2160	296	0	0.0453	0	0	0	0	1299	210	0	1509	6534	0
119	0	5	10	0	0	2160	1023	1	96	99	90	true	true	2	directed	25	0.1	elevation	false	1500	false	383	0	24-31°C	0.1	45000	50	0	random	false	0	source-water	2160	1756	21	0.9983	0.6	0	0	0	595	701	0	1296	1759	0
109	0	5	10	0	0	2160	1021	1	96	99	90	true	true	2	directed	25	0.1	elevation	false	1500	false	383	0	24-31°C	0.1	45000	50	0	random	false	0	source-water	2160	1732	22	0.9988	0.6286	0	0	0	824	602	0	1426	1734	0
105	0	5	10	0	0	2160	1020	1	96	99	90	true	true	2	directed	30	0.1	elevation	false	1500	false	383	0	24-31°C	0.1	45000	50	0	random	false	0	source-water	2160	1968	28	0.9995	0.7179	0	0	0	1129	806	0	1935	1969	0
113	0	5	10	0	0	2160	1022	1	96	99	90	true	true	2	directed	20	0.1	elevation	false	1500	false	383	0	24-31°C	0.1	45000	50	0	random	false	0	source-water	2160	1259	16	0.9976	0.64	0	0	0	879	283	0	1162	1262	0
108	0	5	10	0	0	2160	1021	1	96	99	90	true	true	2	directed	20	0.1	elevation	false	1500	false	383	0	24-31°C	0.1	45000	50	0	random	false	0	source-water	2160	1601	18	0.9988	0.5625	0	0	0	870	568	0	1438	1603	0
120	0	5	10	0	0	2160	1023	1	96	99	90	true	true	2	directed	30	0.1	elevation	false	1500	false	383	0	24-31°C	0.1	45000	50	0	random	false	0	source-water	2160	1755	24	0.9989	0.6857	0	0	0	583	671	0	1254	1757	0
107	0	5	10	0	0	2160	1021	1	96	99	90	true	true	2	directed	15	0.1	elevation	false	1500	false	383	0	24-31°C	0.1	45000	50	0	random	false	0	source-water	2160	1396	9	0.9993	0.3214	0	0	0	899	537	0	1436	1397	0
115	0	5	10	0	0	2160	1022	1	96	99	90	true	true	2	directed	30	0.1	elevation	false	1500	false	383	0	24-31°C	0.1	45000	50	0	random	false	0	source-water	2160	1905	24	0.9995	0.6316	0	0	0	746	698	0	1444	1906	0
123	0	5	10	0	0	2160	1024	1	96	99	90	true	true	2	directed	20	0.1	elevation	false	1500	false	383	0	24-31°C	0.1	45000	50	0	random	false	0	source-water	2160	1695	20	0.9994	0.5882	1	0	0	921	633	0	1555	1696	0
112	0	5	10	0	0	2160	1022	1	96	99	90	true	true	2	directed	15	0.1	elevation	false	1500	false	383	0	24-31°C	0.1	45000	50	0	random	false	0	source-water	2160	787	8	0.9975	0.5	0	0	0	1300	121	0	1421	789	0
101	0	5	10	0	0	2160	1020	1	96	99	90	true	true	2	directed	10	0.1	elevation	false	1500	false	383	0	24-31°C	0.1	45000	50	0	random	false	0	source-water	2160	121	0	0.0199	0	0	0	0	2164	31	0	2195	6077	0
122	0	5	10	0	0	2160	1024	1	96	99	90	true	true	2	directed	15	0.1	elevation	false	1500	false	383	0	24-31°C	0.1	45000	50	0	random	false	0	source-water	2160	1468	16	0.9986	0.5517	1	0	0	1062	528	0	1591	1470	0
116	0	5	10	0	0	2160	1023	1	96	99	90	true	true	2	directed	10	0.1	elevation	false	1500	false	383	0	24-31°C	0.1	45000	50	0	random	false	0	source-water	2160	346	0	0.0574	0	0	0	0	1299	97	0	1396	6029	0
110	0	5	10	0	0	2160	1021	1	96	99	90	true	true	2	directed	30	0.1	elevation	false	1500	false	383	0	24-31°C	0.1	45000	50	0	random	false	0	source-water	2160	1864	25	0.9989	0.6757	0	0	0	783	670	0	1453	1866	0
134	0	5	10	0	0	2160	1026	1	96	99	90	true	true	2	directed	25	0.1	elevation	false	1500	false	383	0	24-31°C	0.1	45000	50	0	random	false	0	source-water	2160	1803	24	0.9978	0.6667	1	0	0	1148	667	0	1816	1807	0
125	0	5	10	0	0	2160	1024	1	96	99	90	true	true	2	directed	30	0.1	elevation	false	1500	false	383	0	24-31°C	0.1	45000	50	0	random	false	0	source-water	2160	2100	28	0.9981	0.6667	0	0	0	849	819	0	1668	2104	0
121	0	5	10	0	0	2160	1024	1	96	99	90	true	true	2	directed	10	0.1	elevation	false	1500	false	383	0	24-31°C	0.1	45000	50	0	random	false	0	source-water	2160	341	3	0.0542	0.0238	0	0	0	1675	84	0	1759	6288	0
127	0	5	10	0	0	2160	1025	1	96	99	90	true	true	2	directed	15	0.1	elevation	false	1500	false	383	0	24-31°C	0.1	45000	50	0	random	false	0	source-water	2160	1259	7	0.9968	0.28	0	0	0	1488	734	0	2222	1263	0
129	0	5	10	0	0	2160	1025	1	96	99	90	true	true	2	directed	25	0.1	elevation	false	1500	false	383	0	24-31°C	0.1	45000	50	0	random	false	0	source-water	2160	1833	22	0.9989	0.5946	0	0	0	1058	815	0	1873	1835	0
124	0	5	10	0	0	2160	1024	1	96	99	90	true	true	2	directed	25	0.1	elevation	false	1500	false	383	0	24-31°C	0.1	45000	50	0	random	false	0	source-water	2160	1887	24	0.9995	0.6316	0	0	0	842	716	0	1558	1888	0
133	0	5	10	0	0	2160	1026	1	96	99	90	true	true	2	directed	20	0.1	elevation	false	1500	false	383	0	24-31°C	0.1	45000	50	0	random	false	0	source-water	2160	1632	18	1	0.5455	1	0	0	1352	599	0	1952	1632	0
132	0	5	10	0	0	2160	1026	1	96	99	90	true	true	2	directed	15	0.1	elevation	false	1500	false	383	0	24-31°C	0.1	45000	50	0	random	false	0	source-water	2160	1461	14	0.9986	0.4828	0	0	0	1610	571	0	2181	1463	0
111	0	5	10	0	0	2160	1022	1	96	99	90	true	true	2	directed	10	0.1	elevation	false	1500	false	383	0	24-31°C	0.1	45000	50	0	random	false	0	source-water	2160	151	0	0.0371	0	0	0	0	1574	15	0	1589	4074	0
135	0	5	10	0	0	2160	1026	1	96	99	90	true	true	2	directed	30	0.1	elevation	false	1500	false	383	0	24-31°C	0.1	45000	50	0	random	false	0	source-water	2160	1744	25	0.9977	0.7143	1	0	0	952	585	0	1538	1748	0
126	0	5	10	0	0	2160	1025	1	96	99	90	true	true	2	directed	10	0.1	elevation	false	1500	false	383	0	24-31°C	0.1	45000	50	0	random	false	0	source-water	2160	170	0	0.0567	0	0	0	0	1667	132	0	1799	2997	0
106	0	5	10	0	0	2160	1021	1	96	99	90	true	true	2	directed	10	0.1	elevation	false	1500	false	383	0	24-31°C	0.1	45000	50	0	random	false	0	source-water	2160	264	0	0.0516	0	0	0	0	888	45	0	933	5119	0
130	0	5	10	0	0	2160	1025	1	96	99	90	true	true	2	directed	30	0.1	elevation	false	1500	false	383	0	24-31°C	0.1	45000	50	0	random	false	0	source-water	2160	1881	26	0.9973	0.6842	2	0	0	817	749	0	1568	1886	0
131	0	5	10	0	0	2160	1026	1	96	99	90	true	true	2	directed	10	0.1	elevation	false	1500	false	383	0	24-31°C	0.1	45000	50	0	random	false	0	source-water	2160	191	0	0.0173	0	0	0	0	1952	43	0	1995	11042	0
128	0	5	10	0	0	2160	1025	1	96	99	90	true	true	2	directed	20	0.1	elevation	false	1500	false	383	0	24-31°C	0.1	45000	50	0	random	false	0	source-water	2160	1655	16	0.9964	0.4848	0	0	0	1260	850	0	2110	1661	0
