# Supplementary material for: Discovering the opposite shore: How did hominins cross sea straits?
Source: PLoS One. 2021 Jun 30;16(6):e0252885. doi: 10.1371/journal.pone.0252885 (PMC8244915; doi:10.1371/journal.pone.0252885)
Supplement: S2 File — CSV output of the simulation experiments presented in this paper and Python scripts used for creating the graphs. (ZIP) [file pone.0252885.s007.zip › 02OneFactorSensitivity/1RemoveNetlogoInfo/output/OneFactorSensitivity_ScenarioA_number-founder-agents_csv_out.csv]

[run number]	pioneering-probability	optimal-walking-speed	water-barrier-size	fleeing-probability	fleeing-threshold	max-simulation-duration	seed	pioneering-threshold	hours-until-dehydration	max-fleeing-pioneering-distance	current-direction	constant-population-size	dehydration	movement-in-water-speed	movement-in-water-direction	perception-radius	decision-randomness	map-coloring	thermoregulation	basal-metabolic-rate	hypothermia	energy-loss-water-movement	death-rate-in-water	water-temperature-interval	population-density	max-energy	number-founder-agents	current-speed	map-scenario	remove-old-population	min-resources	attempt-counter	[step]	sum-of-target-area-hominins	sum-of-founder-population-size-reached	crossing-success-rate-individuals	crossing-success-rate-founder-population	death-dehydration	death-exhaustion	death-hypothermia	death-left_map_land	death-left_map_water	death-random	sum-of-deaths	attempts-source-water	mean-individual-hours-water-crossing
15	0	5	10	0	0	2160	1002	1	96	99	90	true	true	2	random	20	0.1	elevation	true	1500	true	800	0	24-31°C	0.1	45000	70	0	random	false	0	source-water	2160	2327	5	0.1843	0.0278	0	0	2802	2390	421	0	5613	12625	10.193401056888451
14	0	5	10	0	0	2160	1002	1	96	99	90	true	true	2	random	20	0.1	elevation	true	1500	true	800	0	24-31°C	0.1	45000	60	0	random	false	0	source-water	2160	2306	6	0.1805	0.0282	0	0	2838	2309	424	0	5571	12775	10.14771756021756
12	0	5	10	0	0	2160	1002	1	96	99	90	true	true	2	random	20	0.1	elevation	true	1500	true	800	0	24-31°C	0.1	45000	40	0	random	false	0	source-water	2160	2319	14	0.1799	0.0435	0	0	2803	2347	436	0	5586	12893	10.13843763680911
10	0	5	10	0	0	2160	1001	1	96	99	90	true	true	2	random	20	0.1	elevation	true	1500	true	800	0	24-31°C	0.1	45000	70	0	random	false	0	source-water	2160	1772	2	0.1816	0.0144	0	0	2247	3178	283	0	5708	9759	10.753615023474179
19	0	5	10	0	0	2160	1003	1	96	99	90	true	true	2	random	20	0.1	elevation	true	1500	true	800	0	24-31°C	0.1	45000	60	0	random	false	0	source-water	2160	2182	5	0.1803	0.0248	0	0	2713	1231	379	0	4323	12100	10.526604899165875
11	0	5	10	0	0	2160	1002	1	96	99	90	true	true	2	random	20	0.1	elevation	true	1500	true	800	0	24-31°C	0.1	45000	30	0	random	false	0	source-water	2160	2320	23	0.179	0.0532	0	0	2811	2288	453	0	5552	12961	10.045356490204954
1	0	5	10	0	0	2160	1000	1	96	99	90	true	true	2	random	20	0.1	elevation	true	1500	true	800	0	24-31°C	0.1	45000	30	0	random	false	0	source-water	2160	2262	23	0.1784	0.0544	0	0	2802	2626	529	0	5957	12677	10.117810229516508
16	0	5	10	0	0	2160	1003	1	96	99	90	true	true	2	random	20	0.1	elevation	true	1500	true	800	0	24-31°C	0.1	45000	30	0	random	false	0	source-water	2160	2184	20	0.1802	0.0495	0	0	2810	1232	427	0	4469	12117	10.121085255048225
4	0	5	10	0	0	2160	1000	1	96	99	90	true	true	2	random	20	0.1	elevation	true	1500	true	800	0	24-31°C	0.1	45000	60	0	random	false	0	source-water	2160	2215	6	0.1799	0.0293	0	0	2801	2560	553	0	5914	12310	10.05209804084804
9	0	5	10	0	0	2160	1001	1	96	99	90	true	true	2	random	20	0.1	elevation	true	1500	true	800	0	24-31°C	0.1	45000	60	0	random	false	0	source-water	2160	1741	3	0.1828	0.0189	0	0	2200	3163	278	0	5641	9526	10.235516956162117
13	0	5	10	0	0	2160	1002	1	96	99	90	true	true	2	random	20	0.1	elevation	true	1500	true	800	0	24-31°C	0.1	45000	50	0	random	false	0	source-water	2160	2342	9	0.1857	0.0357	0	0	2727	2287	444	0	5458	12614	10.256531626590286
8	0	5	10	0	0	2160	1001	1	96	99	90	true	true	2	random	20	0.1	elevation	true	1500	true	800	0	24-31°C	0.1	45000	50	0	random	false	0	source-water	2160	1703	7	0.1766	0.0363	0	0	2134	3066	241	0	5441	9644	10.565176493487362
2	0	5	10	0	0	2160	1000	1	96	99	90	true	true	2	random	20	0.1	elevation	true	1500	true	800	0	24-31°C	0.1	45000	40	0	random	false	0	source-water	2160	2272	14	0.1783	0.0439	0	0	2776	2581	547	0	5904	12743	10.265119758628048
20	0	5	10	0	0	2160	1003	1	96	99	90	true	true	2	random	20	0.1	elevation	true	1500	true	800	0	24-31°C	0.1	45000	70	0	random	false	0	source-water	2160	2109	2	0.1726	0.0114	0	0	2810	1189	386	0	4385	12217	10.51672077922078
3	0	5	10	0	0	2160	1000	1	96	99	90	true	true	2	random	20	0.1	elevation	true	1500	true	800	0	24-31°C	0.1	45000	50	0	random	false	0	source-water	2160	2308	9	0.1757	0.0342	0	0	2819	2543	540	0	5902	13138	10.209095925297113
7	0	5	10	0	0	2160	1001	1	96	99	90	true	true	2	random	20	0.1	elevation	true	1500	true	800	0	24-31°C	0.1	45000	40	0	random	false	0	source-water	2160	1699	10	0.1845	0.0435	0	0	2068	3042	256	0	5366	9209	10.25203982139929
29	0	5	10	0	0	2160	1005	1	96	99	90	true	true	2	random	20	0.1	elevation	true	1500	true	800	0	24-31°C	0.1	45000	60	0	random	false	0	source-water	2160	2028	8	0.1807	0.0428	0	0	2362	2535	453	0	5350	11221	10.15817093292891
18	0	5	10	0	0	2160	1003	1	96	99	90	true	true	2	random	20	0.1	elevation	true	1500	true	800	0	24-31°C	0.1	45000	50	0	random	false	0	source-water	2160	2181	7	0.1753	0.0281	0	0	2771	1195	386	0	4352	12441	10.523717954096384
6	0	5	10	0	0	2160	1001	1	96	99	90	true	true	2	random	20	0.1	elevation	true	1500	true	800	0	24-31°C	0.1	45000	30	0	random	false	0	source-water	2160	1735	18	0.1862	0.0579	0	0	2165	3073	251	0	5489	9317	10.574561467186895
17	0	5	10	0	0	2160	1003	1	96	99	90	true	true	2	random	20	0.1	elevation	true	1500	true	800	0	24-31°C	0.1	45000	40	0	random	false	0	source-water	2160	2148	11	0.1766	0.0362	0	0	2800	1221	386	0	4407	12161	10.13477140093612
22	0	5	10	0	0	2160	1004	1	96	99	90	true	true	2	random	20	0.1	elevation	true	1500	true	800	0	24-31°C	0.1	45000	40	0	random	false	0	source-water	2160	2242	11	0.1784	0.035	0	0	2923	1664	371	0	4958	12567	10.15845149143617
21	0	5	10	0	0	2160	1004	1	96	99	90	true	true	2	random	20	0.1	elevation	true	1500	true	800	0	24-31°C	0.1	45000	30	0	random	false	0	source-water	2160	2300	25	0.1807	0.059	0	0	2861	1645	365	0	4871	12730	10.60147538157187
25	0	5	10	0	0	2160	1004	1	96	99	90	true	true	2	random	20	0.1	elevation	true	1500	true	800	0	24-31°C	0.1	45000	70	0	random	false	0	source-water	2160	2404	3	0.1904	0.0167	0	0	2963	1589	342	0	4894	12624	10.331058922884464
26	0	5	10	0	0	2160	1005	1	96	99	90	true	true	2	random	20	0.1	elevation	true	1500	true	800	0	24-31°C	0.1	45000	30	0	random	false	0	source-water	2160	1992	28	0.1763	0.0743	0	0	2304	2517	445	0	5266	11297	10.050763312189003
23	0	5	10	0	0	2160	1004	1	96	99	90	true	true	2	random	20	0.1	elevation	true	1500	true	800	0	24-31°C	0.1	45000	50	0	random	false	0	source-water	2160	2293	8	0.1799	0.0314	0	0	2898	1681	378	0	4957	12743	10.743041119448783
31	0	5	10	0	0	2160	1006	1	96	99	90	true	true	2	random	20	0.1	elevation	true	1500	true	800	0	24-31°C	0.1	45000	30	0	random	false	0	source-water	2160	1868	18	0.1825	0.0528	0	0	2321	2517	287	0	5125	10236	10.82672608508127
24	0	5	10	0	0	2160	1004	1	96	99	90	true	true	2	random	20	0.1	elevation	true	1500	true	800	0	24-31°C	0.1	45000	60	0	random	false	0	source-water	2160	2332	4	0.1852	0.019	0	0	2884	1636	364	0	4884	12590	10.55012043057139
32	0	5	10	0	0	2160	1006	1	96	99	90	true	true	2	random	20	0.1	elevation	true	1500	true	800	0	24-31°C	0.1	45000	40	0	random	false	0	source-water	2160	1756	8	0.1791	0.0327	0	0	2211	2553	299	0	5063	9807	10.465187739699982
30	0	5	10	0	0	2160	1005	1	96	99	90	true	true	2	random	20	0.1	elevation	true	1500	true	800	0	24-31°C	0.1	45000	70	0	random	false	0	source-water	2160	2017	5	0.1772	0.0307	0	0	2422	2418	437	0	5277	11384	10.53534079136367
5	0	5	10	0	0	2160	1000	1	96	99	90	true	true	2	random	20	0.1	elevation	true	1500	true	800	0	24-31°C	0.1	45000	70	0	random	false	0	source-water	2160	2220	4	0.1775	0.0223	0	0	2810	2697	526	0	6033	12508	10.224536809197142
33	0	5	10	0	0	2160	1006	1	96	99	90	true	true	2	random	20	0.1	elevation	true	1500	true	800	0	24-31°C	0.1	45000	50	0	random	false	0	source-water	2160	1790	7	0.1846	0.0361	0	0	2167	2438	290	0	4895	9696	10.673415563559729
34	0	5	10	0	0	2160	1006	1	96	99	90	true	true	2	random	20	0.1	elevation	true	1500	true	800	0	24-31°C	0.1	45000	60	0	random	false	0	source-water	2160	1850	5	0.1811	0.0294	0	0	2246	2541	290	0	5077	10213	10.541693087098466
35	0	5	10	0	0	2160	1006	1	96	99	90	true	true	2	random	20	0.1	elevation	true	1500	true	800	0	24-31°C	0.1	45000	70	0	random	false	0	source-water	2160	1824	3	0.1844	0.0213	0	0	2243	2438	291	0	4972	9889	10.54163802978236
36	0	5	10	0	0	2160	1007	1	96	99	90	true	true	2	random	20	0.1	elevation	true	1500	true	800	0	24-31°C	0.1	45000	30	0	random	false	0	source-water	2160	1995	21	0.1751	0.0553	0	0	2567	1597	266	0	4430	11392	10.52507144829597
27	0	5	10	0	0	2160	1005	1	96	99	90	true	true	2	random	20	0.1	elevation	true	1500	true	800	0	24-31°C	0.1	45000	40	0	random	false	0	source-water	2160	1966	16	0.178	0.058	0	0	2356	2358	421	0	5135	11048	10.473577637071914
28	0	5	10	0	0	2160	1005	1	96	99	90	true	true	2	random	20	0.1	elevation	true	1500	true	800	0	24-31°C	0.1	45000	50	0	random	false	0	source-water	2160	2052	11	0.1837	0.0493	0	0	2414	2472	429	0	5315	11171	10.256883792822997
37	0	5	10	0	0	2160	1007	1	96	99	90	true	true	2	random	20	0.1	elevation	true	1500	true	800	0	24-31°C	0.1	45000	40	0	random	false	0	source-water	2160	2029	12	0.1787	0.0423	0	0	2557	1535	267	0	4359	11353	10.033494840918307
40	0	5	10	0	0	2160	1007	1	96	99	90	true	true	2	random	20	0.1	elevation	true	1500	true	800	0	24-31°C	0.1	45000	70	0	random	false	0	source-water	2160	2154	5	0.1876	0.0305	0	0	2622	1651	291	0	4564	11483	10.925432354082577
38	0	5	10	0	0	2160	1007	1	96	99	90	true	true	2	random	20	0.1	elevation	true	1500	true	800	0	24-31°C	0.1	45000	50	0	random	false	0	source-water	2160	2017	9	0.1812	0.0404	0	0	2544	1610	287	0	4441	11131	10.809982962593601
47	0	5	10	0	0	2160	1009	1	96	99	90	true	true	2	random	20	0.1	elevation	true	1500	true	800	0	24-31°C	0.1	45000	40	0	random	false	0	source-water	2160	2352	15	0.1795	0.0457	0	0	2958	1402	573	0	4933	13105	10.388037848658433
39	0	5	10	0	0	2160	1007	1	96	99	90	true	true	2	random	20	0.1	elevation	true	1500	true	800	0	24-31°C	0.1	45000	60	0	random	false	0	source-water	2160	2147	7	0.1856	0.0363	0	0	2499	1644	307	0	4450	11566	10.405446371372383
46	0	5	10	0	0	2160	1009	1	96	99	90	true	true	2	random	20	0.1	elevation	true	1500	true	800	0	24-31°C	0.1	45000	30	0	random	false	0	source-water	2160	2317	23	0.1765	0.0525	0	0	2877	1411	577	0	4865	13125	10.253076593939571
41	0	5	10	0	0	2160	1008	1	96	99	90	true	true	2	random	20	0.1	elevation	true	1500	true	800	0	24-31°C	0.1	45000	30	0	random	false	0	source-water	2160	1345	12	0.1763	0.0472	0	0	1556	1510	449	0	3515	7627	10.586374019153887
43	0	5	10	0	0	2160	1008	1	96	99	90	true	true	2	random	20	0.1	elevation	true	1500	true	800	0	24-31°C	0.1	45000	50	0	random	false	0	source-water	2160	1378	6	0.1805	0.0392	0	0	1568	1481	474	0	3523	7633	10.44230259933232
42	0	5	10	0	0	2160	1008	1	96	99	90	true	true	2	random	20	0.1	elevation	true	1500	true	800	0	24-31°C	0.1	45000	40	0	random	false	0	source-water	2160	1322	7	0.171	0.0363	0	0	1545	1522	485	0	3552	7732	10.111065650947518
56	0	5	10	0	0	2160	1011	1	96	99	90	true	true	2	random	20	0.1	elevation	true	1500	true	800	0	24-31°C	0.1	45000	30	0	random	false	0	source-water	2160	2237	24	0.1796	0.0578	0	0	2783	1695	525	0	5003	12457	10.279043022815026
44	0	5	10	0	0	2160	1008	1	96	99	90	true	true	2	random	20	0.1	elevation	true	1500	true	800	0	24-31°C	0.1	45000	60	0	random	false	0	source-water	2160	1353	3	0.1764	0.0234	0	0	1593	1505	487	0	3585	7669	10.271891700276234
58	0	5	10	0	0	2160	1011	1	96	99	90	true	true	2	random	20	0.1	elevation	true	1500	true	800	0	24-31°C	0.1	45000	50	0	random	false	0	source-water	2160	2320	11	0.1821	0.0431	0	0	2770	1632	525	0	4927	12737	10.060817711701777
49	0	5	10	0	0	2160	1009	1	96	99	90	true	true	2	random	20	0.1	elevation	true	1500	true	800	0	24-31°C	0.1	45000	60	0	random	false	0	source-water	2160	2381	6	0.176	0.0265	0	0	2911	1417	590	0	4918	13532	10.42305165909616
48	0	5	10	0	0	2160	1009	1	96	99	90	true	true	2	random	20	0.1	elevation	true	1500	true	800	0	24-31°C	0.1	45000	50	0	random	false	0	source-water	2160	2341	9	0.1816	0.0349	0	0	2803	1436	598	0	4837	12893	10.03418563428037
45	0	5	10	0	0	2160	1008	1	96	99	90	true	true	2	random	20	0.1	elevation	true	1500	true	800	0	24-31°C	0.1	45000	70	0	random	false	0	source-water	2160	1285	2	0.1755	0.019	0	0	1535	1462	455	0	3452	7320	10.49945054945055
61	0	5	10	0	0	2160	1012	1	96	99	90	true	true	2	random	20	0.1	elevation	true	1500	true	800	0	24-31°C	0.1	45000	30	0	random	false	0	source-water	2160	2520	14	0.1827	0.0304	0	0	3110	2760	498	0	6368	13791	10.415240129137484
50	0	5	10	0	0	2160	1009	1	96	99	90	true	true	2	random	20	0.1	elevation	true	1500	true	800	0	24-31°C	0.1	45000	70	0	random	false	0	source-water	2160	2351	4	0.1773	0.0212	0	0	2951	1418	572	0	4941	13257	10.508458319537455
52	0	5	10	0	0	2160	1010	1	96	99	90	true	true	2	random	20	0.1	elevation	true	1500	true	800	0	24-31°C	0.1	45000	40	0	random	false	0	source-water	2160	2445	15	0.1795	0.044	0	0	2995	2445	357	0	5797	13621	10.337958979962982
62	0	5	10	0	0	2160	1012	1	96	99	90	true	true	2	random	20	0.1	elevation	true	1500	true	800	0	24-31°C	0.1	45000	40	0	random	false	0	source-water	2160	2458	9	0.1818	0.0266	0	0	3111	2824	443	0	6378	13517	10.300227646278012
63	0	5	10	0	0	2160	1012	1	96	99	90	true	true	2	random	20	0.1	elevation	true	1500	true	800	0	24-31°C	0.1	45000	50	0	random	false	0	source-water	2160	2527	5	0.1817	0.018	0	0	3167	2729	421	0	6317	13906	10.041123251268434
51	0	5	10	0	0	2160	1010	1	96	99	90	true	true	2	random	20	0.1	elevation	true	1500	true	800	0	24-31°C	0.1	45000	30	0	random	false	0	source-water	2160	2501	25	0.1795	0.0539	0	0	3045	2454	379	0	5878	13930	10.553210341281197
54	0	5	10	0	0	2160	1010	1	96	99	90	true	true	2	random	20	0.1	elevation	true	1500	true	800	0	24-31°C	0.1	45000	60	0	random	false	0	source-water	2160	2563	7	0.186	0.0304	0	0	3177	2424	355	0	5956	13781	10.032712406565242
64	0	5	10	0	0	2160	1012	1	96	99	90	true	true	2	random	20	0.1	elevation	true	1500	true	800	0	24-31°C	0.1	45000	60	0	random	false	0	source-water	2160	2418	2	0.1823	0.009	0	0	3116	2869	459	0	6444	13262	9.984126984126984
53	0	5	10	0	0	2160	1010	1	96	99	90	true	true	2	random	20	0.1	elevation	true	1500	true	800	0	24-31°C	0.1	45000	50	0	random	false	0	source-water	2160	2481	8	0.1779	0.0287	0	0	3102	2369	376	0	5847	13948	10.358658597945738
70	0	5	10	0	0	2160	1013	1	96	99	90	true	true	2	random	20	0.1	elevation	true	1500	true	800	0	24-31°C	0.1	45000	70	0	random	false	0	source-water	2160	2135	4	0.1864	0.0244	0	0	2683	2061	159	0	4903	11455	10.042618450846637
68	0	5	10	0	0	2160	1013	1	96	99	90	true	true	2	random	20	0.1	elevation	true	1500	true	800	0	24-31°C	0.1	45000	50	0	random	false	0	source-water	2160	2117	9	0.1856	0.0395	0	0	2677	2105	186	0	4968	11407	9.854487640951163
69	0	5	10	0	0	2160	1013	1	96	99	90	true	true	2	random	20	0.1	elevation	true	1500	true	800	0	24-31°C	0.1	45000	60	0	random	false	0	source-water	2160	2069	6	0.1845	0.0321	0	0	2589	2078	186	0	4853	11217	9.87535200489746
67	0	5	10	0	0	2160	1013	1	96	99	90	true	true	2	random	20	0.1	elevation	true	1500	true	800	0	24-31°C	0.1	45000	40	0	random	false	0	source-water	2160	2131	14	0.1828	0.0481	0	0	2629	2105	194	0	4928	11657	10.440438553258263
57	0	5	10	0	0	2160	1011	1	96	99	90	true	true	2	random	20	0.1	elevation	true	1500	true	800	0	24-31°C	0.1	45000	40	0	random	false	0	source-water	2160	2200	13	0.1757	0.0415	0	0	2720	1655	491	0	4866	12524	9.949763545396129
55	0	5	10	0	0	2160	1010	1	96	99	90	true	true	2	random	20	0.1	elevation	true	1500	true	800	0	24-31°C	0.1	45000	70	0	random	false	0	source-water	2160	2530	5	0.1835	0.0254	0	0	3183	2492	354	0	6029	13784	10.084852737149404
76	0	5	10	0	0	2160	1015	1	96	99	90	true	true	2	random	20	0.1	elevation	true	1500	true	800	0	24-31°C	0.1	45000	30	0	random	false	0	source-water	2160	1166	7	0.182	0.0327	0	0	1294	2895	291	0	4480	6405	10.574458406083332
59	0	5	10	0	0	2160	1011	1	96	99	90	true	true	2	random	20	0.1	elevation	true	1500	true	800	0	24-31°C	0.1	45000	60	0	random	false	0	source-water	2160	2245	8	0.1825	0.039	0	0	2755	1649	479	0	4883	12299	10.304177858162303
72	0	5	10	0	0	2160	1014	1	96	99	90	true	true	2	random	20	0.1	elevation	true	1500	true	800	0	24-31°C	0.1	45000	40	0	random	false	0	source-water	2160	2317	20	0.1756	0.0606	0	0	2748	2194	498	0	5440	13196	10.250926466402973
71	0	5	10	0	0	2160	1014	1	96	99	90	true	true	2	random	20	0.1	elevation	true	1500	true	800	0	24-31°C	0.1	45000	30	0	random	false	0	source-water	2160	2261	32	0.1785	0.0758	0	0	2660	2242	504	0	5406	12668	10.338166043455182
78	0	5	10	0	0	2160	1015	1	96	99	90	true	true	2	random	20	0.1	elevation	true	1500	true	800	0	24-31°C	0.1	45000	50	0	random	false	0	source-water	2160	1145	3	0.1798	0.0236	0	0	1277	2953	270	0	4500	6369	10.417366818873667
60	0	5	10	0	0	2160	1011	1	96	99	90	true	true	2	random	20	0.1	elevation	true	1500	true	800	0	24-31°C	0.1	45000	70	0	random	false	0	source-water	2160	2302	7	0.1843	0.0393	0	0	2637	1576	479	0	4692	12489	10.17251492177024
75	0	5	10	0	0	2160	1014	1	96	99	90	true	true	2	random	20	0.1	elevation	true	1500	true	800	0	24-31°C	0.1	45000	70	0	random	false	0	source-water	2160	2262	7	0.1796	0.0389	0	0	2629	2249	492	0	5370	12592	10.567061695898966
73	0	5	10	0	0	2160	1014	1	96	99	90	true	true	2	random	20	0.1	elevation	true	1500	true	800	0	24-31°C	0.1	45000	50	0	random	false	0	source-water	2160	2393	14	0.1824	0.0534	0	0	2738	2272	493	0	5503	13122	10.570382093715642
65	0	5	10	0	0	2160	1012	1	96	99	90	true	true	2	random	20	0.1	elevation	true	1500	true	800	0	24-31°C	0.1	45000	70	0	random	false	0	source-water	2160	2443	1	0.1805	0.0052	0	0	3080	2819	467	0	6366	13538	10.342857142857143
82	0	5	10	0	0	2160	1016	1	96	99	90	true	true	2	random	20	0.1	elevation	true	1500	true	800	0	24-31°C	0.1	45000	40	0	random	false	0	source-water	2160	2258	12	0.1785	0.038	0	0	2791	2125	544	0	5460	12649	9.607521834686919
66	0	5	10	0	0	2160	1013	1	96	99	90	true	true	2	random	20	0.1	elevation	true	1500	true	800	0	24-31°C	0.1	45000	30	0	random	false	0	source-water	2160	2156	23	0.1898	0.0607	0	0	2634	2167	176	0	4977	11360	10.582506957271885
74	0	5	10	0	0	2160	1014	1	96	99	90	true	true	2	random	20	0.1	elevation	true	1500	true	800	0	24-31°C	0.1	45000	60	0	random	false	0	source-water	2160	2443	10	0.1907	0.0467	0	0	2733	2254	500	0	5487	12812	10.31107177641806
85	0	5	10	0	0	2160	1016	1	96	99	90	true	true	2	random	20	0.1	elevation	true	1500	true	800	0	24-31°C	0.1	45000	70	0	random	false	0	source-water	2160	2278	2	0.1746	0.0108	0	0	2803	1945	552	0	5300	13048	10.169747899159663
77	0	5	10	0	0	2160	1015	1	96	99	90	true	true	2	random	20	0.1	elevation	true	1500	true	800	0	24-31°C	0.1	45000	40	0	random	false	0	source-water	2160	1147	4	0.1756	0.0245	0	0	1295	2929	279	0	4503	6531	10.229935576771544
86	0	5	10	0	0	2160	1017	1	96	99	90	true	true	2	random	20	0.1	elevation	true	1500	true	800	0	24-31°C	0.1	45000	30	0	random	false	0	source-water	2160	1891	23	0.1745	0.0637	0	0	2355	2516	479	0	5350	10839	10.161568261215153
79	0	5	10	0	0	2160	1015	1	96	99	90	true	true	2	random	20	0.1	elevation	true	1500	true	800	0	24-31°C	0.1	45000	60	0	random	false	0	source-water	2160	1161	2	0.1783	0.0183	0	0	1271	2933	273	0	4477	6512	10.44512987012987
80	0	5	10	0	0	2160	1015	1	96	99	90	true	true	2	random	20	0.1	elevation	true	1500	true	800	0	24-31°C	0.1	45000	70	0	random	false	0	source-water	2160	1185	2	0.1906	0.0225	0	0	1290	2985	268	0	4543	6218	10.042063492063491
81	0	5	10	0	0	2160	1016	1	96	99	90	true	true	2	random	20	0.1	elevation	true	1500	true	800	0	24-31°C	0.1	45000	30	0	random	false	0	source-water	2160	2311	21	0.1718	0.0469	0	0	2803	2045	619	0	5467	13450	10.269837048634699
89	0	5	10	0	0	2160	1017	1	96	99	90	true	true	2	random	20	0.1	elevation	true	1500	true	800	0	24-31°C	0.1	45000	60	0	random	false	0	source-water	2160	1889	6	0.1781	0.0339	0	0	2152	2371	513	0	5036	10604	11.070168371397878
91	0	5	10	0	0	2160	1018	1	96	99	90	true	true	2	random	20	0.1	elevation	true	1500	true	800	0	24-31°C	0.1	45000	30	0	random	false	0	source-water	2160	1912	7	0.1735	0.0191	0	0	2425	1572	484	0	4481	11019	10.33226322996731
92	0	5	10	0	0	2160	1018	1	96	99	90	true	true	2	random	20	0.1	elevation	true	1500	true	800	0	24-31°C	0.1	45000	40	0	random	false	0	source-water	2160	1935	4	0.183	0.0152	0	0	2280	1560	541	0	4381	10576	9.90875079078474
97	0	5	10	0	0	2160	1019	1	96	99	90	true	true	2	random	20	0.1	elevation	true	1500	true	800	0	24-31°C	0.1	45000	40	0	random	false	0	source-water	2160	2062	12	0.1754	0.0408	0	0	2459	1331	681	0	4471	11758	10.17240071341959
83	0	5	10	0	0	2160	1016	1	96	99	90	true	true	2	random	20	0.1	elevation	true	1500	true	800	0	24-31°C	0.1	45000	50	0	random	false	0	source-water	2160	2288	7	0.179	0.0273	0	0	2790	2070	565	0	5425	12784	10.285117147660701
88	0	5	10	0	0	2160	1017	1	96	99	90	true	true	2	random	20	0.1	elevation	true	1500	true	800	0	24-31°C	0.1	45000	50	0	random	false	0	source-water	2160	1881	10	0.1775	0.0472	0	0	2346	2530	463	0	5339	10599	10.097882492866097
84	0	5	10	0	0	2160	1016	1	96	99	90	true	true	2	random	20	0.1	elevation	true	1500	true	800	0	24-31°C	0.1	45000	60	0	random	false	0	source-water	2160	2245	4	0.1769	0.019	0	0	2771	2036	543	0	5350	12689	10.59853530144626
101	0	5	10	0	0	2160	1020	1	96	99	90	true	true	2	random	20	0.1	elevation	true	1500	true	800	0	24-31°C	0.1	45000	30	0	random	false	0	source-water	2160	1902	22	0.1778	0.0616	0	0	2351	2774	409	0	5534	10699	10.306417117362777
87	0	5	10	0	0	2160	1017	1	96	99	90	true	true	2	random	20	0.1	elevation	true	1500	true	800	0	24-31°C	0.1	45000	40	0	random	false	0	source-water	2160	1952	15	0.1868	0.0575	0	0	2244	2466	484	0	5194	10447	10.58445663074812
93	0	5	10	0	0	2160	1018	1	96	99	90	true	true	2	random	20	0.1	elevation	true	1500	true	800	0	24-31°C	0.1	45000	50	0	random	false	0	source-water	2160	1858	2	0.1792	0.0097	0	0	2288	1505	482	0	4275	10371	10.593703703703703
100	0	5	10	0	0	2160	1019	1	96	99	90	true	true	2	random	20	0.1	elevation	true	1500	true	800	0	24-31°C	0.1	45000	70	0	random	false	0	source-water	2160	2136	4	0.1755	0.023	0	0	2505	1408	673	0	4586	12174	9.95859530653361
99	0	5	10	0	0	2160	1019	1	96	99	90	true	true	2	random	20	0.1	elevation	true	1500	true	800	0	24-31°C	0.1	45000	60	0	random	false	0	source-water	2160	2152	6	0.1759	0.0294	0	0	2549	1369	676	0	4594	12233	10.334935155652891
106	0	5	10	0	0	2160	1021	1	96	99	90	true	true	2	random	20	0.1	elevation	true	1500	true	800	0	24-31°C	0.1	45000	30	0	random	false	0	source-water	2160	1905	18	0.1759	0.0499	0	0	2329	1448	430	0	4207	10833	10.24545788867174
94	0	5	10	0	0	2160	1018	1	96	99	90	true	true	2	random	20	0.1	elevation	true	1500	true	800	0	24-31°C	0.1	45000	60	0	random	false	0	source-water	2160	1951	0	0.1795	0	0	0	2327	1578	497	0	4402	10868	0
90	0	5	10	0	0	2160	1017	1	96	99	90	true	true	2	random	20	0.1	elevation	true	1500	true	800	0	24-31°C	0.1	45000	70	0	random	false	0	source-water	2160	1883	4	0.1685	0.025	0	0	2264	2414	513	0	5191	11176	10.381900081900081
103	0	5	10	0	0	2160	1020	1	96	99	90	true	true	2	random	20	0.1	elevation	true	1500	true	800	0	24-31°C	0.1	45000	50	0	random	false	0	source-water	2160	1920	8	0.1807	0.0376	0	0	2323	2860	449	0	5632	10627	10.500153242036063
104	0	5	10	0	0	2160	1020	1	96	99	90	true	true	2	random	20	0.1	elevation	true	1500	true	800	0	24-31°C	0.1	45000	60	0	random	false	0	source-water	2160	1912	7	0.1782	0.0391	0	0	2265	2715	423	0	5403	10731	10.321581123376319
109	0	5	10	0	0	2160	1021	1	96	99	90	true	true	2	random	20	0.1	elevation	true	1500	true	800	0	24-31°C	0.1	45000	60	0	random	false	0	source-water	2160	1895	5	0.1773	0.0281	0	0	2273	1355	401	0	4029	10686	10.664467792370232
95	0	5	10	0	0	2160	1018	1	96	99	90	true	true	2	random	20	0.1	elevation	true	1500	true	800	0	24-31°C	0.1	45000	70	0	random	false	0	source-water	2160	1951	0	0.1795	0	0	0	2327	1578	497	0	4402	10868	0
111	0	5	10	0	0	2160	1022	1	96	99	90	true	true	2	random	20	0.1	elevation	true	1500	true	800	0	24-31°C	0.1	45000	30	0	random	false	0	source-water	2160	1759	18	0.1899	0.0583	0	0	2124	1617	266	0	4007	9261	10.929756915202988
96	0	5	10	0	0	2160	1019	1	96	99	90	true	true	2	random	20	0.1	elevation	true	1500	true	800	0	24-31°C	0.1	45000	30	0	random	false	0	source-water	2160	2125	21	0.1759	0.0521	0	0	2401	1393	675	0	4469	12081	10.562575182838215
105	0	5	10	0	0	2160	1020	1	96	99	90	true	true	2	random	20	0.1	elevation	true	1500	true	800	0	24-31°C	0.1	45000	70	0	random	false	0	source-water	2160	1926	5	0.1777	0.0323	0	0	2284	2889	483	0	5656	10839	10.748662910501311
116	0	5	10	0	0	2160	1023	1	96	99	90	true	true	2	random	20	0.1	elevation	true	1500	true	800	0	24-31°C	0.1	45000	30	0	random	false	0	source-water	2160	2657	32	0.1771	0.064	0	0	3380	1693	683	0	5756	15003	10.254493449191662
118	0	5	10	0	0	2160	1023	1	96	99	90	true	true	2	random	20	0.1	elevation	true	1500	true	800	0	24-31°C	0.1	45000	50	0	random	false	0	source-water	2160	2745	14	0.1828	0.0467	0	0	3129	1742	693	0	5564	15019	10.296891081944954
108	0	5	10	0	0	2160	1021	1	96	99	90	true	true	2	random	20	0.1	elevation	true	1500	true	800	0	24-31°C	0.1	45000	50	0	random	false	0	source-water	2160	1916	7	0.1772	0.0324	0	0	2400	1449	380	0	4229	10813	10.331761148904006
115	0	5	10	0	0	2160	1022	1	96	99	90	true	true	2	random	20	0.1	elevation	true	1500	true	800	0	24-31°C	0.1	45000	70	0	random	false	0	source-water	2160	1643	2	0.1823	0.0155	0	0	2103	1690	251	0	4044	9012	10.400793650793652
122	0	5	10	0	0	2160	1024	1	96	99	90	true	true	2	random	20	0.1	elevation	true	1500	true	800	0	24-31°C	0.1	45000	40	0	random	false	0	source-water	2160	2199	15	0.1751	0.0478	0	0	2599	1628	593	0	4820	12556	10.189886663353397
102	0	5	10	0	0	2160	1020	1	96	99	90	true	true	2	random	20	0.1	elevation	true	1500	true	800	0	24-31°C	0.1	45000	40	0	random	false	0	source-water	2160	1881	13	0.173	0.0478	0	0	2283	2864	471	0	5618	10872	10.376402459716351
98	0	5	10	0	0	2160	1019	1	96	99	90	true	true	2	random	20	0.1	elevation	true	1500	true	800	0	24-31°C	0.1	45000	50	0	random	false	0	source-water	2160	2039	9	0.1793	0.0396	0	0	2413	1388	598	0	4399	11370	10.048064557942375
117	0	5	10	0	0	2160	1023	1	96	99	90	true	true	2	random	20	0.1	elevation	true	1500	true	800	0	24-31°C	0.1	45000	40	0	random	false	0	source-water	2160	2730	20	0.182	0.0533	0	0	3352	1709	638	0	5699	14996	9.973312093805625
110	0	5	10	0	0	2160	1021	1	96	99	90	true	true	2	random	20	0.1	elevation	true	1500	true	800	0	24-31°C	0.1	45000	70	0	random	false	0	source-water	2160	1899	4	0.1846	0.0272	0	0	2264	1440	408	0	4112	10286	10.326056563989733
107	0	5	10	0	0	2160	1021	1	96	99	90	true	true	2	random	20	0.1	elevation	true	1500	true	800	0	24-31°C	0.1	45000	40	0	random	false	0	source-water	2160	1960	12	0.1811	0.0443	0	0	2333	1474	411	0	4218	10824	10.561451754892369
114	0	5	10	0	0	2160	1022	1	96	99	90	true	true	2	random	20	0.1	elevation	true	1500	true	800	0	24-31°C	0.1	45000	60	0	random	false	0	source-water	2160	1694	4	0.1785	0.0253	0	0	2176	1613	252	0	4041	9491	10.57824036211636
112	0	5	10	0	0	2160	1022	1	96	99	90	true	true	2	random	20	0.1	elevation	true	1500	true	800	0	24-31°C	0.1	45000	40	0	random	false	0	source-water	2160	1721	9	0.1805	0.0378	0	0	2181	1676	271	0	4128	9533	9.847722222494367
113	0	5	10	0	0	2160	1022	1	96	99	90	true	true	2	random	20	0.1	elevation	true	1500	true	800	0	24-31°C	0.1	45000	50	0	random	false	0	source-water	2160	1720	6	0.1845	0.0323	0	0	2120	1596	262	0	3978	9322	10.798272424196142
120	0	5	10	0	0	2160	1023	1	96	99	90	true	true	2	random	20	0.1	elevation	true	1500	true	800	0	24-31°C	0.1	45000	70	0	random	false	0	source-water	2160	2651	6	0.1773	0.028	0	0	3339	1764	642	0	5745	14948	10.236764177041051
127	0	5	10	0	0	2160	1025	1	96	99	90	true	true	2	random	20	0.1	elevation	true	1500	true	800	0	24-31°C	0.1	45000	40	0	random	false	0	source-water	2160	1390	9	0.175	0.0452	0	0	1521	1702	585	0	3808	7945	10.120948949761619
121	0	5	10	0	0	2160	1024	1	96	99	90	true	true	2	random	20	0.1	elevation	true	1500	true	800	0	24-31°C	0.1	45000	30	0	random	false	0	source-water	2160	2230	26	0.1819	0.0636	0	0	2599	1571	582	0	4752	12261	10.4841167121306
125	0	5	10	0	0	2160	1024	1	96	99	90	true	true	2	random	20	0.1	elevation	true	1500	true	800	0	24-31°C	0.1	45000	70	0	random	false	0	source-water	2160	2278	7	0.1756	0.0378	0	0	2674	1661	647	0	4982	12972	10.38739054461786
124	0	5	10	0	0	2160	1024	1	96	99	90	true	true	2	random	20	0.1	elevation	true	1500	true	800	0	24-31°C	0.1	45000	60	0	random	false	0	source-water	2160	2217	7	0.1723	0.0327	0	0	2734	1647	610	0	4991	12866	10.390418126930566
119	0	5	10	0	0	2160	1023	1	96	99	90	true	true	2	random	20	0.1	elevation	true	1500	true	800	0	24-31°C	0.1	45000	60	0	random	false	0	source-water	2160	2796	10	0.1822	0.0391	0	0	3369	1727	653	0	5749	15346	10.075512233375616
126	0	5	10	0	0	2160	1025	1	96	99	90	true	true	2	random	20	0.1	elevation	true	1500	true	800	0	24-31°C	0.1	45000	30	0	random	false	0	source-water	2160	1391	14	0.18	0.0543	0	0	1500	1652	557	0	3709	7726	10.091563762983863
132	0	5	10	0	0	2160	1026	1	96	99	90	true	true	2	random	20	0.1	elevation	true	1500	true	800	0	24-31°C	0.1	45000	40	0	random	false	0	source-water	2160	2488	14	0.1752	0.0394	0	0	3035	3169	619	0	6823	14199	10.23743126439911
128	0	5	10	0	0	2160	1025	1	96	99	90	true	true	2	random	20	0.1	elevation	true	1500	true	800	0	24-31°C	0.1	45000	50	0	random	false	0	source-water	2160	1361	7	0.1763	0.0455	0	0	1524	1675	541	0	3740	7719	10.569692870540255
123	0	5	10	0	0	2160	1024	1	96	99	90	true	true	2	random	20	0.1	elevation	true	1500	true	800	0	24-31°C	0.1	45000	50	0	random	false	0	source-water	2160	2168	10	0.169	0.0389	0	0	2714	1737	599	0	5050	12831	10.138369852856059
130	0	5	10	0	0	2160	1025	1	96	99	90	true	true	2	random	20	0.1	elevation	true	1500	true	800	0	24-31°C	0.1	45000	70	0	random	false	0	source-water	2160	1379	3	0.1679	0.0256	0	0	1592	1692	563	0	3847	8212	10.154542133324199
131	0	5	10	0	0	2160	1026	1	96	99	90	true	true	2	random	20	0.1	elevation	true	1500	true	800	0	24-31°C	0.1	45000	30	0	random	false	0	source-water	2160	2556	28	0.1774	0.0583	0	0	3027	3036	675	0	6738	14407	10.53039734479996
134	0	5	10	0	0	2160	1026	1	96	99	90	true	true	2	random	20	0.1	elevation	true	1500	true	800	0	24-31°C	0.1	45000	60	0	random	false	0	source-water	2160	2497	7	0.1744	0.0293	0	0	3035	3100	613	0	6748	14319	10.213393021413548
129	0	5	10	0	0	2160	1025	1	96	99	90	true	true	2	random	20	0.1	elevation	true	1500	true	800	0	24-31°C	0.1	45000	60	0	random	false	0	source-water	2160	1422	4	0.1759	0.0296	0	0	1562	1760	538	0	3860	8085	10.310445727112395
133	0	5	10	0	0	2160	1026	1	96	99	90	true	true	2	random	20	0.1	elevation	true	1500	true	800	0	24-31°C	0.1	45000	50	0	random	false	0	source-water	2160	2476	9	0.1767	0.0321	0	0	3047	3117	629	0	6793	14009	10.267644812584978
135	0	5	10	0	0	2160	1026	1	96	99	90	true	true	2	random	20	0.1	elevation	true	1500	true	800	0	24-31°C	0.1	45000	70	0	random	false	0	source-water	2160	2458	5	0.1757	0.025	0	0	2936	3140	624	0	6700	13987	10.679565847855608
