# Supplementary material for: Discovering the opposite shore: How did hominins cross sea straits?
Source: PLoS One. 2021 Jun 30;16(6):e0252885. doi: 10.1371/journal.pone.0252885 (PMC8244915; doi:10.1371/journal.pone.0252885)
Supplement: S2 File — CSV output of the simulation experiments presented in this paper and Python scripts used for creating the graphs. (ZIP) [file pone.0252885.s007.zip › 02OneFactorSensitivity/1RemoveNetlogoInfo/output/OneFactorSensitivity_ScenarioA_water-barrier-size_csv_out.csv]

[run number]	pioneering-probability	optimal-walking-speed	water-barrier-size	fleeing-probability	fleeing-threshold	max-simulation-duration	seed	pioneering-threshold	hours-until-dehydration	max-fleeing-pioneering-distance	current-direction	constant-population-size	dehydration	movement-in-water-speed	movement-in-water-direction	perception-radius	decision-randomness	map-coloring	thermoregulation	basal-metabolic-rate	hypothermia	energy-loss-water-movement	death-rate-in-water	water-temperature-interval	population-density	max-energy	number-founder-agents	current-speed	map-scenario	remove-old-population	min-resources	attempt-counter	[step]	sum-of-target-area-hominins	sum-of-founder-population-size-reached	crossing-success-rate-individuals	crossing-success-rate-founder-population	death-dehydration	death-exhaustion	death-hypothermia	death-left_map_land	death-left_map_water	death-random	sum-of-deaths	attempts-source-water	mean-individual-hours-water-crossing
15	0	5	5	0	0	2160	1014	1	96	99	90	true	true	2	random	20	0.1	elevation	true	1500	true	800	0	24-31°C	0.1	45000	50	0	random	false	0	source-water	2160	1740	27	0.3545	0.2755	0	0	312	1505	256	0	2073	4909	4.881775190125036
11	0	5	5	0	0	2160	1010	1	96	99	90	true	true	2	random	20	0.1	elevation	true	1500	true	800	0	24-31°C	0.1	45000	50	0	random	false	0	source-water	2160	1541	23	0.353	0.2644	0	0	327	1319	172	0	1818	4365	5.001898489436869
10	0	5	5	0	0	2160	1009	1	96	99	90	true	true	2	random	20	0.1	elevation	true	1500	true	800	0	24-31°C	0.1	45000	50	0	random	false	0	source-water	2160	1706	27	0.3528	0.2784	0	0	389	922	297	0	1608	4836	4.869303286725363
13	0	5	5	0	0	2160	1012	1	96	99	90	true	true	2	random	20	0.1	elevation	true	1500	true	800	0	24-31°C	0.1	45000	50	0	random	false	0	source-water	2160	1561	24	0.363	0.2791	0	0	226	1468	255	0	1949	4300	5.1284931569280054
16	0	5	5	0	0	2160	1015	1	96	99	90	true	true	2	random	20	0.1	elevation	true	1500	true	800	0	24-31°C	0.1	45000	50	0	random	false	0	source-water	2160	1499	20	0.3509	0.2353	0	0	177	2069	222	0	2468	4272	4.914397502781561
12	0	5	5	0	0	2160	1011	1	96	99	90	true	true	2	random	20	0.1	elevation	true	1500	true	800	0	24-31°C	0.1	45000	50	0	random	false	0	source-water	2160	1496	23	0.3681	0.284	0	0	265	1020	286	0	1571	4064	4.972457615061012
7	0	5	5	0	0	2160	1006	1	96	99	90	true	true	2	random	20	0.1	elevation	true	1500	true	800	0	24-31°C	0.1	45000	50	0	random	false	0	source-water	2160	1382	21	0.3721	0.2838	0	0	270	1356	188	0	1814	3714	4.84177958863084
8	0	5	5	0	0	2160	1007	1	96	99	90	true	true	2	random	20	0.1	elevation	true	1500	true	800	0	24-31°C	0.1	45000	50	0	random	false	0	source-water	2160	1680	26	0.3655	0.2826	0	0	361	916	276	0	1553	4597	5.10471329690619
14	0	5	5	0	0	2160	1013	1	96	99	90	true	true	2	random	20	0.1	elevation	true	1500	true	800	0	24-31°C	0.1	45000	50	0	random	false	0	source-water	2160	1561	25	0.3638	0.2907	0	0	219	1331	212	0	1762	4291	4.868140026377258
9	0	5	5	0	0	2160	1008	1	96	99	90	true	true	2	random	20	0.1	elevation	true	1500	true	800	0	24-31°C	0.1	45000	50	0	random	false	0	source-water	2160	1368	21	0.3316	0.253	0	0	214	1061	371	0	1646	4126	4.886881637312666
1	0	5	5	0	0	2160	1000	1	96	99	90	true	true	2	random	20	0.1	elevation	true	1500	true	800	0	24-31°C	0.1	45000	50	0	random	false	0	source-water	2160	1655	25	0.3555	0.2688	0	0	394	1486	293	0	2173	4656	4.786572341004222
4	0	5	5	0	0	2160	1003	1	96	99	90	true	true	2	random	20	0.1	elevation	true	1500	true	800	0	24-31°C	0.1	45000	50	0	random	false	0	source-water	2160	1488	22	0.35	0.2588	0	0	346	761	300	0	1407	4252	4.893291099264491
6	0	5	5	0	0	2160	1005	1	96	99	90	true	true	2	random	20	0.1	elevation	true	1500	true	800	0	24-31°C	0.1	45000	50	0	random	false	0	source-water	2160	1762	28	0.3383	0.2692	0	0	400	1472	282	0	2154	5208	4.872423043776566
5	0	5	5	0	0	2160	1004	1	96	99	90	true	true	2	random	20	0.1	elevation	true	1500	true	800	0	24-31°C	0.1	45000	50	0	random	false	0	source-water	2160	1545	25	0.3715	0.3012	0	0	306	941	201	0	1448	4159	4.861193077827754
17	0	5	5	0	0	2160	1016	1	96	99	90	true	true	2	random	20	0.1	elevation	true	1500	true	800	0	24-31°C	0.1	45000	50	0	random	false	0	source-water	2160	1602	24	0.3598	0.2697	0	0	260	1323	329	0	1912	4452	5.087351191878467
2	0	5	5	0	0	2160	1001	1	96	99	90	true	true	2	random	20	0.1	elevation	true	1500	true	800	0	24-31°C	0.1	45000	50	0	random	false	0	source-water	2160	1304	21	0.3731	0.3	0	0	258	1890	149	0	2297	3495	4.812445162841068
18	0	5	5	0	0	2160	1017	1	96	99	90	true	true	2	random	20	0.1	elevation	true	1500	true	800	0	24-31°C	0.1	45000	50	0	random	false	0	source-water	2160	1599	24	0.3632	0.2727	0	0	237	1486	335	0	2058	4402	4.865347935335158
23	0	5	5	0	0	2160	1022	1	96	99	90	true	true	2	random	20	0.1	elevation	true	1500	true	800	0	24-31°C	0.1	45000	50	0	random	false	0	source-water	2160	1329	19	0.3569	0.2568	0	0	251	1236	144	0	1631	3724	5.008141429636962
20	0	5	5	0	0	2160	1019	1	96	99	90	true	true	2	random	20	0.1	elevation	true	1500	true	800	0	24-31°C	0.1	45000	50	0	random	false	0	source-water	2160	1698	27	0.3505	0.2784	0	0	261	978	370	0	1609	4845	5.127044489284306
19	0	5	5	0	0	2160	1018	1	96	99	90	true	true	2	random	20	0.1	elevation	true	1500	true	800	0	24-31°C	0.1	45000	50	0	random	false	0	source-water	2160	1510	20	0.3446	0.2273	0	0	175	1066	340	0	1581	4382	4.879374800354261
27	0	5	5	0	0	2160	1026	1	96	99	90	true	true	2	random	20	0.1	elevation	true	1500	true	800	0	24-31°C	0.1	45000	50	0	random	false	0	source-water	2160	1715	26	0.3707	0.2796	0	0	255	1643	374	0	2272	4626	4.9651303057841965
24	0	5	5	0	0	2160	1023	1	96	99	90	true	true	2	random	20	0.1	elevation	true	1500	true	800	0	24-31°C	0.1	45000	50	0	random	false	0	source-water	2160	1720	26	0.3458	0.2626	0	0	362	957	363	0	1682	4974	5.120467303831858
21	0	5	5	0	0	2160	1020	1	96	99	90	true	true	2	random	20	0.1	elevation	true	1500	true	800	0	24-31°C	0.1	45000	50	0	random	false	0	source-water	2160	1568	24	0.357	0.2727	0	0	261	1815	342	0	2418	4392	5.126421965050587
3	0	5	5	0	0	2160	1002	1	96	99	90	true	true	2	random	20	0.1	elevation	true	1500	true	800	0	24-31°C	0.1	45000	50	0	random	false	0	source-water	2160	1611	24	0.3642	0.2727	0	0	279	1277	274	0	1830	4423	5.043157142885075
22	0	5	5	0	0	2160	1021	1	96	99	90	true	true	2	random	20	0.1	elevation	true	1500	true	800	0	24-31°C	0.1	45000	50	0	random	false	0	source-water	2160	1446	20	0.3507	0.2439	0	0	180	1043	305	0	1528	4123	4.905567790443277
31	0	5	10	0	0	2160	1003	1	96	99	90	true	true	2	random	20	0.1	elevation	true	1500	true	800	0	24-31°C	0.1	45000	50	0	random	false	0	source-water	2160	2181	7	0.1753	0.0281	0	0	2771	1195	386	0	4352	12441	10.523717954096384
32	0	5	10	0	0	2160	1004	1	96	99	90	true	true	2	random	20	0.1	elevation	true	1500	true	800	0	24-31°C	0.1	45000	50	0	random	false	0	source-water	2160	2293	8	0.1799	0.0314	0	0	2898	1681	378	0	4957	12743	10.743041119448783
28	0	5	10	0	0	2160	1000	1	96	99	90	true	true	2	random	20	0.1	elevation	true	1500	true	800	0	24-31°C	0.1	45000	50	0	random	false	0	source-water	2160	2308	9	0.1757	0.0342	0	0	2819	2543	540	0	5902	13138	10.209095925297113
25	0	5	5	0	0	2160	1024	1	96	99	90	true	true	2	random	20	0.1	elevation	true	1500	true	800	0	24-31°C	0.1	45000	50	0	random	false	0	source-water	2160	1711	24	0.3514	0.2474	0	0	272	1147	353	0	1772	4869	4.899962218990145
33	0	5	10	0	0	2160	1005	1	96	99	90	true	true	2	random	20	0.1	elevation	true	1500	true	800	0	24-31°C	0.1	45000	50	0	random	false	0	source-water	2160	2052	11	0.1837	0.0493	0	0	2414	2472	429	0	5315	11171	10.256883792822997
34	0	5	10	0	0	2160	1006	1	96	99	90	true	true	2	random	20	0.1	elevation	true	1500	true	800	0	24-31°C	0.1	45000	50	0	random	false	0	source-water	2160	1790	7	0.1846	0.0361	0	0	2167	2438	290	0	4895	9696	10.673415563559729
26	0	5	5	0	0	2160	1025	1	96	99	90	true	true	2	random	20	0.1	elevation	true	1500	true	800	0	24-31°C	0.1	45000	50	0	random	false	0	source-water	2160	1400	20	0.3581	0.2564	0	0	173	1261	307	0	1741	3910	4.836415238351197
35	0	5	10	0	0	2160	1007	1	96	99	90	true	true	2	random	20	0.1	elevation	true	1500	true	800	0	24-31°C	0.1	45000	50	0	random	false	0	source-water	2160	2017	9	0.1812	0.0404	0	0	2544	1610	287	0	4441	11131	10.809982962593601
36	0	5	10	0	0	2160	1008	1	96	99	90	true	true	2	random	20	0.1	elevation	true	1500	true	800	0	24-31°C	0.1	45000	50	0	random	false	0	source-water	2160	1378	6	0.1805	0.0392	0	0	1568	1481	474	0	3523	7633	10.44230259933232
37	0	5	10	0	0	2160	1009	1	96	99	90	true	true	2	random	20	0.1	elevation	true	1500	true	800	0	24-31°C	0.1	45000	50	0	random	false	0	source-water	2160	2341	9	0.1816	0.0349	0	0	2803	1436	598	0	4837	12893	10.03418563428037
39	0	5	10	0	0	2160	1011	1	96	99	90	true	true	2	random	20	0.1	elevation	true	1500	true	800	0	24-31°C	0.1	45000	50	0	random	false	0	source-water	2160	2320	11	0.1821	0.0431	0	0	2770	1632	525	0	4927	12737	10.060817711701777
40	0	5	10	0	0	2160	1012	1	96	99	90	true	true	2	random	20	0.1	elevation	true	1500	true	800	0	24-31°C	0.1	45000	50	0	random	false	0	source-water	2160	2527	5	0.1817	0.018	0	0	3167	2729	421	0	6317	13906	10.041123251268434
30	0	5	10	0	0	2160	1002	1	96	99	90	true	true	2	random	20	0.1	elevation	true	1500	true	800	0	24-31°C	0.1	45000	50	0	random	false	0	source-water	2160	2342	9	0.1857	0.0357	0	0	2727	2287	444	0	5458	12614	10.256531626590286
38	0	5	10	0	0	2160	1010	1	96	99	90	true	true	2	random	20	0.1	elevation	true	1500	true	800	0	24-31°C	0.1	45000	50	0	random	false	0	source-water	2160	2481	8	0.1779	0.0287	0	0	3102	2369	376	0	5847	13948	10.358658597945738
29	0	5	10	0	0	2160	1001	1	96	99	90	true	true	2	random	20	0.1	elevation	true	1500	true	800	0	24-31°C	0.1	45000	50	0	random	false	0	source-water	2160	1703	7	0.1766	0.0363	0	0	2134	3066	241	0	5441	9644	10.565176493487362
41	0	5	10	0	0	2160	1013	1	96	99	90	true	true	2	random	20	0.1	elevation	true	1500	true	800	0	24-31°C	0.1	45000	50	0	random	false	0	source-water	2160	2117	9	0.1856	0.0395	0	0	2677	2105	186	0	4968	11407	9.854487640951163
42	0	5	10	0	0	2160	1014	1	96	99	90	true	true	2	random	20	0.1	elevation	true	1500	true	800	0	24-31°C	0.1	45000	50	0	random	false	0	source-water	2160	2393	14	0.1824	0.0534	0	0	2738	2272	493	0	5503	13122	10.570382093715642
56	0	5	15	0	0	2160	1001	1	96	99	90	true	true	2	random	20	0.1	elevation	true	1500	true	800	0	24-31°C	0.1	45000	50	0	random	false	0	source-water	2160	779	0	0.0699	0	0	0	2744	3384	226	0	6354	11150	0
46	0	5	10	0	0	2160	1018	1	96	99	90	true	true	2	random	20	0.1	elevation	true	1500	true	800	0	24-31°C	0.1	45000	50	0	random	false	0	source-water	2160	1858	2	0.1792	0.0097	0	0	2288	1505	482	0	4275	10371	10.593703703703703
44	0	5	10	0	0	2160	1016	1	96	99	90	true	true	2	random	20	0.1	elevation	true	1500	true	800	0	24-31°C	0.1	45000	50	0	random	false	0	source-water	2160	2288	7	0.179	0.0273	0	0	2790	2070	565	0	5425	12784	10.285117147660701
47	0	5	10	0	0	2160	1019	1	96	99	90	true	true	2	random	20	0.1	elevation	true	1500	true	800	0	24-31°C	0.1	45000	50	0	random	false	0	source-water	2160	2039	9	0.1793	0.0396	0	0	2413	1388	598	0	4399	11370	10.048064557942375
43	0	5	10	0	0	2160	1015	1	96	99	90	true	true	2	random	20	0.1	elevation	true	1500	true	800	0	24-31°C	0.1	45000	50	0	random	false	0	source-water	2160	1145	3	0.1798	0.0236	0	0	1277	2953	270	0	4500	6369	10.417366818873667
49	0	5	10	0	0	2160	1021	1	96	99	90	true	true	2	random	20	0.1	elevation	true	1500	true	800	0	24-31°C	0.1	45000	50	0	random	false	0	source-water	2160	1916	7	0.1772	0.0324	0	0	2400	1449	380	0	4229	10813	10.331761148904006
45	0	5	10	0	0	2160	1017	1	96	99	90	true	true	2	random	20	0.1	elevation	true	1500	true	800	0	24-31°C	0.1	45000	50	0	random	false	0	source-water	2160	1881	10	0.1775	0.0472	0	0	2346	2530	463	0	5339	10599	10.097882492866097
53	0	5	10	0	0	2160	1025	1	96	99	90	true	true	2	random	20	0.1	elevation	true	1500	true	800	0	24-31°C	0.1	45000	50	0	random	false	0	source-water	2160	1361	7	0.1763	0.0455	0	0	1524	1675	541	0	3740	7719	10.569692870540255
51	0	5	10	0	0	2160	1023	1	96	99	90	true	true	2	random	20	0.1	elevation	true	1500	true	800	0	24-31°C	0.1	45000	50	0	random	false	0	source-water	2160	2745	14	0.1828	0.0467	0	0	3129	1742	693	0	5564	15019	10.296891081944954
48	0	5	10	0	0	2160	1020	1	96	99	90	true	true	2	random	20	0.1	elevation	true	1500	true	800	0	24-31°C	0.1	45000	50	0	random	false	0	source-water	2160	1920	8	0.1807	0.0376	0	0	2323	2860	449	0	5632	10627	10.500153242036063
57	0	5	15	0	0	2160	1002	1	96	99	90	true	true	2	random	20	0.1	elevation	true	1500	true	800	0	24-31°C	0.1	45000	50	0	random	false	0	source-water	2160	1076	0	0.0712	0	0	0	3720	2782	395	0	6897	15117	0
61	0	5	15	0	0	2160	1006	1	96	99	90	true	true	2	random	20	0.1	elevation	true	1500	true	800	0	24-31°C	0.1	45000	50	0	random	false	0	source-water	2160	868	0	0.067	0	0	0	3226	2790	284	0	6300	12953	0
50	0	5	10	0	0	2160	1022	1	96	99	90	true	true	2	random	20	0.1	elevation	true	1500	true	800	0	24-31°C	0.1	45000	50	0	random	false	0	source-water	2160	1720	6	0.1845	0.0323	0	0	2120	1596	262	0	3978	9322	10.798272424196142
64	0	5	15	0	0	2160	1009	1	96	99	90	true	true	2	random	20	0.1	elevation	true	1500	true	800	0	24-31°C	0.1	45000	50	0	random	false	0	source-water	2160	1187	0	0.0639	0	0	0	4382	1522	561	0	6465	18564	0
60	0	5	15	0	0	2160	1005	1	96	99	90	true	true	2	random	20	0.1	elevation	true	1500	true	800	0	24-31°C	0.1	45000	50	0	random	false	0	source-water	2160	809	0	0.0628	0	0	0	3188	2601	270	0	6059	12878	0
63	0	5	15	0	0	2160	1008	1	96	99	90	true	true	2	random	20	0.1	elevation	true	1500	true	800	0	24-31°C	0.1	45000	50	0	random	false	0	source-water	2160	678	0	0.0687	0	0	0	2269	1652	528	0	4449	9873	0
58	0	5	15	0	0	2160	1003	1	96	99	90	true	true	2	random	20	0.1	elevation	true	1500	true	800	0	24-31°C	0.1	45000	50	0	random	false	0	source-water	2160	832	0	0.069	0	0	0	3032	1288	264	0	4584	12057	0
65	0	5	15	0	0	2160	1010	1	96	99	90	true	true	2	random	20	0.1	elevation	true	1500	true	800	0	24-31°C	0.1	45000	50	0	random	false	0	source-water	2160	1333	2	0.0755	0.0057	0	0	4279	2990	340	0	7609	17649	14.313448275862068
66	0	5	15	0	0	2160	1011	1	96	99	90	true	true	2	random	20	0.1	elevation	true	1500	true	800	0	24-31°C	0.1	45000	50	0	random	false	0	source-water	2160	982	0	0.0681	0	0	0	3474	1993	396	0	5863	14419	0
52	0	5	10	0	0	2160	1024	1	96	99	90	true	true	2	random	20	0.1	elevation	true	1500	true	800	0	24-31°C	0.1	45000	50	0	random	false	0	source-water	2160	2168	10	0.169	0.0389	0	0	2714	1737	599	0	5050	12831	10.138369852856059
67	0	5	15	0	0	2160	1012	1	96	99	90	true	true	2	random	20	0.1	elevation	true	1500	true	800	0	24-31°C	0.1	45000	50	0	random	false	0	source-water	2160	1204	0	0.0686	0	0	0	4494	3237	413	0	8144	17558	0
55	0	5	15	0	0	2160	1000	1	96	99	90	true	true	2	random	20	0.1	elevation	true	1500	true	800	0	24-31°C	0.1	45000	50	0	random	false	0	source-water	2160	1076	0	0.0684	0	0	0	3687	2985	375	0	7047	15742	0
54	0	5	10	0	0	2160	1026	1	96	99	90	true	true	2	random	20	0.1	elevation	true	1500	true	800	0	24-31°C	0.1	45000	50	0	random	false	0	source-water	2160	2476	9	0.1767	0.0321	0	0	3047	3117	629	0	6793	14009	10.267644812584978
69	0	5	15	0	0	2160	1014	1	96	99	90	true	true	2	random	20	0.1	elevation	true	1500	true	800	0	24-31°C	0.1	45000	50	0	random	false	0	source-water	2160	774	0	0.0705	0	0	0	2526	2261	460	0	5247	10979	0
62	0	5	15	0	0	2160	1007	1	96	99	90	true	true	2	random	20	0.1	elevation	true	1500	true	800	0	24-31°C	0.1	45000	50	0	random	false	0	source-water	2160	1168	0	0.0696	0	0	0	4071	1881	338	0	6290	16778	0
59	0	5	15	0	0	2160	1004	1	96	99	90	true	true	2	random	20	0.1	elevation	true	1500	true	800	0	24-31°C	0.1	45000	50	0	random	false	0	source-water	2160	1230	0	0.0726	0	0	0	4162	1992	409	0	6563	16933	0
73	0	5	15	0	0	2160	1018	1	96	99	90	true	true	2	random	20	0.1	elevation	true	1500	true	800	0	24-31°C	0.1	45000	50	0	random	false	0	source-water	2160	920	0	0.0667	0	0	0	3298	1683	452	0	5433	13794	0
71	0	5	15	0	0	2160	1016	1	96	99	90	true	true	2	random	20	0.1	elevation	true	1500	true	800	0	24-31°C	0.1	45000	50	0	random	false	0	source-water	2160	1178	0	0.0692	0	0	0	4019	2344	525	0	6888	17015	0
84	0	5	20	0	0	2160	1002	1	96	99	90	true	true	2	random	20	0.1	elevation	true	1500	true	800	0	24-31°C	0.1	45000	50	0	random	false	0	source-water	2160	257	0	0.0144	0	0	0	4445	2993	451	0	7889	17806	0
83	0	5	20	0	0	2160	1001	1	96	99	90	true	true	2	random	20	0.1	elevation	true	1500	true	800	0	24-31°C	0.1	45000	50	0	random	false	0	source-water	2160	227	0	0.0172	0	0	0	3334	3704	250	0	7288	13177	0
88	0	5	20	0	0	2160	1006	1	96	99	90	true	true	2	random	20	0.1	elevation	true	1500	true	800	0	24-31°C	0.1	45000	50	0	random	false	0	source-water	2160	318	0	0.0173	0	0	0	4570	3335	397	0	8302	18338	0
86	0	5	20	0	0	2160	1004	1	96	99	90	true	true	2	random	20	0.1	elevation	true	1500	true	800	0	24-31°C	0.1	45000	50	0	random	false	0	source-water	2160	341	0	0.0183	0	0	0	4669	2129	437	0	7235	18624	0
74	0	5	15	0	0	2160	1019	1	96	99	90	true	true	2	random	20	0.1	elevation	true	1500	true	800	0	24-31°C	0.1	45000	50	0	random	false	0	source-water	2160	1033	0	0.0689	0	0	0	3550	1607	490	0	5647	14999	0
87	0	5	20	0	0	2160	1005	1	96	99	90	true	true	2	random	20	0.1	elevation	true	1500	true	800	0	24-31°C	0.1	45000	50	0	random	false	0	source-water	2160	212	0	0.0141	0	0	0	3806	2546	385	0	6737	15054	0
72	0	5	15	0	0	2160	1017	1	96	99	90	true	true	2	random	20	0.1	elevation	true	1500	true	800	0	24-31°C	0.1	45000	50	0	random	false	0	source-water	2160	1020	0	0.0692	0	0	0	3658	2738	378	0	6774	14746	0
68	0	5	15	0	0	2160	1013	1	96	99	90	true	true	2	random	20	0.1	elevation	true	1500	true	800	0	24-31°C	0.1	45000	50	0	random	false	0	source-water	2160	919	0	0.0716	0	0	0	3382	2454	147	0	5983	12833	0
79	0	5	15	0	0	2160	1024	1	96	99	90	true	true	2	random	20	0.1	elevation	true	1500	true	800	0	24-31°C	0.1	45000	50	0	random	false	0	source-water	2160	1040	0	0.0652	0	0	0	3679	1823	757	0	6259	15943	0
78	0	5	15	0	0	2160	1023	1	96	99	90	true	true	2	random	20	0.1	elevation	true	1500	true	800	0	24-31°C	0.1	45000	50	0	random	false	0	source-water	2160	1123	0	0.0613	0	0	0	4461	2121	706	0	7288	18329	0
77	0	5	15	0	0	2160	1022	1	96	99	90	true	true	2	random	20	0.1	elevation	true	1500	true	800	0	24-31°C	0.1	45000	50	0	random	false	0	source-water	2160	785	0	0.0631	0	0	0	2987	1748	423	0	5158	12434	0
91	0	5	20	0	0	2160	1009	1	96	99	90	true	true	2	random	20	0.1	elevation	true	1500	true	800	0	24-31°C	0.1	45000	50	0	random	false	0	source-water	2160	326	0	0.018	0	0	0	4319	1353	571	0	6243	18113	0
90	0	5	20	0	0	2160	1008	1	96	99	90	true	true	2	random	20	0.1	elevation	true	1500	true	800	0	24-31°C	0.1	45000	50	0	random	false	0	source-water	2160	244	0	0.0187	0	0	0	3308	1679	392	0	5379	13018	0
76	0	5	15	0	0	2160	1021	1	96	99	90	true	true	2	random	20	0.1	elevation	true	1500	true	800	0	24-31°C	0.1	45000	50	0	random	false	0	source-water	2160	820	0	0.0677	0	0	0	2863	1713	472	0	5048	12105	0
80	0	5	15	0	0	2160	1025	1	96	99	90	true	true	2	random	20	0.1	elevation	true	1500	true	800	0	24-31°C	0.1	45000	50	0	random	false	0	source-water	2160	567	0	0.0669	0	0	0	1991	1797	532	0	4320	8481	0
75	0	5	15	0	0	2160	1020	1	96	99	90	true	true	2	random	20	0.1	elevation	true	1500	true	800	0	24-31°C	0.1	45000	50	0	random	false	0	source-water	2160	702	0	0.0637	0	0	0	2697	3162	313	0	6172	11024	0
81	0	5	15	0	0	2160	1026	1	96	99	90	true	true	2	random	20	0.1	elevation	true	1500	true	800	0	24-31°C	0.1	45000	50	0	random	false	0	source-water	2160	867	0	0.0635	0	0	0	3048	3603	768	0	7419	13663	0
70	0	5	15	0	0	2160	1015	1	96	99	90	true	true	2	random	20	0.1	elevation	true	1500	true	800	0	24-31°C	0.1	45000	50	0	random	false	0	source-water	2160	596	0	0.0646	0	0	0	2164	3183	295	0	5642	9224	0
99	0	5	20	0	0	2160	1017	1	96	99	90	true	true	2	random	20	0.1	elevation	true	1500	true	800	0	24-31°C	0.1	45000	50	0	random	false	0	source-water	2160	255	0	0.0165	0	0	0	3712	3316	406	0	7434	15429	0
85	0	5	20	0	0	2160	1003	1	96	99	90	true	true	2	random	20	0.1	elevation	true	1500	true	800	0	24-31°C	0.1	45000	50	0	random	false	0	source-water	2160	224	0	0.0158	0	0	0	3623	1435	281	0	5339	14139	0
82	0	5	20	0	0	2160	1000	1	96	99	90	true	true	2	random	20	0.1	elevation	true	1500	true	800	0	24-31°C	0.1	45000	50	0	random	false	0	source-water	2160	261	0	0.017	0	0	0	3788	3192	345	0	7325	15396	0
89	0	5	20	0	0	2160	1007	1	96	99	90	true	true	2	random	20	0.1	elevation	true	1500	true	800	0	24-31°C	0.1	45000	50	0	random	false	0	source-water	2160	336	0	0.0163	0	0	0	5067	1986	475	0	7528	20577	0
93	0	5	20	0	0	2160	1011	1	96	99	90	true	true	2	random	20	0.1	elevation	true	1500	true	800	0	24-31°C	0.1	45000	50	0	random	false	0	source-water	2160	259	0	0.0164	0	0	0	3943	2087	471	0	6501	15745	0
96	0	5	20	0	0	2160	1014	1	96	99	90	true	true	2	random	20	0.1	elevation	true	1500	true	800	0	24-31°C	0.1	45000	50	0	random	false	0	source-water	2160	222	0	0.0177	0	0	0	3063	2410	350	0	5823	12513	0
100	0	5	20	0	0	2160	1018	1	96	99	90	true	true	2	random	20	0.1	elevation	true	1500	true	800	0	24-31°C	0.1	45000	50	0	random	false	0	source-water	2160	267	0	0.0154	0	0	0	4169	1799	518	0	6486	17385	0
101	0	5	20	0	0	2160	1019	1	96	99	90	true	true	2	random	20	0.1	elevation	true	1500	true	800	0	24-31°C	0.1	45000	50	0	random	false	0	source-water	2160	242	0	0.0147	0	0	0	4238	1797	481	0	6516	16468	0
92	0	5	20	0	0	2160	1010	1	96	99	90	true	true	2	random	20	0.1	elevation	true	1500	true	800	0	24-31°C	0.1	45000	50	0	random	false	0	source-water	2160	409	0	0.0186	0	0	0	5506	3380	335	0	9221	21941	0
103	0	5	20	0	0	2160	1021	1	96	99	90	true	true	2	random	20	0.1	elevation	true	1500	true	800	0	24-31°C	0.1	45000	50	0	random	false	0	source-water	2160	273	0	0.0189	0	0	0	3685	1696	183	0	5564	14434	0
97	0	5	20	0	0	2160	1015	1	96	99	90	true	true	2	random	20	0.1	elevation	true	1500	true	800	0	24-31°C	0.1	45000	50	0	random	false	0	source-water	2160	241	0	0.0185	0	0	0	3251	3380	377	0	7008	13042	0
102	0	5	20	0	0	2160	1020	1	96	99	90	true	true	2	random	20	0.1	elevation	true	1500	true	800	0	24-31°C	0.1	45000	50	0	random	false	0	source-water	2160	149	0	0.0166	0	0	0	2139	3495	448	0	6082	8997	0
94	0	5	20	0	0	2160	1012	1	96	99	90	true	true	2	random	20	0.1	elevation	true	1500	true	800	0	24-31°C	0.1	45000	50	0	random	false	0	source-water	2160	380	0	0.0182	0	0	0	5327	3831	414	0	9572	20926	0
98	0	5	20	0	0	2160	1016	1	96	99	90	true	true	2	random	20	0.1	elevation	true	1500	true	800	0	24-31°C	0.1	45000	50	0	random	false	0	source-water	2160	189	0	0.017	0	0	0	2727	2451	280	0	5458	11135	0
95	0	5	20	0	0	2160	1013	1	96	99	90	true	true	2	random	20	0.1	elevation	true	1500	true	800	0	24-31°C	0.1	45000	50	0	random	false	0	source-water	2160	293	0	0.0161	0	0	0	4512	2581	264	0	7357	18175	0
104	0	5	20	0	0	2160	1022	1	96	99	90	true	true	2	random	20	0.1	elevation	true	1500	true	800	0	24-31°C	0.1	45000	50	0	random	false	0	source-water	2160	208	0	0.0165	0	0	0	3060	1921	743	0	5724	12582	0
106	0	5	20	0	0	2160	1024	1	96	99	90	true	true	2	random	20	0.1	elevation	true	1500	true	800	0	24-31°C	0.1	45000	50	0	random	false	0	source-water	2160	296	0	0.0165	0	0	0	4253	1909	756	0	6918	17892	0
112	0	5	25	0	0	2160	1003	1	96	99	90	true	true	2	random	20	0.1	elevation	true	1500	true	800	0	24-31°C	0.1	45000	50	0	random	false	0	source-water	2160	49	0	0.003	0	0	0	4045	1375	269	0	5689	16200	0
119	0	5	25	0	0	2160	1010	1	96	99	90	true	true	2	random	20	0.1	elevation	true	1500	true	800	0	24-31°C	0.1	45000	50	0	random	false	0	source-water	2160	55	0	0.0024	0	0	0	5957	3536	308	0	9801	23309	0
113	0	5	25	0	0	2160	1004	1	96	99	90	true	true	2	random	20	0.1	elevation	true	1500	true	800	0	24-31°C	0.1	45000	50	0	random	false	0	source-water	2160	57	0	0.003	0	0	0	4772	2255	296	0	7323	19194	0
110	0	5	25	0	0	2160	1001	1	96	99	90	true	true	2	random	20	0.1	elevation	true	1500	true	800	0	24-31°C	0.1	45000	50	0	random	false	0	source-water	2160	36	0	0.0024	0	0	0	3759	3687	245	0	7691	14851	0
105	0	5	20	0	0	2160	1023	1	96	99	90	true	true	2	random	20	0.1	elevation	true	1500	true	800	0	24-31°C	0.1	45000	50	0	random	false	0	source-water	2160	401	0	0.0201	0	0	0	4809	2191	751	0	7751	19903	0
111	0	5	25	0	0	2160	1002	1	96	99	90	true	true	2	random	20	0.1	elevation	true	1500	true	800	0	24-31°C	0.1	45000	50	0	random	false	0	source-water	2160	48	0	0.0026	0	0	0	4676	3132	427	0	8235	18553	0
117	0	5	25	0	0	2160	1008	1	96	99	90	true	true	2	random	20	0.1	elevation	true	1500	true	800	0	24-31°C	0.1	45000	50	0	random	false	0	source-water	2160	42	0	0.0026	0	0	0	4105	1846	408	0	6359	16435	0
116	0	5	25	0	0	2160	1007	1	96	99	90	true	true	2	random	20	0.1	elevation	true	1500	true	800	0	24-31°C	0.1	45000	50	0	random	false	0	source-water	2160	70	0	0.0034	0	0	0	5155	2023	608	0	7786	20871	0
123	0	5	25	0	0	2160	1014	1	96	99	90	true	true	2	random	20	0.1	elevation	true	1500	true	800	0	24-31°C	0.1	45000	50	0	random	false	0	source-water	2160	39	0	0.0024	0	0	0	4036	2813	334	0	7183	16096	0
109	0	5	25	0	0	2160	1000	1	96	99	90	true	true	2	random	20	0.1	elevation	true	1500	true	800	0	24-31°C	0.1	45000	50	0	random	false	0	source-water	2160	42	0	0.0033	0	0	0	3376	2977	100	0	6453	12922	0
115	0	5	25	0	0	2160	1006	1	96	99	90	true	true	2	random	20	0.1	elevation	true	1500	true	800	0	24-31°C	0.1	45000	50	0	random	false	0	source-water	2160	44	0	0.0022	0	0	0	5224	3513	479	0	9216	20418	0
125	0	5	25	0	0	2160	1016	1	96	99	90	true	true	2	random	20	0.1	elevation	true	1500	true	800	0	24-31°C	0.1	45000	50	0	random	false	0	source-water	2160	36	0	0.0026	0	0	0	3380	2557	307	0	6244	13626	0
121	0	5	25	0	0	2160	1012	1	96	99	90	true	true	2	random	20	0.1	elevation	true	1500	true	800	0	24-31°C	0.1	45000	50	0	random	false	0	source-water	2160	59	0	0.0024	0	0	0	6092	4024	560	0	10676	24521	0
114	0	5	25	0	0	2160	1005	1	96	99	90	true	true	2	random	20	0.1	elevation	true	1500	true	800	0	24-31°C	0.1	45000	50	0	random	false	0	source-water	2160	50	0	0.0029	0	0	0	4378	2555	440	0	7373	17112	0
126	0	5	25	0	0	2160	1017	1	96	99	90	true	true	2	random	20	0.1	elevation	true	1500	true	800	0	24-31°C	0.1	45000	50	0	random	false	0	source-water	2160	28	0	0.0021	0	0	0	3476	3876	146	0	7498	13427	0
122	0	5	25	0	0	2160	1013	1	96	99	90	true	true	2	random	20	0.1	elevation	true	1500	true	800	0	24-31°C	0.1	45000	50	0	random	false	0	source-water	2160	46	0	0.0022	0	0	0	5304	2666	438	0	8408	21197	0
128	0	5	25	0	0	2160	1019	1	96	99	90	true	true	2	random	20	0.1	elevation	true	1500	true	800	0	24-31°C	0.1	45000	50	0	random	false	0	source-water	2160	38	0	0.0021	0	0	0	4521	1771	527	0	6819	18136	0
107	0	5	20	0	0	2160	1025	1	96	99	90	true	true	2	random	20	0.1	elevation	true	1500	true	800	0	24-31°C	0.1	45000	50	0	random	false	0	source-water	2160	170	0	0.0188	0	0	0	2142	1793	449	0	4384	9023	0
124	0	5	25	0	0	2160	1015	1	96	99	90	true	true	2	random	20	0.1	elevation	true	1500	true	800	0	24-31°C	0.1	45000	50	0	random	false	0	source-water	2160	54	0	0.0035	0	0	0	3842	3505	482	0	7829	15508	0
108	0	5	20	0	0	2160	1026	1	96	99	90	true	true	2	random	20	0.1	elevation	true	1500	true	800	0	24-31°C	0.1	45000	50	0	random	false	0	source-water	2160	218	0	0.0179	0	0	0	2738	4053	791	0	7582	12209	0
120	0	5	25	0	0	2160	1011	1	96	99	90	true	true	2	random	20	0.1	elevation	true	1500	true	800	0	24-31°C	0.1	45000	50	0	random	false	0	source-water	2160	39	0	0.0026	0	0	0	3741	2174	515	0	6430	15239	0
130	0	5	25	0	0	2160	1021	1	96	99	90	true	true	2	random	20	0.1	elevation	true	1500	true	800	0	24-31°C	0.1	45000	50	0	random	false	0	source-water	2160	46	0	0.0028	0	0	0	4126	1811	266	0	6203	16460	0
118	0	5	25	0	0	2160	1009	1	96	99	90	true	true	2	random	20	0.1	elevation	true	1500	true	800	0	24-31°C	0.1	45000	50	0	random	false	0	source-water	2160	59	0	0.0028	0	0	0	5169	1550	433	0	7152	21150	0
134	0	5	25	0	0	2160	1025	1	96	99	90	true	true	2	random	20	0.1	elevation	true	1500	true	800	0	24-31°C	0.1	45000	50	0	random	false	0	source-water	2160	33	0	0.0027	0	0	0	2898	1899	572	0	5369	12224	0
132	0	5	25	0	0	2160	1023	1	96	99	90	true	true	2	random	20	0.1	elevation	true	1500	true	800	0	24-31°C	0.1	45000	50	0	random	false	0	source-water	2160	59	0	0.0026	0	0	0	5372	2380	795	0	8547	22551	0
129	0	5	25	0	0	2160	1020	1	96	99	90	true	true	2	random	20	0.1	elevation	true	1500	true	800	0	24-31°C	0.1	45000	50	0	random	false	0	source-water	2160	29	0	0.0028	0	0	0	2422	3630	515	0	6567	10312	0
135	0	5	25	0	0	2160	1026	1	96	99	90	true	true	2	random	20	0.1	elevation	true	1500	true	800	0	24-31°C	0.1	45000	50	0	random	false	0	source-water	2160	39	0	0.0028	0	0	0	3195	4180	783	0	8158	13739	0
131	0	5	25	0	0	2160	1022	1	96	99	90	true	true	2	random	20	0.1	elevation	true	1500	true	800	0	24-31°C	0.1	45000	50	0	random	false	0	source-water	2160	29	0	0.0018	0	0	0	3682	1868	921	0	6471	15758	0
133	0	5	25	0	0	2160	1024	1	96	99	90	true	true	2	random	20	0.1	elevation	true	1500	true	800	0	24-31°C	0.1	45000	50	0	random	false	0	source-water	2160	31	0	0.0025	0	0	0	2940	2057	717	0	5714	12484	0
127	0	5	25	0	0	2160	1018	1	96	99	90	true	true	2	random	20	0.1	elevation	true	1500	true	800	0	24-31°C	0.1	45000	50	0	random	false	0	source-water	2160	34	0	0.0022	0	0	0	3662	1917	503	0	6082	15309	0
