# Supplementary material for: Discovering the opposite shore: How did hominins cross sea straits?
Source: PLoS One. 2021 Jun 30;16(6):e0252885. doi: 10.1371/journal.pone.0252885 (PMC8244915; doi:10.1371/journal.pone.0252885)
Supplement: S2 File — CSV output of the simulation experiments presented in this paper and Python scripts used for creating the graphs. (ZIP) [file pone.0252885.s007.zip › 02OneFactorSensitivity/1RemoveNetlogoInfo/output/OneFactorSensitivity_ScenarioB_death-rate-in-water_csv_out.csv]

[run number]	pioneering-probability	optimal-walking-speed	water-barrier-size	fleeing-probability	fleeing-threshold	max-simulation-duration	seed	pioneering-threshold	hours-until-dehydration	max-fleeing-pioneering-distance	current-direction	constant-population-size	dehydration	movement-in-water-speed	movement-in-water-direction	perception-radius	decision-randomness	map-coloring	thermoregulation	basal-metabolic-rate	hypothermia	energy-loss-water-movement	death-rate-in-water	water-temperature-interval	population-density	max-energy	number-founder-agents	current-speed	map-scenario	remove-old-population	min-resources	attempt-counter	[step]	sum-of-target-area-hominins	sum-of-founder-population-size-reached	crossing-success-rate-individuals	crossing-success-rate-founder-population	death-dehydration	death-exhaustion	death-hypothermia	death-left_map_land	death-left_map_water	death-random	sum-of-deaths	attempts-source-water	mean-individual-hours-water-crossing
17	0	5	10	0	0	2160	1003	1	96	99	90	true	true	2	random	20	0.1	elevation	true	1500	true	0	0.1	24-31°C	0.1	45000	50	0	random	false	0	source-water	2160	526	0	0.0711	0	0	0	113	1319	101	3938	5471	7401	0
9	0	5	10	0	0	2160	1001	1	96	99	90	true	true	2	random	20	0.1	elevation	true	1500	true	0	0.3	24-31°C	0.1	45000	50	0	random	false	0	source-water	2160	46	0	0.0145	0	0	0	1	3566	13	3238	6818	3183	0
14	0	5	10	0	0	2160	1002	1	96	99	90	true	true	2	random	20	0.1	elevation	true	1500	true	0	0.3	24-31°C	0.1	45000	50	0	random	false	0	source-water	2160	45	0	0.0095	0	0	0	2	2863	16	4797	7678	4720	0
11	0	5	10	0	0	2160	1002	1	96	99	90	true	true	2	random	20	0.1	elevation	true	1500	true	0	0	24-31°C	0.1	45000	50	0	random	false	0	source-water	2160	2342	9	0.1857	0.0357	0	0	2727	2287	444	0	5458	12614	10.256531626590286
10	0	5	10	0	0	2160	1001	1	96	99	90	true	true	2	random	20	0.1	elevation	true	1500	true	0	0.4	24-31°C	0.1	45000	50	0	random	false	0	source-water	2160	19	0	0.0074	0	0	0	0	3744	8	3386	7138	2580	0
6	0	5	10	0	0	2160	1001	1	96	99	90	true	true	2	random	20	0.1	elevation	true	1500	true	0	0	24-31°C	0.1	45000	50	0	random	false	0	source-water	2160	1703	7	0.1766	0.0363	0	0	2134	3066	241	0	5441	9644	10.565176493487362
12	0	5	10	0	0	2160	1002	1	96	99	90	true	true	2	random	20	0.1	elevation	true	1500	true	0	0.1	24-31°C	0.1	45000	50	0	random	false	0	source-water	2160	624	0	0.0741	0	0	0	101	2793	83	4363	7340	8418	0
8	0	5	10	0	0	2160	1001	1	96	99	90	true	true	2	random	20	0.1	elevation	true	1500	true	0	0.2	24-31°C	0.1	45000	50	0	random	false	0	source-water	2160	116	0	0.0289	0	0	0	9	3445	24	3127	6605	4015	0
13	0	5	10	0	0	2160	1002	1	96	99	90	true	true	2	random	20	0.1	elevation	true	1500	true	0	0.2	24-31°C	0.1	45000	50	0	random	false	0	source-water	2160	157	0	0.0262	0	0	0	8	2858	33	4673	7572	5999	0
16	0	5	10	0	0	2160	1003	1	96	99	90	true	true	2	random	20	0.1	elevation	true	1500	true	0	0	24-31°C	0.1	45000	50	0	random	false	0	source-water	2160	2181	7	0.1753	0.0281	0	0	2771	1195	386	0	4352	12441	10.523717954096384
20	0	5	10	0	0	2160	1003	1	96	99	90	true	true	2	random	20	0.1	elevation	true	1500	true	0	0.4	24-31°C	0.1	45000	50	0	random	false	0	source-water	2160	9	0	0.0028	0	0	0	0	1405	22	4165	5592	3201	0
4	0	5	10	0	0	2160	1000	1	96	99	90	true	true	2	random	20	0.1	elevation	true	1500	true	0	0.3	24-31°C	0.1	45000	50	0	random	false	0	source-water	2160	64	0	0.0134	0	0	0	0	2958	47	4890	7895	4777	0
7	0	5	10	0	0	2160	1001	1	96	99	90	true	true	2	random	20	0.1	elevation	true	1500	true	0	0.1	24-31°C	0.1	45000	50	0	random	false	0	source-water	2160	425	0	0.0773	0	0	0	88	3567	58	2960	6673	5499	0
18	0	5	10	0	0	2160	1003	1	96	99	90	true	true	2	random	20	0.1	elevation	true	1500	true	0	0.2	24-31°C	0.1	45000	50	0	random	false	0	source-water	2160	145	0	0.0271	0	0	0	6	1368	43	4119	5536	5344	0
21	0	5	10	0	0	2160	1004	1	96	99	90	true	true	2	random	20	0.1	elevation	true	1500	true	0	0	24-31°C	0.1	45000	50	0	random	false	0	source-water	2160	2293	8	0.1799	0.0314	0	0	2898	1681	378	0	4957	12743	10.743041119448783
22	0	5	10	0	0	2160	1004	1	96	99	90	true	true	2	random	20	0.1	elevation	true	1500	true	0	0.1	24-31°C	0.1	45000	50	0	random	false	0	source-water	2160	566	0	0.0715	0	0	0	123	1866	93	4162	6244	7915	0
23	0	5	10	0	0	2160	1004	1	96	99	90	true	true	2	random	20	0.1	elevation	true	1500	true	0	0.2	24-31°C	0.1	45000	50	0	random	false	0	source-water	2160	185	0	0.0326	0	0	0	9	2010	57	4446	6522	5671	0
19	0	5	10	0	0	2160	1003	1	96	99	90	true	true	2	random	20	0.1	elevation	true	1500	true	0	0.3	24-31°C	0.1	45000	50	0	random	false	0	source-water	2160	52	0	0.0124	0	0	0	0	1346	25	4317	5688	4192	0
1	0	5	10	0	0	2160	1000	1	96	99	90	true	true	2	random	20	0.1	elevation	true	1500	true	0	0	24-31°C	0.1	45000	50	0	random	false	0	source-water	2160	2308	9	0.1757	0.0342	0	0	2819	2543	540	0	5902	13138	10.209095925297113
2	0	5	10	0	0	2160	1000	1	96	99	90	true	true	2	random	20	0.1	elevation	true	1500	true	0	0.1	24-31°C	0.1	45000	50	0	random	false	0	source-water	2160	569	0	0.0697	0	0	0	120	2871	154	4276	7421	8160	0
3	0	5	10	0	0	2160	1000	1	96	99	90	true	true	2	random	20	0.1	elevation	true	1500	true	0	0.2	24-31°C	0.1	45000	50	0	random	false	0	source-water	2160	155	0	0.026	0	0	0	14	2930	55	4642	7641	5968	0
26	0	5	10	0	0	2160	1005	1	96	99	90	true	true	2	random	20	0.1	elevation	true	1500	true	0	0	24-31°C	0.1	45000	50	0	random	false	0	source-water	2160	2052	11	0.1837	0.0493	0	0	2414	2472	429	0	5315	11171	10.256883792822997
15	0	5	10	0	0	2160	1002	1	96	99	90	true	true	2	random	20	0.1	elevation	true	1500	true	0	0.4	24-31°C	0.1	45000	50	0	random	false	0	source-water	2160	17	0	0.0044	0	0	0	0	2935	10	4891	7836	3846	0
31	0	5	10	0	0	2160	1006	1	96	99	90	true	true	2	random	20	0.1	elevation	true	1500	true	0	0	24-31°C	0.1	45000	50	0	random	false	0	source-water	2160	1790	7	0.1846	0.0361	0	0	2167	2438	290	0	4895	9696	10.673415563559729
24	0	5	10	0	0	2160	1004	1	96	99	90	true	true	2	random	20	0.1	elevation	true	1500	true	0	0.3	24-31°C	0.1	45000	50	0	random	false	0	source-water	2160	53	0	0.012	0	0	0	1	1969	19	4523	6512	4410	0
25	0	5	10	0	0	2160	1004	1	96	99	90	true	true	2	random	20	0.1	elevation	true	1500	true	0	0.4	24-31°C	0.1	45000	50	0	random	false	0	source-water	2160	8	0	0.0023	0	0	0	0	2022	18	4640	6680	3514	0
33	0	5	10	0	0	2160	1006	1	96	99	90	true	true	2	random	20	0.1	elevation	true	1500	true	0	0.2	24-31°C	0.1	45000	50	0	random	false	0	source-water	2160	149	0	0.0321	0	0	0	9	3131	40	3620	6800	4636	0
32	0	5	10	0	0	2160	1006	1	96	99	90	true	true	2	random	20	0.1	elevation	true	1500	true	0	0.1	24-31°C	0.1	45000	50	0	random	false	0	source-water	2160	444	0	0.0696	0	0	0	98	2857	74	3398	6427	6379	0
5	0	5	10	0	0	2160	1000	1	96	99	90	true	true	2	random	20	0.1	elevation	true	1500	true	0	0.4	24-31°C	0.1	45000	50	0	random	false	0	source-water	2160	13	0	0.0035	0	0	0	0	2969	22	4794	7785	3671	0
27	0	5	10	0	0	2160	1005	1	96	99	90	true	true	2	random	20	0.1	elevation	true	1500	true	0	0.1	24-31°C	0.1	45000	50	0	random	false	0	source-water	2160	511	0	0.0707	0	0	0	92	2837	87	3870	6886	7228	0
36	0	5	10	0	0	2160	1007	1	96	99	90	true	true	2	random	20	0.1	elevation	true	1500	true	0	0	24-31°C	0.1	45000	50	0	random	false	0	source-water	2160	2017	9	0.1812	0.0404	0	0	2544	1610	287	0	4441	11131	10.809982962593601
35	0	5	10	0	0	2160	1006	1	96	99	90	true	true	2	random	20	0.1	elevation	true	1500	true	0	0.4	24-31°C	0.1	45000	50	0	random	false	0	source-water	2160	9	0	0.0031	0	0	0	0	3027	12	3725	6764	2940	0
34	0	5	10	0	0	2160	1006	1	96	99	90	true	true	2	random	20	0.1	elevation	true	1500	true	0	0.3	24-31°C	0.1	45000	50	0	random	false	0	source-water	2160	55	0	0.0149	0	0	0	0	2975	16	3806	6797	3699	0
37	0	5	10	0	0	2160	1007	1	96	99	90	true	true	2	random	20	0.1	elevation	true	1500	true	0	0.1	24-31°C	0.1	45000	50	0	random	false	0	source-water	2160	539	0	0.0743	0	0	0	120	1922	70	3824	5936	7252	0
38	0	5	10	0	0	2160	1007	1	96	99	90	true	true	2	random	20	0.1	elevation	true	1500	true	0	0.2	24-31°C	0.1	45000	50	0	random	false	0	source-water	2160	152	0	0.0282	0	0	0	18	1941	34	4166	6159	5385	0
29	0	5	10	0	0	2160	1005	1	96	99	90	true	true	2	random	20	0.1	elevation	true	1500	true	0	0.3	24-31°C	0.1	45000	50	0	random	false	0	source-water	2160	43	0	0.0102	0	0	0	0	2953	16	4349	7318	4229	0
39	0	5	10	0	0	2160	1007	1	96	99	90	true	true	2	random	20	0.1	elevation	true	1500	true	0	0.3	24-31°C	0.1	45000	50	0	random	false	0	source-water	2160	46	0	0.0112	0	0	0	0	1968	9	4247	6224	4103	0
42	0	5	10	0	0	2160	1008	1	96	99	90	true	true	2	random	20	0.1	elevation	true	1500	true	0	0.1	24-31°C	0.1	45000	50	0	random	false	0	source-water	2160	334	0	0.0708	0	0	0	54	1601	141	2496	4292	4717	0
41	0	5	10	0	0	2160	1008	1	96	99	90	true	true	2	random	20	0.1	elevation	true	1500	true	0	0	24-31°C	0.1	45000	50	0	random	false	0	source-water	2160	1378	6	0.1805	0.0392	0	0	1568	1481	474	0	3523	7633	10.44230259933232
30	0	5	10	0	0	2160	1005	1	96	99	90	true	true	2	random	20	0.1	elevation	true	1500	true	0	0.4	24-31°C	0.1	45000	50	0	random	false	0	source-water	2160	21	0	0.0063	0	0	0	0	2954	10	4352	7316	3317	0
40	0	5	10	0	0	2160	1007	1	96	99	90	true	true	2	random	20	0.1	elevation	true	1500	true	0	0.4	24-31°C	0.1	45000	50	0	random	false	0	source-water	2160	22	0	0.0066	0	0	0	0	1948	8	4323	6279	3332	0
46	0	5	10	0	0	2160	1009	1	96	99	90	true	true	2	random	20	0.1	elevation	true	1500	true	0	0	24-31°C	0.1	45000	50	0	random	false	0	source-water	2160	2341	9	0.1816	0.0349	0	0	2803	1436	598	0	4837	12893	10.03418563428037
44	0	5	10	0	0	2160	1008	1	96	99	90	true	true	2	random	20	0.1	elevation	true	1500	true	0	0.3	24-31°C	0.1	45000	50	0	random	false	0	source-water	2160	21	0	0.0079	0	0	0	3	1645	52	2741	4441	2663	0
43	0	5	10	0	0	2160	1008	1	96	99	90	true	true	2	random	20	0.1	elevation	true	1500	true	0	0.2	24-31°C	0.1	45000	50	0	random	false	0	source-water	2160	102	0	0.0304	0	0	0	12	1562	85	2703	4362	3354	0
28	0	5	10	0	0	2160	1005	1	96	99	90	true	true	2	random	20	0.1	elevation	true	1500	true	0	0.2	24-31°C	0.1	45000	50	0	random	false	0	source-water	2160	160	0	0.0313	0	0	0	9	2900	38	3981	6928	5114	0
45	0	5	10	0	0	2160	1008	1	96	99	90	true	true	2	random	20	0.1	elevation	true	1500	true	0	0.4	24-31°C	0.1	45000	50	0	random	false	0	source-water	2160	6	0	0.0028	0	0	0	0	1544	29	2844	4417	2141	0
49	0	5	10	0	0	2160	1009	1	96	99	90	true	true	2	random	20	0.1	elevation	true	1500	true	0	0.3	24-31°C	0.1	45000	50	0	random	false	0	source-water	2160	62	0	0.013	0	0	0	0	1683	74	4926	6683	4764	0
54	0	5	10	0	0	2160	1010	1	96	99	90	true	true	2	random	20	0.1	elevation	true	1500	true	0	0.3	24-31°C	0.1	45000	50	0	random	false	0	source-water	2160	53	0	0.0107	0	0	0	1	3070	10	5053	8134	4931	0
51	0	5	10	0	0	2160	1010	1	96	99	90	true	true	2	random	20	0.1	elevation	true	1500	true	0	0	24-31°C	0.1	45000	50	0	random	false	0	source-water	2160	2481	8	0.1779	0.0287	0	0	3102	2369	376	0	5847	13948	10.358658597945738
47	0	5	10	0	0	2160	1009	1	96	99	90	true	true	2	random	20	0.1	elevation	true	1500	true	0	0.1	24-31°C	0.1	45000	50	0	random	false	0	source-water	2160	600	0	0.0711	0	0	0	119	1617	193	4372	6301	8441	0
50	0	5	10	0	0	2160	1009	1	96	99	90	true	true	2	random	20	0.1	elevation	true	1500	true	0	0.4	24-31°C	0.1	45000	50	0	random	false	0	source-water	2160	17	0	0.0045	0	0	0	0	1593	50	4931	6574	3791	0
58	0	5	10	0	0	2160	1011	1	96	99	90	true	true	2	random	20	0.1	elevation	true	1500	true	0	0.2	24-31°C	0.1	45000	50	0	random	false	0	source-water	2160	193	0	0.0323	0	0	0	12	2092	62	4814	6980	5984	0
61	0	5	10	0	0	2160	1012	1	96	99	90	true	true	2	random	20	0.1	elevation	true	1500	true	0	0	24-31°C	0.1	45000	50	0	random	false	0	source-water	2160	2527	5	0.1817	0.018	0	0	3167	2729	421	0	6317	13906	10.041123251268434
57	0	5	10	0	0	2160	1011	1	96	99	90	true	true	2	random	20	0.1	elevation	true	1500	true	0	0.1	24-31°C	0.1	45000	50	0	random	false	0	source-water	2160	586	0	0.0728	0	0	0	119	1947	126	4373	6565	8046	0
48	0	5	10	0	0	2160	1009	1	96	99	90	true	true	2	random	20	0.1	elevation	true	1500	true	0	0.2	24-31°C	0.1	45000	50	0	random	false	0	source-water	2160	169	0	0.0282	0	0	0	16	1519	122	4687	6344	5992	0
63	0	5	10	0	0	2160	1012	1	96	99	90	true	true	2	random	20	0.1	elevation	true	1500	true	0	0.2	24-31°C	0.1	45000	50	0	random	false	0	source-water	2160	199	0	0.0323	0	0	0	10	3385	20	4792	8207	6170	0
62	0	5	10	0	0	2160	1012	1	96	99	90	true	true	2	random	20	0.1	elevation	true	1500	true	0	0.1	24-31°C	0.1	45000	50	0	random	false	0	source-water	2160	656	0	0.0769	0	0	0	141	3269	72	4499	7981	8531	0
56	0	5	10	0	0	2160	1011	1	96	99	90	true	true	2	random	20	0.1	elevation	true	1500	true	0	0	24-31°C	0.1	45000	50	0	random	false	0	source-water	2160	2320	11	0.1821	0.0431	0	0	2770	1632	525	0	4927	12737	10.060817711701777
64	0	5	10	0	0	2160	1012	1	96	99	90	true	true	2	random	20	0.1	elevation	true	1500	true	0	0.3	24-31°C	0.1	45000	50	0	random	false	0	source-water	2160	70	0	0.0146	0	0	0	1	3479	6	4961	8447	4808	0
52	0	5	10	0	0	2160	1010	1	96	99	90	true	true	2	random	20	0.1	elevation	true	1500	true	0	0.1	24-31°C	0.1	45000	50	0	random	false	0	source-water	2160	643	0	0.0745	0	0	0	113	3008	43	4678	7842	8629	0
65	0	5	10	0	0	2160	1012	1	96	99	90	true	true	2	random	20	0.1	elevation	true	1500	true	0	0.4	24-31°C	0.1	45000	50	0	random	false	0	source-water	2160	18	0	0.0047	0	0	0	0	3491	8	4986	8485	3800	0
55	0	5	10	0	0	2160	1010	1	96	99	90	true	true	2	random	20	0.1	elevation	true	1500	true	0	0.4	24-31°C	0.1	45000	50	0	random	false	0	source-water	2160	17	0	0.0044	0	0	0	0	3078	5	4989	8072	3892	0
53	0	5	10	0	0	2160	1010	1	96	99	90	true	true	2	random	20	0.1	elevation	true	1500	true	0	0.2	24-31°C	0.1	45000	50	0	random	false	0	source-water	2160	188	0	0.03	0	0	0	9	2991	23	4892	7915	6262	0
67	0	5	10	0	0	2160	1013	1	96	99	90	true	true	2	random	20	0.1	elevation	true	1500	true	0	0.1	24-31°C	0.1	45000	50	0	random	false	0	source-water	2160	536	0	0.0744	0	0	0	129	2563	22	3781	6495	7201	0
68	0	5	10	0	0	2160	1013	1	96	99	90	true	true	2	random	20	0.1	elevation	true	1500	true	0	0.2	24-31°C	0.1	45000	50	0	random	false	0	source-water	2160	151	0	0.03	0	0	0	8	2491	5	3939	6443	5031	0
60	0	5	10	0	0	2160	1011	1	96	99	90	true	true	2	random	20	0.1	elevation	true	1500	true	0	0.4	24-31°C	0.1	45000	50	0	random	false	0	source-water	2160	19	0	0.005	0	0	0	0	2124	25	4919	7068	3809	0
59	0	5	10	0	0	2160	1011	1	96	99	90	true	true	2	random	20	0.1	elevation	true	1500	true	0	0.3	24-31°C	0.1	45000	50	0	random	false	0	source-water	2160	59	0	0.0125	0	0	0	0	2030	30	4789	6849	4710	0
78	0	5	10	0	0	2160	1015	1	96	99	90	true	true	2	random	20	0.1	elevation	true	1500	true	0	0.2	24-31°C	0.1	45000	50	0	random	false	0	source-water	2160	83	0	0.0295	0	0	0	12	3270	37	2118	5437	2814	0
69	0	5	10	0	0	2160	1013	1	96	99	90	true	true	2	random	20	0.1	elevation	true	1500	true	0	0.3	24-31°C	0.1	45000	50	0	random	false	0	source-water	2160	35	0	0.0087	0	0	0	2	2500	3	4173	6678	4027	0
82	0	5	10	0	0	2160	1016	1	96	99	90	true	true	2	random	20	0.1	elevation	true	1500	true	0	0.1	24-31°C	0.1	45000	50	0	random	false	0	source-water	2160	550	0	0.0701	0	0	0	97	2299	114	4141	6651	7842	0
81	0	5	10	0	0	2160	1016	1	96	99	90	true	true	2	random	20	0.1	elevation	true	1500	true	0	0	24-31°C	0.1	45000	50	0	random	false	0	source-water	2160	2288	7	0.179	0.0273	0	0	2790	2070	565	0	5425	12784	10.285117147660701
73	0	5	10	0	0	2160	1014	1	96	99	90	true	true	2	random	20	0.1	elevation	true	1500	true	0	0.2	24-31°C	0.1	45000	50	0	random	false	0	source-water	2160	183	0	0.0289	0	0	0	12	2554	54	4863	7483	6331	0
84	0	5	10	0	0	2160	1016	1	96	99	90	true	true	2	random	20	0.1	elevation	true	1500	true	0	0.3	24-31°C	0.1	45000	50	0	random	false	0	source-water	2160	56	0	0.0124	0	0	0	0	2464	23	4601	7088	4501	0
83	0	5	10	0	0	2160	1016	1	96	99	90	true	true	2	random	20	0.1	elevation	true	1500	true	0	0.2	24-31°C	0.1	45000	50	0	random	false	0	source-water	2160	159	0	0.0275	0	0	0	4	2423	46	4437	6910	5781	0
74	0	5	10	0	0	2160	1014	1	96	99	90	true	true	2	random	20	0.1	elevation	true	1500	true	0	0.3	24-31°C	0.1	45000	50	0	random	false	0	source-water	2160	68	0	0.0139	0	0	0	0	2600	29	4857	7486	4889	0
86	0	5	10	0	0	2160	1017	1	96	99	90	true	true	2	random	20	0.1	elevation	true	1500	true	0	0	24-31°C	0.1	45000	50	0	random	false	0	source-water	2160	1881	10	0.1775	0.0472	0	0	2346	2530	463	0	5339	10599	10.097882492866097
72	0	5	10	0	0	2160	1014	1	96	99	90	true	true	2	random	20	0.1	elevation	true	1500	true	0	0.1	24-31°C	0.1	45000	50	0	random	false	0	source-water	2160	618	0	0.0711	0	0	0	124	2595	114	4476	7309	8696	0
76	0	5	10	0	0	2160	1015	1	96	99	90	true	true	2	random	20	0.1	elevation	true	1500	true	0	0	24-31°C	0.1	45000	50	0	random	false	0	source-water	2160	1145	3	0.1798	0.0236	0	0	1277	2953	270	0	4500	6369	10.417366818873667
71	0	5	10	0	0	2160	1014	1	96	99	90	true	true	2	random	20	0.1	elevation	true	1500	true	0	0	24-31°C	0.1	45000	50	0	random	false	0	source-water	2160	2393	14	0.1824	0.0534	0	0	2738	2272	493	0	5503	13122	10.570382093715642
77	0	5	10	0	0	2160	1015	1	96	99	90	true	true	2	random	20	0.1	elevation	true	1500	true	0	0.1	24-31°C	0.1	45000	50	0	random	false	0	source-water	2160	278	0	0.0745	0	0	0	64	3261	70	1955	5350	3731	0
66	0	5	10	0	0	2160	1013	1	96	99	90	true	true	2	random	20	0.1	elevation	true	1500	true	0	0	24-31°C	0.1	45000	50	0	random	false	0	source-water	2160	2117	9	0.1856	0.0395	0	0	2677	2105	186	0	4968	11407	9.854487640951163
87	0	5	10	0	0	2160	1017	1	96	99	90	true	true	2	random	20	0.1	elevation	true	1500	true	0	0.1	24-31°C	0.1	45000	50	0	random	false	0	source-water	2160	472	0	0.0717	0	0	0	84	2802	137	3443	6466	6580	0
79	0	5	10	0	0	2160	1015	1	96	99	90	true	true	2	random	20	0.1	elevation	true	1500	true	0	0.3	24-31°C	0.1	45000	50	0	random	false	0	source-water	2160	29	0	0.0134	0	0	0	2	3353	34	2248	5637	2169	0
91	0	5	10	0	0	2160	1018	1	96	99	90	true	true	2	random	20	0.1	elevation	true	1500	true	0	0	24-31°C	0.1	45000	50	0	random	false	0	source-water	2160	1858	2	0.1792	0.0097	0	0	2288	1505	482	0	4275	10371	10.593703703703703
89	0	5	10	0	0	2160	1017	1	96	99	90	true	true	2	random	20	0.1	elevation	true	1500	true	0	0.3	24-31°C	0.1	45000	50	0	random	false	0	source-water	2160	64	0	0.0158	0	0	0	3	2942	27	4033	7005	4062	0
80	0	5	10	0	0	2160	1015	1	96	99	90	true	true	2	random	20	0.1	elevation	true	1500	true	0	0.4	24-31°C	0.1	45000	50	0	random	false	0	source-water	2160	7	0	0.004	0	0	0	0	3327	16	2233	5576	1758	0
85	0	5	10	0	0	2160	1016	1	96	99	90	true	true	2	random	20	0.1	elevation	true	1500	true	0	0.4	24-31°C	0.1	45000	50	0	random	false	0	source-water	2160	16	0	0.0045	0	0	0	0	2404	9	4714	7127	3567	0
70	0	5	10	0	0	2160	1013	1	96	99	90	true	true	2	random	20	0.1	elevation	true	1500	true	0	0.4	24-31°C	0.1	45000	50	0	random	false	0	source-water	2160	19	0	0.0058	0	0	0	0	2712	2	4376	7090	3291	0
94	0	5	10	0	0	2160	1018	1	96	99	90	true	true	2	random	20	0.1	elevation	true	1500	true	0	0.3	24-31°C	0.1	45000	50	0	random	false	0	source-water	2160	46	0	0.0126	0	0	0	3	1690	25	3836	5554	3662	0
98	0	5	10	0	0	2160	1019	1	96	99	90	true	true	2	random	20	0.1	elevation	true	1500	true	0	0.2	24-31°C	0.1	45000	50	0	random	false	0	source-water	2160	149	0	0.0263	0	0	0	7	1567	68	4297	5939	5674	0
92	0	5	10	0	0	2160	1018	1	96	99	90	true	true	2	random	20	0.1	elevation	true	1500	true	0	0.1	24-31°C	0.1	45000	50	0	random	false	0	source-water	2160	469	0	0.0717	0	0	0	111	1796	119	3414	5440	6537	0
95	0	5	10	0	0	2160	1018	1	96	99	90	true	true	2	random	20	0.1	elevation	true	1500	true	0	0.4	24-31°C	0.1	45000	50	0	random	false	0	source-water	2160	11	0	0.0037	0	0	0	0	1797	18	3900	5715	2991	0
100	0	5	10	0	0	2160	1019	1	96	99	90	true	true	2	random	20	0.1	elevation	true	1500	true	0	0.4	24-31°C	0.1	45000	50	0	random	false	0	source-water	2160	15	0	0.0042	0	0	0	0	1649	16	4533	6198	3545	0
88	0	5	10	0	0	2160	1017	1	96	99	90	true	true	2	random	20	0.1	elevation	true	1500	true	0	0.2	24-31°C	0.1	45000	50	0	random	false	0	source-water	2160	137	0	0.0269	0	0	0	7	2933	49	3907	6896	5091	0
75	0	5	10	0	0	2160	1014	1	96	99	90	true	true	2	random	20	0.1	elevation	true	1500	true	0	0.4	24-31°C	0.1	45000	50	0	random	false	0	source-water	2160	15	0	0.004	0	0	0	1	2492	15	4977	7485	3788	0
103	0	5	10	0	0	2160	1020	1	96	99	90	true	true	2	random	20	0.1	elevation	true	1500	true	0	0.2	24-31°C	0.1	45000	50	0	random	false	0	source-water	2160	132	0	0.0271	0	0	0	16	3327	63	3754	7160	4877	0
106	0	5	10	0	0	2160	1021	1	96	99	90	true	true	2	random	20	0.1	elevation	true	1500	true	0	0	24-31°C	0.1	45000	50	0	random	false	0	source-water	2160	1916	7	0.1772	0.0324	0	0	2400	1449	380	0	4229	10813	10.331761148904006
99	0	5	10	0	0	2160	1019	1	96	99	90	true	true	2	random	20	0.1	elevation	true	1500	true	0	0.3	24-31°C	0.1	45000	50	0	random	false	0	source-water	2160	47	0	0.0109	0	0	0	0	1512	43	4406	5961	4301	0
101	0	5	10	0	0	2160	1020	1	96	99	90	true	true	2	random	20	0.1	elevation	true	1500	true	0	0	24-31°C	0.1	45000	50	0	random	false	0	source-water	2160	1920	8	0.1807	0.0376	0	0	2323	2860	449	0	5632	10627	10.500153242036063
90	0	5	10	0	0	2160	1017	1	96	99	90	true	true	2	random	20	0.1	elevation	true	1500	true	0	0.4	24-31°C	0.1	45000	50	0	random	false	0	source-water	2160	14	0	0.0045	0	0	0	0	2947	14	4094	7055	3077	0
93	0	5	10	0	0	2160	1018	1	96	99	90	true	true	2	random	20	0.1	elevation	true	1500	true	0	0.2	24-31°C	0.1	45000	50	0	random	false	0	source-water	2160	144	0	0.031	0	0	0	5	1791	49	3681	5526	4646	0
104	0	5	10	0	0	2160	1020	1	96	99	90	true	true	2	random	20	0.1	elevation	true	1500	true	0	0.3	24-31°C	0.1	45000	50	0	random	false	0	source-water	2160	35	0	0.009	0	0	0	0	3233	38	3788	7059	3870	0
112	0	5	10	0	0	2160	1022	1	96	99	90	true	true	2	random	20	0.1	elevation	true	1500	true	0	0.1	24-31°C	0.1	45000	50	0	random	false	0	source-water	2160	388	0	0.0703	0	0	0	93	1825	76	2918	4912	5521	0
102	0	5	10	0	0	2160	1020	1	96	99	90	true	true	2	random	20	0.1	elevation	true	1500	true	0	0.1	24-31°C	0.1	45000	50	0	random	false	0	source-water	2160	511	0	0.0766	0	0	0	85	3183	113	3523	6904	6669	0
96	0	5	10	0	0	2160	1019	1	96	99	90	true	true	2	random	20	0.1	elevation	true	1500	true	0	0	24-31°C	0.1	45000	50	0	random	false	0	source-water	2160	2039	9	0.1793	0.0396	0	0	2413	1388	598	0	4399	11370	10.048064557942375
114	0	5	10	0	0	2160	1022	1	96	99	90	true	true	2	random	20	0.1	elevation	true	1500	true	0	0.3	24-31°C	0.1	45000	50	0	random	false	0	source-water	2160	37	0	0.0119	0	0	0	1	1892	30	3203	5126	3119	0
115	0	5	10	0	0	2160	1022	1	96	99	90	true	true	2	random	20	0.1	elevation	true	1500	true	0	0.4	24-31°C	0.1	45000	50	0	random	false	0	source-water	2160	8	0	0.0033	0	0	0	0	1884	19	3297	5200	2460	0
108	0	5	10	0	0	2160	1021	1	96	99	90	true	true	2	random	20	0.1	elevation	true	1500	true	0	0.2	24-31°C	0.1	45000	50	0	random	false	0	source-water	2160	155	0	0.0305	0	0	0	10	1728	58	3944	5740	5081	0
97	0	5	10	0	0	2160	1019	1	96	99	90	true	true	2	random	20	0.1	elevation	true	1500	true	0	0.1	24-31°C	0.1	45000	50	0	random	false	0	source-water	2160	499	0	0.0656	0	0	0	101	1578	145	3960	5784	7608	0
105	0	5	10	0	0	2160	1020	1	96	99	90	true	true	2	random	20	0.1	elevation	true	1500	true	0	0.4	24-31°C	0.1	45000	50	0	random	false	0	source-water	2160	11	0	0.0037	0	0	0	0	3180	19	3890	7089	2973	0
113	0	5	10	0	0	2160	1022	1	96	99	90	true	true	2	random	20	0.1	elevation	true	1500	true	0	0.2	24-31°C	0.1	45000	50	0	random	false	0	source-water	2160	115	0	0.0306	0	0	0	7	1849	43	2974	4873	3763	0
116	0	5	10	0	0	2160	1023	1	96	99	90	true	true	2	random	20	0.1	elevation	true	1500	true	0	0	24-31°C	0.1	45000	50	0	random	false	0	source-water	2160	2745	14	0.1828	0.0467	0	0	3129	1742	693	0	5564	15019	10.296891081944954
107	0	5	10	0	0	2160	1021	1	96	99	90	true	true	2	random	20	0.1	elevation	true	1500	true	0	0.1	24-31°C	0.1	45000	50	0	random	false	0	source-water	2160	503	0	0.072	0	0	0	109	1641	120	3517	5387	6990	0
120	0	5	10	0	0	2160	1023	1	96	99	90	true	true	2	random	20	0.1	elevation	true	1500	true	0	0.4	24-31°C	0.1	45000	50	0	random	false	0	source-water	2160	10	0	0.0022	0	0	0	0	2207	15	6071	8293	4650	0
109	0	5	10	0	0	2160	1021	1	96	99	90	true	true	2	random	20	0.1	elevation	true	1500	true	0	0.3	24-31°C	0.1	45000	50	0	random	false	0	source-water	2160	53	0	0.0127	0	0	0	1	1749	33	4096	5879	4173	0
110	0	5	10	0	0	2160	1021	1	96	99	90	true	true	2	random	20	0.1	elevation	true	1500	true	0	0.4	24-31°C	0.1	45000	50	0	random	false	0	source-water	2160	16	0	0.0049	0	0	0	0	1775	25	4095	5895	3247	0
117	0	5	10	0	0	2160	1023	1	96	99	90	true	true	2	random	20	0.1	elevation	true	1500	true	0	0.1	24-31°C	0.1	45000	50	0	random	false	0	source-water	2160	742	0	0.0744	0	0	0	126	2165	189	5230	7710	9969	0
119	0	5	10	0	0	2160	1023	1	96	99	90	true	true	2	random	20	0.1	elevation	true	1500	true	0	0.3	24-31°C	0.1	45000	50	0	random	false	0	source-water	2160	59	0	0.01	0	0	0	2	2100	51	5918	8071	5911	0
123	0	5	10	0	0	2160	1024	1	96	99	90	true	true	2	random	20	0.1	elevation	true	1500	true	0	0.2	24-31°C	0.1	45000	50	0	random	false	0	source-water	2160	163	0	0.0268	0	0	0	12	1823	98	4556	6489	6083	0
121	0	5	10	0	0	2160	1024	1	96	99	90	true	true	2	random	20	0.1	elevation	true	1500	true	0	0	24-31°C	0.1	45000	50	0	random	false	0	source-water	2160	2168	10	0.169	0.0389	0	0	2714	1737	599	0	5050	12831	10.138369852856059
122	0	5	10	0	0	2160	1024	1	96	99	90	true	true	2	random	20	0.1	elevation	true	1500	true	0	0.1	24-31°C	0.1	45000	50	0	random	false	0	source-water	2160	560	0	0.0695	0	0	0	96	1812	183	4070	6161	8056	0
111	0	5	10	0	0	2160	1022	1	96	99	90	true	true	2	random	20	0.1	elevation	true	1500	true	0	0	24-31°C	0.1	45000	50	0	random	false	0	source-water	2160	1720	6	0.1845	0.0323	0	0	2120	1596	262	0	3978	9322	10.798272424196142
126	0	5	10	0	0	2160	1025	1	96	99	90	true	true	2	random	20	0.1	elevation	true	1500	true	0	0	24-31°C	0.1	45000	50	0	random	false	0	source-water	2160	1361	7	0.1763	0.0455	0	0	1524	1675	541	0	3740	7719	10.569692870540255
127	0	5	10	0	0	2160	1025	1	96	99	90	true	true	2	random	20	0.1	elevation	true	1500	true	0	0.1	24-31°C	0.1	45000	50	0	random	false	0	source-water	2160	348	0	0.0715	0	0	0	74	1835	156	2517	4582	4865	0
124	0	5	10	0	0	2160	1024	1	96	99	90	true	true	2	random	20	0.1	elevation	true	1500	true	0	0.3	24-31°C	0.1	45000	50	0	random	false	0	source-water	2160	58	0	0.0127	0	0	0	1	1879	49	4730	6659	4562	0
132	0	5	10	0	0	2160	1026	1	96	99	90	true	true	2	random	20	0.1	elevation	true	1500	true	0	0.1	24-31°C	0.1	45000	50	0	random	false	0	source-water	2160	611	0	0.0661	0	0	0	142	3729	154	4732	8757	9238	0
133	0	5	10	0	0	2160	1026	1	96	99	90	true	true	2	random	20	0.1	elevation	true	1500	true	0	0.2	24-31°C	0.1	45000	50	0	random	false	0	source-water	2160	182	0	0.0267	0	0	0	8	3782	76	5202	9068	6812	0
128	0	5	10	0	0	2160	1025	1	96	99	90	true	true	2	random	20	0.1	elevation	true	1500	true	0	0.2	24-31°C	0.1	45000	50	0	random	false	0	source-water	2160	89	0	0.0254	0	0	0	4	1855	67	2697	4623	3498	0
134	0	5	10	0	0	2160	1026	1	96	99	90	true	true	2	random	20	0.1	elevation	true	1500	true	0	0.3	24-31°C	0.1	45000	50	0	random	false	0	source-water	2160	59	0	0.0115	0	0	0	0	3906	51	5234	9191	5117	0
129	0	5	10	0	0	2160	1025	1	96	99	90	true	true	2	random	20	0.1	elevation	true	1500	true	0	0.3	24-31°C	0.1	45000	50	0	random	false	0	source-water	2160	26	0	0.0095	0	0	0	2	1877	42	2786	4707	2727	0
131	0	5	10	0	0	2160	1026	1	96	99	90	true	true	2	random	20	0.1	elevation	true	1500	true	0	0	24-31°C	0.1	45000	50	0	random	false	0	source-water	2160	2476	9	0.1767	0.0321	0	0	3047	3117	629	0	6793	14009	10.267644812584978
118	0	5	10	0	0	2160	1023	1	96	99	90	true	true	2	random	20	0.1	elevation	true	1500	true	0	0.2	24-31°C	0.1	45000	50	0	random	false	0	source-water	2160	196	0	0.0265	0	0	0	12	2179	95	5748	8034	7386	0
125	0	5	10	0	0	2160	1024	1	96	99	90	true	true	2	random	20	0.1	elevation	true	1500	true	0	0.4	24-31°C	0.1	45000	50	0	random	false	0	source-water	2160	13	0	0.0036	0	0	0	0	1950	36	4754	6740	3616	0
130	0	5	10	0	0	2160	1025	1	96	99	90	true	true	2	random	20	0.1	elevation	true	1500	true	0	0.4	24-31°C	0.1	45000	50	0	random	false	0	source-water	2160	8	0	0.0037	0	0	0	0	1850	24	2730	4604	2142	0
135	0	5	10	0	0	2160	1026	1	96	99	90	true	true	2	random	20	0.1	elevation	true	1500	true	0	0.4	24-31°C	0.1	45000	50	0	random	false	0	source-water	2160	18	0	0.0043	0	0	0	0	3890	33	5259	9182	4159	0
