# Supplementary material for: Discovering the opposite shore: How did hominins cross sea straits?
Source: PLoS One. 2021 Jun 30;16(6):e0252885. doi: 10.1371/journal.pone.0252885 (PMC8244915; doi:10.1371/journal.pone.0252885)
Supplement: S2 File — CSV output of the simulation experiments presented in this paper and Python scripts used for creating the graphs. (ZIP) [file pone.0252885.s007.zip › 02OneFactorSensitivity/1RemoveNetlogoInfo/output/OneFactorSensitivity_ScenarioB_decision-randomness_csv_out.csv]

[run number]	pioneering-probability	optimal-walking-speed	water-barrier-size	fleeing-probability	fleeing-threshold	max-simulation-duration	seed	pioneering-threshold	hours-until-dehydration	max-fleeing-pioneering-distance	current-direction	constant-population-size	dehydration	movement-in-water-speed	movement-in-water-direction	perception-radius	decision-randomness	map-coloring	thermoregulation	basal-metabolic-rate	hypothermia	energy-loss-water-movement	death-rate-in-water	water-temperature-interval	population-density	max-energy	number-founder-agents	current-speed	map-scenario	remove-old-population	min-resources	attempt-counter	[step]	sum-of-target-area-hominins	sum-of-founder-population-size-reached	crossing-success-rate-individuals	crossing-success-rate-founder-population	death-dehydration	death-exhaustion	death-hypothermia	death-left_map_land	death-left_map_water	death-random	sum-of-deaths	attempts-source-water	mean-individual-hours-water-crossing
5	0	5	10	0	0	2160	1000	1	96	99	90	true	true	2	random	20	0.4	elevation	true	1500	true	0	0	24-31°C	0.1	45000	50	0	random	false	0	source-water	2160	4185	20	0.1759	0.042	0	0	5143	3918	953	0	10014	23791	10.292238353902672
15	0	5	10	0	0	2160	1002	1	96	99	90	true	true	2	random	20	0.4	elevation	true	1500	true	0	0	24-31°C	0.1	45000	50	0	random	false	0	source-water	2160	3995	19	0.1793	0.0426	0	0	4890	3673	785	0	9348	22283	10.390982685448721
10	0	5	10	0	0	2160	1001	1	96	99	90	true	true	2	random	20	0.4	elevation	true	1500	true	0	0	24-31°C	0.1	45000	50	0	random	false	0	source-water	2160	3444	16	0.1837	0.0427	0	0	4315	4956	671	0	9942	18747	10.525179629486782
20	0	5	10	0	0	2160	1003	1	96	99	90	true	true	2	random	20	0.4	elevation	true	1500	true	0	0	24-31°C	0.1	45000	50	0	random	false	0	source-water	2160	3839	18	0.1823	0.0428	0	0	4804	2321	751	0	7876	21055	10.515404177004402
9	0	5	10	0	0	2160	1001	1	96	99	90	true	true	2	random	20	0.3	elevation	true	1500	true	0	0	24-31°C	0.1	45000	50	0	random	false	0	source-water	2160	2968	13	0.1827	0.04	0	0	3795	4447	508	0	8750	16249	10.480332813467136
30	0	5	10	0	0	2160	1005	1	96	99	90	true	true	2	random	20	0.4	elevation	true	1500	true	0	0	24-31°C	0.1	45000	50	0	random	false	0	source-water	2160	3735	23	0.1805	0.0556	0	0	4332	3947	925	0	9204	20695	10.533573608759253
19	0	5	10	0	0	2160	1003	1	96	99	90	true	true	2	random	20	0.3	elevation	true	1500	true	0	0	24-31°C	0.1	45000	50	0	random	false	0	source-water	2160	3395	13	0.1765	0.0338	0	0	4486	2042	648	0	7176	19240	10.503920517876688
14	0	5	10	0	0	2160	1002	1	96	99	90	true	true	2	random	20	0.3	elevation	true	1500	true	0	0	24-31°C	0.1	45000	50	0	random	false	0	source-water	2160	3704	17	0.1808	0.0415	0	0	4483	3462	750	0	8695	20485	10.333927589059957
4	0	5	10	0	0	2160	1000	1	96	99	90	true	true	2	random	20	0.3	elevation	true	1500	true	0	0	24-31°C	0.1	45000	50	0	random	false	0	source-water	2160	3752	17	0.1814	0.0411	0	0	4664	3764	875	0	9303	20681	10.36486241674459
25	0	5	10	0	0	2160	1004	1	96	99	90	true	true	2	random	20	0.4	elevation	true	1500	true	0	0	24-31°C	0.1	45000	50	0	random	false	0	source-water	2160	4171	18	0.1802	0.0389	0	0	5351	3015	686	0	9052	23150	10.570289443827335
29	0	5	10	0	0	2160	1005	1	96	99	90	true	true	2	random	20	0.3	elevation	true	1500	true	0	0	24-31°C	0.1	45000	50	0	random	false	0	source-water	2160	3362	20	0.187	0.0556	0	0	3823	3694	795	0	8312	17980	10.38543728793867
8	0	5	10	0	0	2160	1001	1	96	99	90	true	true	2	random	20	0.2	elevation	true	1500	true	0	0	24-31°C	0.1	45000	50	0	random	false	0	source-water	2160	2504	10	0.1848	0.0369	0	0	3147	4075	388	0	7610	13549	10.736799111261464
18	0	5	10	0	0	2160	1003	1	96	99	90	true	true	2	random	20	0.2	elevation	true	1500	true	0	0	24-31°C	0.1	45000	50	0	random	false	0	source-water	2160	2920	11	0.1773	0.0334	0	0	3679	1627	561	0	5867	16470	10.388259708861995
24	0	5	10	0	0	2160	1004	1	96	99	90	true	true	2	random	20	0.3	elevation	true	1500	true	0	0	24-31°C	0.1	45000	50	0	random	false	0	source-water	2160	3772	16	0.1831	0.0388	0	0	4811	2736	591	0	8138	20603	10.314379697094163
23	0	5	10	0	0	2160	1004	1	96	99	90	true	true	2	random	20	0.2	elevation	true	1500	true	0	0	24-31°C	0.1	45000	50	0	random	false	0	source-water	2160	3246	11	0.1782	0.0302	0	0	4181	2340	525	0	7046	18217	10.289124954990585
17	0	5	10	0	0	2160	1003	1	96	99	90	true	true	2	random	20	0.1	elevation	true	1500	true	0	0	24-31°C	0.1	45000	50	0	random	false	0	source-water	2160	2181	7	0.1753	0.0281	0	0	2771	1195	386	0	4352	12441	10.523717954096384
13	0	5	10	0	0	2160	1002	1	96	99	90	true	true	2	random	20	0.2	elevation	true	1500	true	0	0	24-31°C	0.1	45000	50	0	random	false	0	source-water	2160	3143	14	0.1791	0.0399	0	0	3874	3118	612	0	7604	17547	10.284854254437985
35	0	5	10	0	0	2160	1006	1	96	99	90	true	true	2	random	20	0.4	elevation	true	1500	true	0	0	24-31°C	0.1	45000	50	0	random	false	0	source-water	2160	3556	17	0.1854	0.0443	0	0	4347	4296	635	0	9278	19176	10.640411632772516
3	0	5	10	0	0	2160	1000	1	96	99	90	true	true	2	random	20	0.2	elevation	true	1500	true	0	0	24-31°C	0.1	45000	50	0	random	false	0	source-water	2160	3231	14	0.1777	0.0385	0	0	4037	3385	704	0	8126	18181	10.333909273205444
2	0	5	10	0	0	2160	1000	1	96	99	90	true	true	2	random	20	0.1	elevation	true	1500	true	0	0	24-31°C	0.1	45000	50	0	random	false	0	source-water	2160	2308	9	0.1757	0.0342	0	0	2819	2543	540	0	5902	13138	10.209095925297113
12	0	5	10	0	0	2160	1002	1	96	99	90	true	true	2	random	20	0.1	elevation	true	1500	true	0	0	24-31°C	0.1	45000	50	0	random	false	0	source-water	2160	2342	9	0.1857	0.0357	0	0	2727	2287	444	0	5458	12614	10.256531626590286
28	0	5	10	0	0	2160	1005	1	96	99	90	true	true	2	random	20	0.2	elevation	true	1500	true	0	0	24-31°C	0.1	45000	50	0	random	false	0	source-water	2160	2832	16	0.1816	0.0513	0	0	3410	3304	623	0	7337	15599	10.57954034978691
7	0	5	10	0	0	2160	1001	1	96	99	90	true	true	2	random	20	0.1	elevation	true	1500	true	0	0	24-31°C	0.1	45000	50	0	random	false	0	source-water	2160	1703	7	0.1766	0.0363	0	0	2134	3066	241	0	5441	9644	10.565176493487362
40	0	5	10	0	0	2160	1007	1	96	99	90	true	true	2	random	20	0.4	elevation	true	1500	true	0	0	24-31°C	0.1	45000	50	0	random	false	0	source-water	2160	3903	21	0.1832	0.0493	0	0	4838	2773	656	0	8267	21307	10.208233619088222
34	0	5	10	0	0	2160	1006	1	96	99	90	true	true	2	random	20	0.3	elevation	true	1500	true	0	0	24-31°C	0.1	45000	50	0	random	false	0	source-water	2160	3130	14	0.1815	0.0406	0	0	3864	3997	563	0	8424	17247	10.232379469804775
39	0	5	10	0	0	2160	1007	1	96	99	90	true	true	2	random	20	0.3	elevation	true	1500	true	0	0	24-31°C	0.1	45000	50	0	random	false	0	source-water	2160	3496	18	0.1767	0.0455	0	0	4476	2510	584	0	7570	19787	10.647814198205744
33	0	5	10	0	0	2160	1006	1	96	99	90	true	true	2	random	20	0.2	elevation	true	1500	true	0	0	24-31°C	0.1	45000	50	0	random	false	0	source-water	2160	2539	10	0.1799	0.0355	0	0	3163	3371	470	0	7004	14116	10.606666114198108
45	0	5	10	0	0	2160	1008	1	96	99	90	true	true	2	random	20	0.4	elevation	true	1500	true	0	0	24-31°C	0.1	45000	50	0	random	false	0	source-water	2160	2926	13	0.176	0.039	0	0	3490	2842	908	0	7240	16628	10.338457794625214
38	0	5	10	0	0	2160	1007	1	96	99	90	true	true	2	random	20	0.2	elevation	true	1500	true	0	0	24-31°C	0.1	45000	50	0	random	false	0	source-water	2160	2910	15	0.1771	0.0456	0	0	3701	2285	409	0	6395	16432	10.411273538421517
44	0	5	10	0	0	2160	1008	1	96	99	90	true	true	2	random	20	0.3	elevation	true	1500	true	0	0	24-31°C	0.1	45000	50	0	random	false	0	source-water	2160	2576	11	0.1769	0.0378	0	0	3045	2486	820	0	6351	14558	10.160309306514252
43	0	5	10	0	0	2160	1008	1	96	99	90	true	true	2	random	20	0.2	elevation	true	1500	true	0	0	24-31°C	0.1	45000	50	0	random	false	0	source-water	2160	2047	8	0.1814	0.0354	0	0	2387	2138	608	0	5133	11286	10.245561298780096
50	0	5	10	0	0	2160	1009	1	96	99	90	true	true	2	random	20	0.4	elevation	true	1500	true	0	0	24-31°C	0.1	45000	50	0	random	false	0	source-water	2160	4158	19	0.182	0.0416	0	0	5142	2399	1030	0	8571	22841	10.221901624214258
32	0	5	10	0	0	2160	1006	1	96	99	90	true	true	2	random	20	0.1	elevation	true	1500	true	0	0	24-31°C	0.1	45000	50	0	random	false	0	source-water	2160	1790	7	0.1846	0.0361	0	0	2167	2438	290	0	4895	9696	10.673415563559729
27	0	5	10	0	0	2160	1005	1	96	99	90	true	true	2	random	20	0.1	elevation	true	1500	true	0	0	24-31°C	0.1	45000	50	0	random	false	0	source-water	2160	2052	11	0.1837	0.0493	0	0	2414	2472	429	0	5315	11171	10.256883792822997
22	0	5	10	0	0	2160	1004	1	96	99	90	true	true	2	random	20	0.1	elevation	true	1500	true	0	0	24-31°C	0.1	45000	50	0	random	false	0	source-water	2160	2293	8	0.1799	0.0314	0	0	2898	1681	378	0	4957	12743	10.743041119448783
48	0	5	10	0	0	2160	1009	1	96	99	90	true	true	2	random	20	0.2	elevation	true	1500	true	0	0	24-31°C	0.1	45000	50	0	random	false	0	source-water	2160	3212	14	0.1799	0.0392	0	0	3859	2002	843	0	6704	17854	10.313227769754011
37	0	5	10	0	0	2160	1007	1	96	99	90	true	true	2	random	20	0.1	elevation	true	1500	true	0	0	24-31°C	0.1	45000	50	0	random	false	0	source-water	2160	2017	9	0.1812	0.0404	0	0	2544	1610	287	0	4441	11131	10.809982962593601
1	0	5	10	0	0	2160	1000	1	96	99	90	true	true	2	random	20	0	elevation	true	1500	true	0	0	24-31°C	0.1	45000	50	0	random	false	0	source-water	2160	0	0	0	0	0	0	1	74	0	0	75	4	0
42	0	5	10	0	0	2160	1008	1	96	99	90	true	true	2	random	20	0.1	elevation	true	1500	true	0	0	24-31°C	0.1	45000	50	0	random	false	0	source-water	2160	1378	6	0.1805	0.0392	0	0	1568	1481	474	0	3523	7633	10.44230259933232
55	0	5	10	0	0	2160	1010	1	96	99	90	true	true	2	random	20	0.4	elevation	true	1500	true	0	0	24-31°C	0.1	45000	50	0	random	false	0	source-water	2160	4255	22	0.1818	0.047	0	0	5309	4069	758	0	10136	23399	10.29636444744674
49	0	5	10	0	0	2160	1009	1	96	99	90	true	true	2	random	20	0.3	elevation	true	1500	true	0	0	24-31°C	0.1	45000	50	0	random	false	0	source-water	2160	3707	16	0.1774	0.0383	0	0	4602	2232	994	0	7828	20895	10.696436339259474
6	0	5	10	0	0	2160	1001	1	96	99	90	true	true	2	random	20	0	elevation	true	1500	true	0	0	24-31°C	0.1	45000	50	0	random	false	0	source-water	2160	39	0	0.1875	0	0	0	22	91	19	0	132	208	0
53	0	5	10	0	0	2160	1010	1	96	99	90	true	true	2	random	20	0.2	elevation	true	1500	true	0	0	24-31°C	0.1	45000	50	0	random	false	0	source-water	2160	3352	13	0.1798	0.0349	0	0	4354	3338	500	0	8192	18641	10.384349867906558
31	0	5	10	0	0	2160	1006	1	96	99	90	true	true	2	random	20	0	elevation	true	1500	true	0	0	24-31°C	0.1	45000	50	0	random	false	0	source-water	2160	10	0	0.3704	0	0	0	2	92	0	0	94	27	0
59	0	5	10	0	0	2160	1011	1	96	99	90	true	true	2	random	20	0.3	elevation	true	1500	true	0	0	24-31°C	0.1	45000	50	0	random	false	0	source-water	2160	3768	20	0.183	0.0485	0	0	4517	2801	876	0	8194	20586	10.142229419848622
54	0	5	10	0	0	2160	1010	1	96	99	90	true	true	2	random	20	0.3	elevation	true	1500	true	0	0	24-31°C	0.1	45000	50	0	random	false	0	source-water	2160	3948	19	0.1792	0.0431	0	0	4946	3853	648	0	9447	22037	10.426368071176208
16	0	5	10	0	0	2160	1003	1	96	99	90	true	true	2	random	20	0	elevation	true	1500	true	0	0	24-31°C	0.1	45000	50	0	random	false	0	source-water	2160	3	0	0.1	0	0	0	1	48	7	0	56	30	0
60	0	5	10	0	0	2160	1011	1	96	99	90	true	true	2	random	20	0.4	elevation	true	1500	true	0	0	24-31°C	0.1	45000	50	0	random	false	0	source-water	2160	3996	20	0.1801	0.045	0	0	5057	3081	988	0	9126	22186	10.380614501188624
65	0	5	10	0	0	2160	1012	1	96	99	90	true	true	2	random	20	0.4	elevation	true	1500	true	0	0	24-31°C	0.1	45000	50	0	random	false	0	source-water	2160	4495	15	0.1829	0.0305	0	0	5645	4873	859	0	11377	24570	10.245329844125719
47	0	5	10	0	0	2160	1009	1	96	99	90	true	true	2	random	20	0.1	elevation	true	1500	true	0	0	24-31°C	0.1	45000	50	0	random	false	0	source-water	2160	2341	9	0.1816	0.0349	0	0	2803	1436	598	0	4837	12893	10.03418563428037
58	0	5	10	0	0	2160	1011	1	96	99	90	true	true	2	random	20	0.2	elevation	true	1500	true	0	0	24-31°C	0.1	45000	50	0	random	false	0	source-water	2160	3116	16	0.1788	0.0458	0	0	3730	2385	771	0	6886	17429	10.300028367774889
11	0	5	10	0	0	2160	1002	1	96	99	90	true	true	2	random	20	0	elevation	true	1500	true	0	0	24-31°C	0.1	45000	50	0	random	false	0	source-water	2160	0	0	0	0	0	0	0	88	0	0	88	0	0
64	0	5	10	0	0	2160	1012	1	96	99	90	true	true	2	random	20	0.3	elevation	true	1500	true	0	0	24-31°C	0.1	45000	50	0	random	false	0	source-water	2160	4069	13	0.1807	0.0289	0	0	5066	4609	806	0	10481	22516	10.371749249390856
70	0	5	10	0	0	2160	1013	1	96	99	90	true	true	2	random	20	0.4	elevation	true	1500	true	0	0	24-31°C	0.1	45000	50	0	random	false	0	source-water	2160	3833	19	0.1835	0.0455	0	0	4723	3433	524	0	8680	20891	10.190710598041703
69	0	5	10	0	0	2160	1013	1	96	99	90	true	true	2	random	20	0.3	elevation	true	1500	true	0	0	24-31°C	0.1	45000	50	0	random	false	0	source-water	2160	3410	17	0.1807	0.0451	0	0	4384	3321	403	0	8108	18867	10.50189228591261
46	0	5	10	0	0	2160	1009	1	96	99	90	true	true	2	random	20	0	elevation	true	1500	true	0	0	24-31°C	0.1	45000	50	0	random	false	0	source-water	2160	0	0	0	0	0	0	0	51	0	0	51	0	0
63	0	5	10	0	0	2160	1012	1	96	99	90	true	true	2	random	20	0.2	elevation	true	1500	true	0	0	24-31°C	0.1	45000	50	0	random	false	0	source-water	2160	3462	9	0.1748	0.0227	0	0	4414	4014	639	0	9067	19804	10.293857922058184
57	0	5	10	0	0	2160	1011	1	96	99	90	true	true	2	random	20	0.1	elevation	true	1500	true	0	0	24-31°C	0.1	45000	50	0	random	false	0	source-water	2160	2320	11	0.1821	0.0431	0	0	2770	1632	525	0	4927	12737	10.060817711701777
21	0	5	10	0	0	2160	1004	1	96	99	90	true	true	2	random	20	0	elevation	true	1500	true	0	0	24-31°C	0.1	45000	50	0	random	false	0	source-water	2160	0	0	0	0	0	0	0	47	1	0	48	1	0
75	0	5	10	0	0	2160	1014	1	96	99	90	true	true	2	random	20	0.4	elevation	true	1500	true	0	0	24-31°C	0.1	45000	50	0	random	false	0	source-water	2160	4184	25	0.1816	0.0542	0	0	4864	3450	941	0	9255	23040	10.460762230903784
68	0	5	10	0	0	2160	1013	1	96	99	90	true	true	2	random	20	0.2	elevation	true	1500	true	0	0	24-31°C	0.1	45000	50	0	random	false	0	source-water	2160	2940	14	0.1839	0.0438	0	0	3627	2895	318	0	6840	15983	10.334632640159288
74	0	5	10	0	0	2160	1014	1	96	99	90	true	true	2	random	20	0.3	elevation	true	1500	true	0	0	24-31°C	0.1	45000	50	0	random	false	0	source-water	2160	3839	24	0.1822	0.0569	0	0	4460	3461	916	0	8837	21076	10.630507959149737
62	0	5	10	0	0	2160	1012	1	96	99	90	true	true	2	random	20	0.1	elevation	true	1500	true	0	0	24-31°C	0.1	45000	50	0	random	false	0	source-water	2160	2527	5	0.1817	0.018	0	0	3167	2729	421	0	6317	13906	10.041123251268434
41	0	5	10	0	0	2160	1008	1	96	99	90	true	true	2	random	20	0	elevation	true	1500	true	0	0	24-31°C	0.1	45000	50	0	random	false	0	source-water	2160	6	0	0.1395	0	0	0	6	35	1	0	42	43	0
85	0	5	10	0	0	2160	1016	1	96	99	90	true	true	2	random	20	0.4	elevation	true	1500	true	0	0	24-31°C	0.1	45000	50	0	random	false	0	source-water	2160	4151	21	0.1768	0.0448	0	0	5033	3489	1000	0	9522	23474	10.420174315338524
80	0	5	10	0	0	2160	1015	1	96	99	90	true	true	2	random	20	0.4	elevation	true	1500	true	0	0	24-31°C	0.1	45000	50	0	random	false	0	source-water	2160	2670	11	0.1745	0.0359	0	0	3175	5015	633	0	8823	15304	10.215394950004468
73	0	5	10	0	0	2160	1014	1	96	99	90	true	true	2	random	20	0.2	elevation	true	1500	true	0	0	24-31°C	0.1	45000	50	0	random	false	0	source-water	2160	3361	21	0.1799	0.0561	0	0	3858	2912	712	0	7482	18681	10.148231562552775
36	0	5	10	0	0	2160	1007	1	96	99	90	true	true	2	random	20	0	elevation	true	1500	true	0	0	24-31°C	0.1	45000	50	0	random	false	0	source-water	2160	0	0	0	0	0	0	0	52	0	0	52	0	0
52	0	5	10	0	0	2160	1010	1	96	99	90	true	true	2	random	20	0.1	elevation	true	1500	true	0	0	24-31°C	0.1	45000	50	0	random	false	0	source-water	2160	2481	8	0.1779	0.0287	0	0	3102	2369	376	0	5847	13948	10.358658597945738
79	0	5	10	0	0	2160	1015	1	96	99	90	true	true	2	random	20	0.3	elevation	true	1500	true	0	0	24-31°C	0.1	45000	50	0	random	false	0	source-water	2160	2265	8	0.1877	0.0332	0	0	2487	4770	536	0	7793	12067	10.36390808282819
84	0	5	10	0	0	2160	1016	1	96	99	90	true	true	2	random	20	0.3	elevation	true	1500	true	0	0	24-31°C	0.1	45000	50	0	random	false	0	source-water	2160	3774	17	0.1747	0.0394	0	0	4816	3181	944	0	8941	21600	10.490927364915832
67	0	5	10	0	0	2160	1013	1	96	99	90	true	true	2	random	20	0.1	elevation	true	1500	true	0	0	24-31°C	0.1	45000	50	0	random	false	0	source-water	2160	2117	9	0.1856	0.0395	0	0	2677	2105	186	0	4968	11407	9.854487640951163
72	0	5	10	0	0	2160	1014	1	96	99	90	true	true	2	random	20	0.1	elevation	true	1500	true	0	0	24-31°C	0.1	45000	50	0	random	false	0	source-water	2160	2393	14	0.1824	0.0534	0	0	2738	2272	493	0	5503	13122	10.570382093715642
26	0	5	10	0	0	2160	1005	1	96	99	90	true	true	2	random	20	0	elevation	true	1500	true	0	0	24-31°C	0.1	45000	50	0	random	false	0	source-water	2160	3	0	0.25	0	0	0	1	78	0	0	79	12	0
90	0	5	10	0	0	2160	1017	1	96	99	90	true	true	2	random	20	0.4	elevation	true	1500	true	0	0	24-31°C	0.1	45000	50	0	random	false	0	source-water	2160	3759	18	0.1778	0.0426	0	0	4614	4253	943	0	9810	21138	10.3070470010518
89	0	5	10	0	0	2160	1017	1	96	99	90	true	true	2	random	20	0.3	elevation	true	1500	true	0	0	24-31°C	0.1	45000	50	0	random	false	0	source-water	2160	3355	18	0.1753	0.047	0	0	4067	3922	844	0	8833	19143	10.01552060371214
95	0	5	10	0	0	2160	1018	1	96	99	90	true	true	2	random	20	0.4	elevation	true	1500	true	0	0	24-31°C	0.1	45000	50	0	random	false	0	source-water	2160	3684	10	0.1784	0.0242	0	0	4498	2887	892	0	8277	20647	10.642852720328575
51	0	5	10	0	0	2160	1010	1	96	99	90	true	true	2	random	20	0	elevation	true	1500	true	0	0	24-31°C	0.1	45000	50	0	random	false	0	source-water	2160	2	0	0.2222	0	0	0	0	91	1	0	92	9	0
78	0	5	10	0	0	2160	1015	1	96	99	90	true	true	2	random	20	0.2	elevation	true	1500	true	0	0	24-31°C	0.1	45000	50	0	random	false	0	source-water	2160	1781	5	0.1821	0.0255	0	0	1961	4024	448	0	6433	9781	10.656997459160767
88	0	5	10	0	0	2160	1017	1	96	99	90	true	true	2	random	20	0.2	elevation	true	1500	true	0	0	24-31°C	0.1	45000	50	0	random	false	0	source-water	2160	2725	14	0.1757	0.0452	0	0	3350	3314	683	0	7347	15510	9.948318619701654
94	0	5	10	0	0	2160	1018	1	96	99	90	true	true	2	random	20	0.3	elevation	true	1500	true	0	0	24-31°C	0.1	45000	50	0	random	false	0	source-water	2160	3318	7	0.1802	0.019	0	0	3985	2644	817	0	7446	18414	10.322191501169002
83	0	5	10	0	0	2160	1016	1	96	99	90	true	true	2	random	20	0.2	elevation	true	1500	true	0	0	24-31°C	0.1	45000	50	0	random	false	0	source-water	2160	3335	15	0.1786	0.0402	0	0	3935	2763	843	0	7541	18674	10.165606956516386
82	0	5	10	0	0	2160	1016	1	96	99	90	true	true	2	random	20	0.1	elevation	true	1500	true	0	0	24-31°C	0.1	45000	50	0	random	false	0	source-water	2160	2288	7	0.179	0.0273	0	0	2790	2070	565	0	5425	12784	10.285117147660701
77	0	5	10	0	0	2160	1015	1	96	99	90	true	true	2	random	20	0.1	elevation	true	1500	true	0	0	24-31°C	0.1	45000	50	0	random	false	0	source-water	2160	1145	3	0.1798	0.0236	0	0	1277	2953	270	0	4500	6369	10.417366818873667
100	0	5	10	0	0	2160	1019	1	96	99	90	true	true	2	random	20	0.4	elevation	true	1500	true	0	0	24-31°C	0.1	45000	50	0	random	false	0	source-water	2160	4026	18	0.1787	0.0399	0	0	4726	2532	1125	0	8383	22526	10.302201755076815
105	0	5	10	0	0	2160	1020	1	96	99	90	true	true	2	random	20	0.4	elevation	true	1500	true	0	0	24-31°C	0.1	45000	50	0	random	false	0	source-water	2160	3636	21	0.1821	0.0526	0	0	4321	4295	839	0	9455	19972	10.329800750333753
93	0	5	10	0	0	2160	1018	1	96	99	90	true	true	2	random	20	0.2	elevation	true	1500	true	0	0	24-31°C	0.1	45000	50	0	random	false	0	source-water	2160	2792	4	0.1865	0.0134	0	0	3203	2161	666	0	6030	14972	10.55015530635592
87	0	5	10	0	0	2160	1017	1	96	99	90	true	true	2	random	20	0.1	elevation	true	1500	true	0	0	24-31°C	0.1	45000	50	0	random	false	0	source-water	2160	1881	10	0.1775	0.0472	0	0	2346	2530	463	0	5339	10599	10.097882492866097
92	0	5	10	0	0	2160	1018	1	96	99	90	true	true	2	random	20	0.1	elevation	true	1500	true	0	0	24-31°C	0.1	45000	50	0	random	false	0	source-water	2160	1858	2	0.1792	0.0097	0	0	2288	1505	482	0	4275	10371	10.593703703703703
56	0	5	10	0	0	2160	1011	1	96	99	90	true	true	2	random	20	0	elevation	true	1500	true	0	0	24-31°C	0.1	45000	50	0	random	false	0	source-water	2160	0	0	0	0	0	0	0	39	0	0	39	0	0
98	0	5	10	0	0	2160	1019	1	96	99	90	true	true	2	random	20	0.2	elevation	true	1500	true	0	0	24-31°C	0.1	45000	50	0	random	false	0	source-water	2160	3054	14	0.1763	0.0405	0	0	3592	2066	926	0	6584	17318	10.533501084006192
66	0	5	10	0	0	2160	1013	1	96	99	90	true	true	2	random	20	0	elevation	true	1500	true	0	0	24-31°C	0.1	45000	50	0	random	false	0	source-water	2160	6	0	0.25	0	0	0	4	68	1	0	73	24	0
99	0	5	10	0	0	2160	1019	1	96	99	90	true	true	2	random	20	0.3	elevation	true	1500	true	0	0	24-31°C	0.1	45000	50	0	random	false	0	source-water	2160	3682	17	0.1846	0.0426	0	0	4288	2387	1073	0	7748	19946	10.291425290472283
103	0	5	10	0	0	2160	1020	1	96	99	90	true	true	2	random	20	0.2	elevation	true	1500	true	0	0	24-31°C	0.1	45000	50	0	random	false	0	source-water	2160	2742	13	0.1772	0.0421	0	0	3311	3866	659	0	7836	15471	10.264147519705212
110	0	5	10	0	0	2160	1021	1	96	99	90	true	true	2	random	20	0.4	elevation	true	1500	true	0	0	24-31°C	0.1	45000	50	0	random	false	0	source-water	2160	3577	15	0.1771	0.0371	0	0	4488	2875	847	0	8210	20203	10.047977375818517
104	0	5	10	0	0	2160	1020	1	96	99	90	true	true	2	random	20	0.3	elevation	true	1500	true	0	0	24-31°C	0.1	45000	50	0	random	false	0	source-water	2160	3176	18	0.1765	0.05	0	0	3757	4030	769	0	8556	17993	10.717202051515597
61	0	5	10	0	0	2160	1012	1	96	99	90	true	true	2	random	20	0	elevation	true	1500	true	0	0	24-31°C	0.1	45000	50	0	random	false	0	source-water	2160	0	0	0	0	0	0	0	126	0	0	126	0	0
97	0	5	10	0	0	2160	1019	1	96	99	90	true	true	2	random	20	0.1	elevation	true	1500	true	0	0	24-31°C	0.1	45000	50	0	random	false	0	source-water	2160	2039	9	0.1793	0.0396	0	0	2413	1388	598	0	4399	11370	10.048064557942375
115	0	5	10	0	0	2160	1022	1	96	99	90	true	true	2	random	20	0.4	elevation	true	1500	true	0	0	24-31°C	0.1	45000	50	0	random	false	0	source-water	2160	3549	15	0.1831	0.0387	0	0	4414	2956	673	0	8043	19383	10.39915433300938
86	0	5	10	0	0	2160	1017	1	96	99	90	true	true	2	random	20	0	elevation	true	1500	true	0	0	24-31°C	0.1	45000	50	0	random	false	0	source-water	2160	7	0	0.1707	0	0	0	2	71	6	0	79	41	0
119	0	5	10	0	0	2160	1023	1	96	99	90	true	true	2	random	20	0.3	elevation	true	1500	true	0	0	24-31°C	0.1	45000	50	0	random	false	0	source-water	2160	4063	22	0.176	0.0476	0	0	5266	2743	984	0	8993	23081	10.301831629578592
109	0	5	10	0	0	2160	1021	1	96	99	90	true	true	2	random	20	0.3	elevation	true	1500	true	0	0	24-31°C	0.1	45000	50	0	random	false	0	source-water	2160	3240	16	0.1825	0.0451	0	0	3898	2532	713	0	7143	17750	10.442227942222376
108	0	5	10	0	0	2160	1021	1	96	99	90	true	true	2	random	20	0.2	elevation	true	1500	true	0	0	24-31°C	0.1	45000	50	0	random	false	0	source-water	2160	2741	12	0.1783	0.039	0	0	3318	2095	619	0	6032	15375	10.084770550839004
114	0	5	10	0	0	2160	1022	1	96	99	90	true	true	2	random	20	0.3	elevation	true	1500	true	0	0	24-31°C	0.1	45000	50	0	random	false	0	source-water	2160	3050	11	0.1825	0.0329	0	0	3803	2835	540	0	7178	16712	10.48257865749679
102	0	5	10	0	0	2160	1020	1	96	99	90	true	true	2	random	20	0.1	elevation	true	1500	true	0	0	24-31°C	0.1	45000	50	0	random	false	0	source-water	2160	1920	8	0.1807	0.0376	0	0	2323	2860	449	0	5632	10627	10.500153242036063
120	0	5	10	0	0	2160	1023	1	96	99	90	true	true	2	random	20	0.4	elevation	true	1500	true	0	0	24-31°C	0.1	45000	50	0	random	false	0	source-water	2160	4391	23	0.1723	0.0451	0	0	5690	3009	1078	0	9777	25479	10.548945090132957
118	0	5	10	0	0	2160	1023	1	96	99	90	true	true	2	random	20	0.2	elevation	true	1500	true	0	0	24-31°C	0.1	45000	50	0	random	false	0	source-water	2160	3678	22	0.1861	0.0557	0	0	4393	2279	855	0	7527	19766	10.287720715993306
113	0	5	10	0	0	2160	1022	1	96	99	90	true	true	2	random	20	0.2	elevation	true	1500	true	0	0	24-31°C	0.1	45000	50	0	random	false	0	source-water	2160	2559	9	0.1841	0.0324	0	0	3209	2342	418	0	5969	13899	10.131714470916506
125	0	5	10	0	0	2160	1024	1	96	99	90	true	true	2	random	20	0.4	elevation	true	1500	true	0	0	24-31°C	0.1	45000	50	0	random	false	0	source-water	2160	3974	20	0.1755	0.0442	0	0	4892	2949	1035	0	8876	22641	10.482444127099118
81	0	5	10	0	0	2160	1016	1	96	99	90	true	true	2	random	20	0	elevation	true	1500	true	0	0	24-31°C	0.1	45000	50	0	random	false	0	source-water	2160	0	0	0	0	0	0	0	87	0	0	87	0	0
124	0	5	10	0	0	2160	1024	1	96	99	90	true	true	2	random	20	0.3	elevation	true	1500	true	0	0	24-31°C	0.1	45000	50	0	random	false	0	source-water	2160	3640	19	0.1802	0.047	0	0	4391	2568	877	0	7836	20200	10.309982789220996
107	0	5	10	0	0	2160	1021	1	96	99	90	true	true	2	random	20	0.1	elevation	true	1500	true	0	0	24-31°C	0.1	45000	50	0	random	false	0	source-water	2160	1916	7	0.1772	0.0324	0	0	2400	1449	380	0	4229	10813	10.331761148904006
91	0	5	10	0	0	2160	1018	1	96	99	90	true	true	2	random	20	0	elevation	true	1500	true	0	0	24-31°C	0.1	45000	50	0	random	false	0	source-water	2160	3	0	0.3333	0	0	0	1	30	0	0	31	9	0
130	0	5	10	0	0	2160	1025	1	96	99	90	true	true	2	random	20	0.4	elevation	true	1500	true	0	0	24-31°C	0.1	45000	50	0	random	false	0	source-water	2160	3067	15	0.1737	0.0425	0	0	3735	3084	1063	0	7882	17654	10.387778723969607
117	0	5	10	0	0	2160	1023	1	96	99	90	true	true	2	random	20	0.1	elevation	true	1500	true	0	0	24-31°C	0.1	45000	50	0	random	false	0	source-water	2160	2745	14	0.1828	0.0467	0	0	3129	1742	693	0	5564	15019	10.296891081944954
135	0	5	10	0	0	2160	1026	1	96	99	90	true	true	2	random	20	0.4	elevation	true	1500	true	0	0	24-31°C	0.1	45000	50	0	random	false	0	source-water	2160	4316	22	0.1764	0.045	0	0	5293	4611	1007	0	10911	24470	10.315420825522926
129	0	5	10	0	0	2160	1025	1	96	99	90	true	true	2	random	20	0.3	elevation	true	1500	true	0	0	24-31°C	0.1	45000	50	0	random	false	0	source-water	2160	2692	14	0.1771	0.0461	0	0	3074	2874	995	0	6943	15201	10.128943694498913
112	0	5	10	0	0	2160	1022	1	96	99	90	true	true	2	random	20	0.1	elevation	true	1500	true	0	0	24-31°C	0.1	45000	50	0	random	false	0	source-water	2160	1720	6	0.1845	0.0323	0	0	2120	1596	262	0	3978	9322	10.798272424196142
128	0	5	10	0	0	2160	1025	1	96	99	90	true	true	2	random	20	0.2	elevation	true	1500	true	0	0	24-31°C	0.1	45000	50	0	random	false	0	source-water	2160	2142	11	0.1738	0.0447	0	0	2353	2462	797	0	5612	12321	10.606467627692744
122	0	5	10	0	0	2160	1024	1	96	99	90	true	true	2	random	20	0.1	elevation	true	1500	true	0	0	24-31°C	0.1	45000	50	0	random	false	0	source-water	2160	2168	10	0.169	0.0389	0	0	2714	1737	599	0	5050	12831	10.138369852856059
134	0	5	10	0	0	2160	1026	1	96	99	90	true	true	2	random	20	0.3	elevation	true	1500	true	0	0	24-31°C	0.1	45000	50	0	random	false	0	source-water	2160	3883	20	0.1759	0.0454	0	0	4788	4506	1005	0	10299	22070	10.311975776702344
71	0	5	10	0	0	2160	1014	1	96	99	90	true	true	2	random	20	0	elevation	true	1500	true	0	0	24-31°C	0.1	45000	50	0	random	false	0	source-water	2160	0	0	0	0	0	0	0	62	0	0	62	0	0
123	0	5	10	0	0	2160	1024	1	96	99	90	true	true	2	random	20	0.2	elevation	true	1500	true	0	0	24-31°C	0.1	45000	50	0	random	false	0	source-water	2160	3083	17	0.1767	0.0487	0	0	3614	2323	820	0	6757	17448	10.169186511831436
133	0	5	10	0	0	2160	1026	1	96	99	90	true	true	2	random	20	0.2	elevation	true	1500	true	0	0	24-31°C	0.1	45000	50	0	random	false	0	source-water	2160	3318	14	0.1731	0.0366	0	0	4124	4201	911	0	9236	19173	10.293620068575233
106	0	5	10	0	0	2160	1021	1	96	99	90	true	true	2	random	20	0	elevation	true	1500	true	0	0	24-31°C	0.1	45000	50	0	random	false	0	source-water	2160	0	0	0	0	0	0	0	49	0	0	49	0	0
101	0	5	10	0	0	2160	1020	1	96	99	90	true	true	2	random	20	0	elevation	true	1500	true	0	0	24-31°C	0.1	45000	50	0	random	false	0	source-water	2160	6	0	0.1017	0	0	0	1	74	7	0	82	59	0
96	0	5	10	0	0	2160	1019	1	96	99	90	true	true	2	random	20	0	elevation	true	1500	true	0	0	24-31°C	0.1	45000	50	0	random	false	0	source-water	2160	0	0	0	0	0	0	0	47	0	0	47	0	0
76	0	5	10	0	0	2160	1015	1	96	99	90	true	true	2	random	20	0	elevation	true	1500	true	0	0	24-31°C	0.1	45000	50	0	random	false	0	source-water	2160	8	0	0.2857	0	0	0	3	137	1	0	141	28	0
127	0	5	10	0	0	2160	1025	1	96	99	90	true	true	2	random	20	0.1	elevation	true	1500	true	0	0	24-31°C	0.1	45000	50	0	random	false	0	source-water	2160	1361	7	0.1763	0.0455	0	0	1524	1675	541	0	3740	7719	10.569692870540255
116	0	5	10	0	0	2160	1023	1	96	99	90	true	true	2	random	20	0	elevation	true	1500	true	0	0	24-31°C	0.1	45000	50	0	random	false	0	source-water	2160	0	0	0	0	0	0	0	63	0	0	63	0	0
111	0	5	10	0	0	2160	1022	1	96	99	90	true	true	2	random	20	0	elevation	true	1500	true	0	0	24-31°C	0.1	45000	50	0	random	false	0	source-water	2160	11	0	0.2619	0	0	0	2	31	1	0	34	42	0
132	0	5	10	0	0	2160	1026	1	96	99	90	true	true	2	random	20	0.1	elevation	true	1500	true	0	0	24-31°C	0.1	45000	50	0	random	false	0	source-water	2160	2476	9	0.1767	0.0321	0	0	3047	3117	629	0	6793	14009	10.267644812584978
131	0	5	10	0	0	2160	1026	1	96	99	90	true	true	2	random	20	0	elevation	true	1500	true	0	0	24-31°C	0.1	45000	50	0	random	false	0	source-water	2160	0	0	0	0	0	0	0	95	0	0	95	0	0
121	0	5	10	0	0	2160	1024	1	96	99	90	true	true	2	random	20	0	elevation	true	1500	true	0	0	24-31°C	0.1	45000	50	0	random	false	0	source-water	2160	0	0	0	0	0	0	0	49	0	0	49	0	0
126	0	5	10	0	0	2160	1025	1	96	99	90	true	true	2	random	20	0	elevation	true	1500	true	0	0	24-31°C	0.1	45000	50	0	random	false	0	source-water	2160	16	0	0.2319	0	0	0	2	43	0	0	45	69	0
