# Supplementary material for: Discovering the opposite shore: How did hominins cross sea straits?
Source: PLoS One. 2021 Jun 30;16(6):e0252885. doi: 10.1371/journal.pone.0252885 (PMC8244915; doi:10.1371/journal.pone.0252885)
Supplement: S2 File — CSV output of the simulation experiments presented in this paper and Python scripts used for creating the graphs. (ZIP) [file pone.0252885.s007.zip › 02OneFactorSensitivity/1RemoveNetlogoInfo/output/OneFactorSensitivity_ScenarioC_current-speed_csv_out.csv]

[run number]	pioneering-probability	optimal-walking-speed	water-barrier-size	fleeing-probability	fleeing-threshold	max-simulation-duration	seed	pioneering-threshold	hours-until-dehydration	max-fleeing-pioneering-distance	current-direction	constant-population-size	dehydration	movement-in-water-speed	movement-in-water-direction	perception-radius	decision-randomness	map-coloring	thermoregulation	basal-metabolic-rate	hypothermia	energy-loss-water-movement	death-rate-in-water	water-temperature-interval	population-density	max-energy	number-founder-agents	current-speed	map-scenario	remove-old-population	min-resources	attempt-counter	[step]	sum-of-target-area-hominins	sum-of-founder-population-size-reached	crossing-success-rate-individuals	crossing-success-rate-founder-population	death-dehydration	death-exhaustion	death-hypothermia	death-left_map_land	death-left_map_water	death-random	sum-of-deaths	attempts-source-water	mean-individual-hours-water-crossing
12	0	5	10	0	0	2160	1002	1	96	99	90	true	true	2	directed	20	0.1	elevation	true	1500	true	800	0	24-31°C	0.1	45000	50	1	random	false	0	source-water	2160	3722	22	0.9795	0.2895	0	0	1633	2420	1668	0	5721	3800	5.020193422191706
17	0	5	10	0	0	2160	1003	1	96	99	90	true	true	2	directed	20	0.1	elevation	true	1500	true	800	0	24-31°C	0.1	45000	50	1	random	false	0	source-water	2160	3341	20	0.9704	0.2899	0	0	1396	1371	1599	0	4366	3443	5.025474038905772
14	0	5	10	0	0	2160	1002	1	96	99	90	true	true	2	directed	20	0.1	elevation	true	1500	true	800	0	24-31°C	0.1	45000	50	3	random	false	0	source-water	2160	3457	22	0.8723	0.2785	0	0	230	2917	3012	0	6159	3963	5.023072148553826
11	0	5	10	0	0	2160	1002	1	96	99	90	true	true	2	directed	20	0.1	elevation	true	1500	true	800	0	24-31°C	0.1	45000	50	0	random	false	0	source-water	2160	3469	20	0.998	0.2857	0	0	2626	2187	426	0	5239	3476	5.021313515015134
3	0	5	10	0	0	2160	1000	1	96	99	90	true	true	2	directed	20	0.1	elevation	true	1500	true	800	0	24-31°C	0.1	45000	50	2	random	false	0	source-water	2160	3706	23	0.9288	0.2875	0	0	839	2823	2628	0	6290	3990	5.013708466993589
7	0	5	10	0	0	2160	1001	1	96	99	90	true	true	2	directed	20	0.1	elevation	true	1500	true	800	0	24-31°C	0.1	45000	50	1	random	false	0	source-water	2160	2811	19	0.9901	0.3333	0	0	1345	3120	1114	0	5579	2839	5.020776295642069
1	0	5	10	0	0	2160	1000	1	96	99	90	true	true	2	directed	20	0.1	elevation	true	1500	true	800	0	24-31°C	0.1	45000	50	0	random	false	0	source-water	2160	3521	21	0.998	0.2958	0	0	2626	2332	428	0	5386	3528	5.009727310225621
16	0	5	10	0	0	2160	1003	1	96	99	90	true	true	2	directed	20	0.1	elevation	true	1500	true	800	0	24-31°C	0.1	45000	50	0	random	false	0	source-water	2160	3330	18	0.9973	0.2687	0	0	2584	1152	354	0	4090	3339	5.010256879709278
10	0	5	10	0	0	2160	1001	1	96	99	90	true	true	2	directed	20	0.1	elevation	true	1500	true	800	0	24-31°C	0.1	45000	50	4	random	false	0	source-water	2160	2705	18	0.9292	0.3103	0	0	47	3470	2318	0	5835	2911	5.006368855468196
26	0	5	10	0	0	2160	1005	1	96	99	90	true	true	2	directed	20	0.1	elevation	true	1500	true	800	0	24-31°C	0.1	45000	50	0	random	false	0	source-water	2160	3197	22	0.9984	0.3438	0	0	2246	2326	451	0	5023	3202	5.01205176414561
20	0	5	10	0	0	2160	1003	1	96	99	90	true	true	2	directed	20	0.1	elevation	true	1500	true	800	0	24-31°C	0.1	45000	50	4	random	false	0	source-water	2160	3050	20	0.809	0.2667	0	0	37	1686	3110	0	4833	3770	5.045773608457196
2	0	5	10	0	0	2160	1000	1	96	99	90	true	true	2	directed	20	0.1	elevation	true	1500	true	800	0	24-31°C	0.1	45000	50	1	random	false	0	source-water	2160	3636	21	0.939	0.2727	0	0	1733	2503	1721	0	5957	3872	5.009252289629531
13	0	5	10	0	0	2160	1002	1	96	99	90	true	true	2	directed	20	0.1	elevation	true	1500	true	800	0	24-31°C	0.1	45000	50	2	random	false	0	source-water	2160	3496	22	0.9308	0.2933	0	0	613	2606	2510	0	5729	3756	5.020097918736123
24	0	5	10	0	0	2160	1004	1	96	99	90	true	true	2	directed	20	0.1	elevation	true	1500	true	800	0	24-31°C	0.1	45000	50	3	random	false	0	source-water	2160	3264	21	0.8247	0.2658	0	0	124	2112	3209	0	5445	3958	5.032084118815563
4	0	5	10	0	0	2160	1000	1	96	99	90	true	true	2	directed	20	0.1	elevation	true	1500	true	800	0	24-31°C	0.1	45000	50	3	random	false	0	source-water	2160	3683	23	0.9125	0.284	0	0	368	3023	3044	0	6435	4036	5.012390022746565
22	0	5	10	0	0	2160	1004	1	96	99	90	true	true	2	directed	20	0.1	elevation	true	1500	true	800	0	24-31°C	0.1	45000	50	1	random	false	0	source-water	2160	3589	21	0.9492	0.2763	0	0	1730	1830	1578	0	5138	3781	5.033327457066798
9	0	5	10	0	0	2160	1001	1	96	99	90	true	true	2	directed	20	0.1	elevation	true	1500	true	800	0	24-31°C	0.1	45000	50	3	random	false	0	source-water	2160	2692	16	0.9419	0.2807	0	0	192	3437	2195	0	5824	2858	5.020170958890239
23	0	5	10	0	0	2160	1004	1	96	99	90	true	true	2	directed	20	0.1	elevation	true	1500	true	800	0	24-31°C	0.1	45000	50	2	random	false	0	source-water	2160	3453	22	0.8953	0.2857	0	0	689	2024	2599	0	5312	3857	5.025814031137724
6	0	5	10	0	0	2160	1001	1	96	99	90	true	true	2	directed	20	0.1	elevation	true	1500	true	800	0	24-31°C	0.1	45000	50	0	random	false	0	source-water	2160	2583	16	0.9988	0.3077	0	0	2056	3001	211	0	5268	2586	5.0067510956001255
15	0	5	10	0	0	2160	1002	1	96	99	90	true	true	2	directed	20	0.1	elevation	true	1500	true	800	0	24-31°C	0.1	45000	50	4	random	false	0	source-water	2160	3374	23	0.8327	0.284	0	0	65	2838	3259	0	6162	4052	5.0098147968793585
18	0	5	10	0	0	2160	1003	1	96	99	90	true	true	2	directed	20	0.1	elevation	true	1500	true	800	0	24-31°C	0.1	45000	50	2	random	false	0	source-water	2160	3297	22	0.9135	0.3056	0	0	565	1552	2459	0	4576	3609	5.0343147920460565
19	0	5	10	0	0	2160	1003	1	96	99	90	true	true	2	directed	20	0.1	elevation	true	1500	true	800	0	24-31°C	0.1	45000	50	3	random	false	0	source-water	2160	3165	21	0.8556	0.2838	0	0	179	1647	2888	0	4714	3699	5.0335823786178135
8	0	5	10	0	0	2160	1001	1	96	99	90	true	true	2	directed	20	0.1	elevation	true	1500	true	800	0	24-31°C	0.1	45000	50	2	random	false	0	source-water	2160	2726	17	0.9663	0.3036	0	0	489	3293	1913	0	5695	2821	5.016043291880522
21	0	5	10	0	0	2160	1004	1	96	99	90	true	true	2	directed	20	0.1	elevation	true	1500	true	800	0	24-31°C	0.1	45000	50	0	random	false	0	source-water	2160	3496	18	0.9971	0.2571	0	0	2766	1570	304	0	4640	3506	5.033027114611018
25	0	5	10	0	0	2160	1004	1	96	99	90	true	true	2	directed	20	0.1	elevation	true	1500	true	800	0	24-31°C	0.1	45000	50	4	random	false	0	source-water	2160	3245	23	0.7999	0.284	0	0	25	2116	3362	0	5503	4057	5.045271289986865
5	0	5	10	0	0	2160	1000	1	96	99	90	true	true	2	directed	20	0.1	elevation	true	1500	true	800	0	24-31°C	0.1	45000	50	4	random	false	0	source-water	2160	3586	23	0.8706	0.2805	0	0	105	3059	3304	0	6468	4119	5.005647772892138
31	0	5	10	0	0	2160	1006	1	96	99	90	true	true	2	directed	20	0.1	elevation	true	1500	true	800	0	24-31°C	0.1	45000	50	0	random	false	0	source-water	2160	2850	15	0.9979	0.2632	0	0	2150	2370	262	0	4782	2856	5.024402546115101
32	0	5	10	0	0	2160	1006	1	96	99	90	true	true	2	directed	20	0.1	elevation	true	1500	true	800	0	24-31°C	0.1	45000	50	1	random	false	0	source-water	2160	2731	19	0.9681	0.3393	0	0	1352	2514	846	0	4712	2821	5.017268847676083
33	0	5	10	0	0	2160	1006	1	96	99	90	true	true	2	directed	20	0.1	elevation	true	1500	true	800	0	24-31°C	0.1	45000	50	2	random	false	0	source-water	2160	2616	20	0.9182	0.3509	0	0	577	2520	1617	0	4714	2849	5.026476882461372
30	0	5	10	0	0	2160	1005	1	96	99	90	true	true	2	directed	20	0.1	elevation	true	1500	true	800	0	24-31°C	0.1	45000	50	4	random	false	0	source-water	2160	3057	25	0.8267	0.3378	0	0	32	3129	2797	0	5958	3698	5.013253338919883
34	0	5	10	0	0	2160	1006	1	96	99	90	true	true	2	directed	20	0.1	elevation	true	1500	true	800	0	24-31°C	0.1	45000	50	3	random	false	0	source-water	2160	2592	22	0.906	0.386	0	0	205	2554	2001	0	4760	2861	5.010685106076654
27	0	5	10	0	0	2160	1005	1	96	99	90	true	true	2	directed	20	0.1	elevation	true	1500	true	800	0	24-31°C	0.1	45000	50	1	random	false	0	source-water	2160	3382	24	0.9763	0.3478	0	0	1107	2569	1834	0	5510	3464	5.013090768290494
29	0	5	10	0	0	2160	1005	1	96	99	90	true	true	2	directed	20	0.1	elevation	true	1500	true	800	0	24-31°C	0.1	45000	50	3	random	false	0	source-water	2160	3198	26	0.8849	0.3611	0	0	179	2981	2710	0	5870	3614	5.0116572695154105
28	0	5	10	0	0	2160	1005	1	96	99	90	true	true	2	directed	20	0.1	elevation	true	1500	true	800	0	24-31°C	0.1	45000	50	2	random	false	0	source-water	2160	3324	27	0.943	0.3803	0	0	466	2886	2407	0	5759	3525	5.017570910772549
36	0	5	10	0	0	2160	1007	1	96	99	90	true	true	2	directed	20	0.1	elevation	true	1500	true	800	0	24-31°C	0.1	45000	50	0	random	false	0	source-water	2160	3226	19	0.9978	0.2923	0	0	2478	1604	280	0	4362	3233	5.020471541546459
35	0	5	10	0	0	2160	1006	1	96	99	90	true	true	2	directed	20	0.1	elevation	true	1500	true	800	0	24-31°C	0.1	45000	50	4	random	false	0	source-water	2160	2633	21	0.9002	0.3559	0	0	32	2729	2226	0	4987	2925	5.029957432413323
39	0	5	10	0	0	2160	1007	1	96	99	90	true	true	2	directed	20	0.1	elevation	true	1500	true	800	0	24-31°C	0.1	45000	50	3	random	false	0	source-water	2160	3401	28	0.9759	0.4	0	0	226	1912	2637	0	4775	3485	5.023378041180708
37	0	5	10	0	0	2160	1007	1	96	99	90	true	true	2	directed	20	0.1	elevation	true	1500	true	800	0	24-31°C	0.1	45000	50	1	random	false	0	source-water	2160	3313	24	0.994	0.3582	0	0	1877	1711	979	0	4567	3333	5.021298434245446
42	0	5	10	0	0	2160	1008	1	96	99	90	true	true	2	directed	20	0.1	elevation	true	1500	true	800	0	24-31°C	0.1	45000	50	1	random	false	0	source-water	2160	2198	14	0.9429	0.2979	0	0	1019	1524	881	0	3424	2331	5.02825250602621
41	0	5	10	0	0	2160	1008	1	96	99	90	true	true	2	directed	20	0.1	elevation	true	1500	true	800	0	24-31°C	0.1	45000	50	0	random	false	0	source-water	2160	2306	15	0.9991	0.3261	0	0	1508	1331	364	0	3203	2308	5.024504089986313
43	0	5	10	0	0	2160	1008	1	96	99	90	true	true	2	directed	20	0.1	elevation	true	1500	true	800	0	24-31°C	0.1	45000	50	2	random	false	0	source-water	2160	2045	13	0.8507	0.2708	0	0	435	1697	1483	0	3615	2404	5.016146449918637
45	0	5	10	0	0	2160	1008	1	96	99	90	true	true	2	directed	20	0.1	elevation	true	1500	true	800	0	24-31°C	0.1	45000	50	4	random	false	0	source-water	2160	1752	12	0.6933	0.2353	0	0	39	1833	1978	0	3850	2527	5.031762496315962
38	0	5	10	0	0	2160	1007	1	96	99	90	true	true	2	directed	20	0.1	elevation	true	1500	true	800	0	24-31°C	0.1	45000	50	2	random	false	0	source-water	2160	3299	28	0.9854	0.4179	0	0	797	1784	1946	0	4527	3348	5.020151488261203
40	0	5	10	0	0	2160	1007	1	96	99	90	true	true	2	directed	20	0.1	elevation	true	1500	true	800	0	24-31°C	0.1	45000	50	4	random	false	0	source-water	2160	3356	26	0.9767	0.3768	0	0	45	1975	2779	0	4799	3436	5.016427156996459
47	0	5	10	0	0	2160	1009	1	96	99	90	true	true	2	directed	20	0.1	elevation	true	1500	true	800	0	24-31°C	0.1	45000	50	1	random	false	0	source-water	2160	3782	24	0.9806	0.3117	0	0	1397	1558	1925	0	4880	3857	5.02005280695714
46	0	5	10	0	0	2160	1009	1	96	99	90	true	true	2	directed	20	0.1	elevation	true	1500	true	800	0	24-31°C	0.1	45000	50	0	random	false	0	source-water	2160	3649	21	0.9981	0.2877	0	0	2690	1425	523	0	4638	3656	5.0159988591273486
49	0	5	10	0	0	2160	1009	1	96	99	90	true	true	2	directed	20	0.1	elevation	true	1500	true	800	0	24-31°C	0.1	45000	50	3	random	false	0	source-water	2160	3497	23	0.8488	0.2805	0	0	228	1969	3098	0	5295	4120	5.022602537491379
44	0	5	10	0	0	2160	1008	1	96	99	90	true	true	2	directed	20	0.1	elevation	true	1500	true	800	0	24-31°C	0.1	45000	50	3	random	false	0	source-water	2160	1890	12	0.7689	0.2449	0	0	148	1751	1777	0	3676	2458	5.025061180082472
51	0	5	10	0	0	2160	1010	1	96	99	90	true	true	2	directed	20	0.1	elevation	true	1500	true	800	0	24-31°C	0.1	45000	50	0	random	false	0	source-water	2160	3646	22	0.9967	0.3014	0	0	2795	2293	364	0	5452	3658	5.029445788718276
57	0	5	10	0	0	2160	1011	1	96	99	90	true	true	2	directed	20	0.1	elevation	true	1500	true	800	0	24-31°C	0.1	45000	50	1	random	false	0	source-water	2160	3519	21	0.9485	0.2838	0	0	1816	1753	1374	0	4943	3710	5.0063057513402
50	0	5	10	0	0	2160	1009	1	96	99	90	true	true	2	directed	20	0.1	elevation	true	1500	true	800	0	24-31°C	0.1	45000	50	4	random	false	0	source-water	2160	3267	21	0.7831	0.253	0	0	69	1977	3274	0	5320	4172	5.024876652787529
48	0	5	10	0	0	2160	1009	1	96	99	90	true	true	2	directed	20	0.1	elevation	true	1500	true	800	0	24-31°C	0.1	45000	50	2	random	false	0	source-water	2160	3706	26	0.9187	0.321	0	0	582	1703	2775	0	5060	4034	5.008841515068724
58	0	5	10	0	0	2160	1011	1	96	99	90	true	true	2	directed	20	0.1	elevation	true	1500	true	800	0	24-31°C	0.1	45000	50	2	random	false	0	source-water	2160	3284	21	0.8581	0.2727	0	0	804	1984	2424	0	5212	3827	5.01841231729347
52	0	5	10	0	0	2160	1010	1	96	99	90	true	true	2	directed	20	0.1	elevation	true	1500	true	800	0	24-31°C	0.1	45000	50	1	random	false	0	source-water	2160	4022	26	0.9951	0.321	0	0	1808	2530	1710	0	6048	4042	5.025664987373508
53	0	5	10	0	0	2160	1010	1	96	99	90	true	true	2	directed	20	0.1	elevation	true	1500	true	800	0	24-31°C	0.1	45000	50	2	random	false	0	source-water	2160	3865	27	0.9787	0.3418	0	0	859	2807	2475	0	6141	3949	5.020834527819818
55	0	5	10	0	0	2160	1010	1	96	99	90	true	true	2	directed	20	0.1	elevation	true	1500	true	800	0	24-31°C	0.1	45000	50	4	random	false	0	source-water	2160	3904	27	0.91	0.314	0	0	74	3116	3326	0	6516	4290	5.0161094921326725
61	0	5	10	0	0	2160	1012	1	96	99	90	true	true	2	directed	20	0.1	elevation	true	1500	true	800	0	24-31°C	0.1	45000	50	0	random	false	0	source-water	2160	3884	14	0.9985	0.1795	0	0	3027	2888	416	0	6331	3890	5.021718843215181
59	0	5	10	0	0	2160	1011	1	96	99	90	true	true	2	directed	20	0.1	elevation	true	1500	true	800	0	24-31°C	0.1	45000	50	3	random	false	0	source-water	2160	3260	19	0.8299	0.2405	0	0	228	2036	3130	0	5394	3928	5.0048859481998536
54	0	5	10	0	0	2160	1010	1	96	99	90	true	true	2	directed	20	0.1	elevation	true	1500	true	800	0	24-31°C	0.1	45000	50	3	random	false	0	source-water	2160	3975	28	0.9641	0.3415	0	0	280	2938	3140	0	6358	4123	5.016112302692442
56	0	5	10	0	0	2160	1011	1	96	99	90	true	true	2	directed	20	0.1	elevation	true	1500	true	800	0	24-31°C	0.1	45000	50	0	random	false	0	source-water	2160	3395	20	0.9985	0.2941	0	0	2456	1534	498	0	4488	3400	5.007092208954093
66	0	5	10	0	0	2160	1013	1	96	99	90	true	true	2	directed	20	0.1	elevation	true	1500	true	800	0	24-31°C	0.1	45000	50	0	random	false	0	source-water	2160	3116	18	0.9981	0.2903	0	0	2493	1997	189	0	4679	3122	5.025121062275994
67	0	5	10	0	0	2160	1013	1	96	99	90	true	true	2	directed	20	0.1	elevation	true	1500	true	800	0	24-31°C	0.1	45000	50	1	random	false	0	source-water	2160	3365	21	0.9959	0.3088	0	0	1502	2285	1395	0	5182	3379	5.014088909445488
68	0	5	10	0	0	2160	1013	1	96	99	90	true	true	2	directed	20	0.1	elevation	true	1500	true	800	0	24-31°C	0.1	45000	50	2	random	false	0	source-water	2160	3333	22	0.9908	0.3284	0	0	592	2427	2247	0	5266	3364	5.026957148120098
65	0	5	10	0	0	2160	1012	1	96	99	90	true	true	2	directed	20	0.1	elevation	true	1500	true	800	0	24-31°C	0.1	45000	50	4	random	false	0	source-water	2160	3477	15	0.7732	0.1667	0	0	51	3620	3706	0	7377	4497	5.03284471283114
69	0	5	10	0	0	2160	1013	1	96	99	90	true	true	2	directed	20	0.1	elevation	true	1500	true	800	0	24-31°C	0.1	45000	50	3	random	false	0	source-water	2160	3341	21	0.9749	0.3043	0	0	147	2570	2640	0	5357	3427	5.0299179006862325
62	0	5	10	0	0	2160	1012	1	96	99	90	true	true	2	directed	20	0.1	elevation	true	1500	true	800	0	24-31°C	0.1	45000	50	1	random	false	0	source-water	2160	4165	20	0.9931	0.2381	0	0	1839	3009	1901	0	6749	4194	5.027401060569785
71	0	5	10	0	0	2160	1014	1	96	99	90	true	true	2	directed	20	0.1	elevation	true	1500	true	800	0	24-31°C	0.1	45000	50	0	random	false	0	source-water	2160	3651	26	0.9978	0.3562	0	0	2457	2154	452	0	5063	3659	5.016810937648135
80	0	5	10	0	0	2160	1015	1	96	99	90	true	true	2	directed	20	0.1	elevation	true	1500	true	800	0	24-31°C	0.1	45000	50	4	random	false	0	source-water	2160	1481	9	0.7317	0.225	0	0	6	3214	1397	0	4617	2024	5.030062141275598
83	0	5	10	0	0	2160	1016	1	96	99	90	true	true	2	directed	20	0.1	elevation	true	1500	true	800	0	24-31°C	0.1	45000	50	2	random	false	0	source-water	2160	3772	22	0.9351	0.2716	0	0	838	2530	2570	0	5938	4034	5.017678900169016
72	0	5	10	0	0	2160	1014	1	96	99	90	true	true	2	directed	20	0.1	elevation	true	1500	true	800	0	24-31°C	0.1	45000	50	1	random	false	0	source-water	2160	3869	28	0.989	0.359	0	0	1506	2422	1692	0	5620	3912	5.0309844485338315
77	0	5	10	0	0	2160	1015	1	96	99	90	true	true	2	directed	20	0.1	elevation	true	1500	true	800	0	24-31°C	0.1	45000	50	1	random	false	0	source-water	2160	1943	10	0.9624	0.25	0	0	469	3125	1041	0	4635	2019	5.011727760202708
60	0	5	10	0	0	2160	1011	1	96	99	90	true	true	2	directed	20	0.1	elevation	true	1500	true	800	0	24-31°C	0.1	45000	50	4	random	false	0	source-water	2160	3309	22	0.8178	0.2716	0	0	40	2037	3424	0	5501	4046	5.024808018590784
63	0	5	10	0	0	2160	1012	1	96	99	90	true	true	2	directed	20	0.1	elevation	true	1500	true	800	0	24-31°C	0.1	45000	50	2	random	false	0	source-water	2160	4016	19	0.939	0.2209	0	0	832	3243	2791	0	6866	4277	5.025664395387993
74	0	5	10	0	0	2160	1014	1	96	99	90	true	true	2	directed	20	0.1	elevation	true	1500	true	800	0	24-31°C	0.1	45000	50	3	random	false	0	source-water	2160	3532	27	0.8942	0.3418	0	0	215	2721	2861	0	5797	3950	5.0087388757391595
73	0	5	10	0	0	2160	1014	1	96	99	90	true	true	2	directed	20	0.1	elevation	true	1500	true	800	0	24-31°C	0.1	45000	50	2	random	false	0	source-water	2160	3768	29	0.9585	0.3671	0	0	700	2621	2411	0	5732	3931	5.016559191661444
70	0	5	10	0	0	2160	1013	1	96	99	90	true	true	2	directed	20	0.1	elevation	true	1500	true	800	0	24-31°C	0.1	45000	50	4	random	false	0	source-water	2160	3276	21	0.9406	0.3	0	0	42	2651	2708	0	5401	3483	5.025305568944056
75	0	5	10	0	0	2160	1014	1	96	99	90	true	true	2	directed	20	0.1	elevation	true	1500	true	800	0	24-31°C	0.1	45000	50	4	random	false	0	source-water	2160	3383	27	0.8195	0.3253	0	0	65	2855	3094	0	6014	4128	5.01410615027029
88	0	5	10	0	0	2160	1017	1	96	99	90	true	true	2	directed	20	0.1	elevation	true	1500	true	800	0	24-31°C	0.1	45000	50	2	random	false	0	source-water	2160	2988	19	0.903	0.2879	0	0	438	2921	2226	0	5585	3309	5.009272853246136
87	0	5	10	0	0	2160	1017	1	96	99	90	true	true	2	directed	20	0.1	elevation	true	1500	true	800	0	24-31°C	0.1	45000	50	1	random	false	0	source-water	2160	3190	22	0.9809	0.3385	0	0	1072	2662	1591	0	5325	3252	5.008417230879266
81	0	5	10	0	0	2160	1016	1	96	99	90	true	true	2	directed	20	0.1	elevation	true	1500	true	800	0	24-31°C	0.1	45000	50	0	random	false	0	source-water	2160	3615	18	0.9975	0.25	0	0	2651	1979	534	0	5164	3624	5.0279638492994
86	0	5	10	0	0	2160	1017	1	96	99	90	true	true	2	directed	20	0.1	elevation	true	1500	true	800	0	24-31°C	0.1	45000	50	0	random	false	0	source-water	2160	3091	19	0.9958	0.3065	0	0	2154	2397	399	0	4950	3104	5.00604997886868
78	0	5	10	0	0	2160	1015	1	96	99	90	true	true	2	directed	20	0.1	elevation	true	1500	true	800	0	24-31°C	0.1	45000	50	2	random	false	0	source-water	2160	1861	10	0.9056	0.2439	0	0	220	3137	1294	0	4651	2055	5.017547028452934
76	0	5	10	0	0	2160	1015	1	96	99	90	true	true	2	directed	20	0.1	elevation	true	1500	true	800	0	24-31°C	0.1	45000	50	0	random	false	0	source-water	2160	1913	9	0.9984	0.2368	0	0	1213	2954	232	0	4399	1916	5.0075405081626245
79	0	5	10	0	0	2160	1015	1	96	99	90	true	true	2	directed	20	0.1	elevation	true	1500	true	800	0	24-31°C	0.1	45000	50	3	random	false	0	source-water	2160	1706	9	0.8222	0.2143	0	0	73	3248	1399	0	4720	2075	5.019434575611238
84	0	5	10	0	0	2160	1016	1	96	99	90	true	true	2	directed	20	0.1	elevation	true	1500	true	800	0	24-31°C	0.1	45000	50	3	random	false	0	source-water	2160	3256	16	0.8053	0.1975	0	0	286	2681	3015	0	5982	4043	5.01484104294974
82	0	5	10	0	0	2160	1016	1	96	99	90	true	true	2	directed	20	0.1	elevation	true	1500	true	800	0	24-31°C	0.1	45000	50	1	random	false	0	source-water	2160	3810	21	0.9891	0.2727	0	0	1835	2125	1576	0	5536	3852	5.020080433084666
64	0	5	10	0	0	2160	1012	1	96	99	90	true	true	2	directed	20	0.1	elevation	true	1500	true	800	0	24-31°C	0.1	45000	50	3	random	false	0	source-water	2160	3699	16	0.8441	0.1818	0	0	245	3538	3372	0	7155	4382	5.024297004278508
91	0	5	10	0	0	2160	1018	1	96	99	90	true	true	2	directed	20	0.1	elevation	true	1500	true	800	0	24-31°C	0.1	45000	50	0	random	false	0	source-water	2160	3072	5	0.999	0.0806	0	0	2237	1588	454	0	4279	3075	5.030134019022114
85	0	5	10	0	0	2160	1016	1	96	99	90	true	true	2	directed	20	0.1	elevation	true	1500	true	800	0	24-31°C	0.1	45000	50	4	random	false	0	source-water	2160	3100	15	0.7346	0.1786	0	0	64	2837	3452	0	6353	4220	5.022466978928478
92	0	5	10	0	0	2160	1018	1	96	99	90	true	true	2	directed	20	0.1	elevation	true	1500	true	800	0	24-31°C	0.1	45000	50	1	random	false	0	source-water	2160	3436	6	0.9936	0.087	0	0	1450	1740	1661	0	4851	3458	5.044145048431919
89	0	5	10	0	0	2160	1017	1	96	99	90	true	true	2	directed	20	0.1	elevation	true	1500	true	800	0	24-31°C	0.1	45000	50	3	random	false	0	source-water	2160	2769	17	0.8132	0.25	0	0	147	3029	2487	0	5663	3405	5.009781870189199
98	0	5	10	0	0	2160	1019	1	96	99	90	true	true	2	directed	20	0.1	elevation	true	1500	true	800	0	24-31°C	0.1	45000	50	2	random	false	0	source-water	2160	3330	22	0.9064	0.3014	0	0	937	1553	2177	0	4667	3674	5.029114736380236
94	0	5	10	0	0	2160	1018	1	96	99	90	true	true	2	directed	20	0.1	elevation	true	1500	true	800	0	24-31°C	0.1	45000	50	3	random	false	0	source-water	2160	3186	3	0.8676	0.0411	0	0	237	2114	2822	0	5173	3672	5.053613743513854
99	0	5	10	0	0	2160	1019	1	96	99	90	true	true	2	directed	20	0.1	elevation	true	1500	true	800	0	24-31°C	0.1	45000	50	3	random	false	0	source-water	2160	3059	22	0.8319	0.2973	0	0	372	1866	2558	0	4796	3677	5.029588566295436
93	0	5	10	0	0	2160	1018	1	96	99	90	true	true	2	directed	20	0.1	elevation	true	1500	true	800	0	24-31°C	0.1	45000	50	2	random	false	0	source-water	2160	3352	7	0.9426	0.0986	0	0	643	1949	2394	0	4986	3556	5.013699687497415
100	0	5	10	0	0	2160	1019	1	96	99	90	true	true	2	directed	20	0.1	elevation	true	1500	true	800	0	24-31°C	0.1	45000	50	4	random	false	0	source-water	2160	2951	20	0.7617	0.2597	0	0	75	1945	2954	0	4974	3874	5.034790571665358
97	0	5	10	0	0	2160	1019	1	96	99	90	true	true	2	directed	20	0.1	elevation	true	1500	true	800	0	24-31°C	0.1	45000	50	1	random	false	0	source-water	2160	3362	21	0.9449	0.2958	0	0	1587	1506	1445	0	4538	3558	5.026190386957394
90	0	5	10	0	0	2160	1017	1	96	99	90	true	true	2	directed	20	0.1	elevation	true	1500	true	800	0	24-31°C	0.1	45000	50	4	random	false	0	source-water	2160	2639	15	0.7549	0.2143	0	0	44	3041	2717	0	5802	3496	5.00931021784829
108	0	5	10	0	0	2160	1021	1	96	99	90	true	true	2	directed	20	0.1	elevation	true	1500	true	800	0	24-31°C	0.1	45000	50	2	random	false	0	source-water	2160	3296	21	0.9859	0.3134	0	0	713	1594	2040	0	4347	3343	5.020956518787209
95	0	5	10	0	0	2160	1018	1	96	99	90	true	true	2	directed	20	0.1	elevation	true	1500	true	800	0	24-31°C	0.1	45000	50	4	random	false	0	source-water	2160	2913	3	0.7805	0.04	0	0	57	2236	2984	0	5277	3732	5.018624338624338
104	0	5	10	0	0	2160	1020	1	96	99	90	true	true	2	directed	20	0.1	elevation	true	1500	true	800	0	24-31°C	0.1	45000	50	3	random	false	0	source-water	2160	2816	20	0.8762	0.3125	0	0	124	3245	2482	0	5851	3214	5.034869603069678
101	0	5	10	0	0	2160	1020	1	96	99	90	true	true	2	directed	20	0.1	elevation	true	1500	true	800	0	24-31°C	0.1	45000	50	0	random	false	0	source-water	2160	2984	18	0.997	0.3	0	0	2184	2696	394	0	5274	2993	5.005286575152807
111	0	5	10	0	0	2160	1022	1	96	99	90	true	true	2	directed	20	0.1	elevation	true	1500	true	800	0	24-31°C	0.1	45000	50	0	random	false	0	source-water	2160	2690	12	0.9989	0.2222	0	0	2045	1783	228	0	4056	2693	5.0063257654721065
109	0	5	10	0	0	2160	1021	1	96	99	90	true	true	2	directed	20	0.1	elevation	true	1500	true	800	0	24-31°C	0.1	45000	50	3	random	false	0	source-water	2160	3249	21	0.945	0.3043	0	0	300	1802	2511	0	4613	3438	5.0081742320951035
105	0	5	10	0	0	2160	1020	1	96	99	90	true	true	2	directed	20	0.1	elevation	true	1500	true	800	0	24-31°C	0.1	45000	50	4	random	false	0	source-water	2160	2348	14	0.672	0.2	0	0	28	3901	2340	0	6269	3494	5.0257750041070794
107	0	5	10	0	0	2160	1021	1	96	99	90	true	true	2	directed	20	0.1	elevation	true	1500	true	800	0	24-31°C	0.1	45000	50	1	random	false	0	source-water	2160	3222	18	0.9929	0.2769	0	0	1384	1591	1365	0	4340	3245	5.027268048738886
96	0	5	10	0	0	2160	1019	1	96	99	90	true	true	2	directed	20	0.1	elevation	true	1500	true	800	0	24-31°C	0.1	45000	50	0	random	false	0	source-water	2160	3506	20	0.9963	0.2857	0	0	2495	1393	586	0	4474	3519	5.0267505208529295
118	0	5	10	0	0	2160	1023	1	96	99	90	true	true	2	directed	20	0.1	elevation	true	1500	true	800	0	24-31°C	0.1	45000	50	2	random	false	0	source-water	2160	4296	35	0.9189	0.3723	0	0	1011	2022	3040	0	6073	4675	5.004634000579775
106	0	5	10	0	0	2160	1021	1	96	99	90	true	true	2	directed	20	0.1	elevation	true	1500	true	800	0	24-31°C	0.1	45000	50	0	random	false	0	source-water	2160	3092	16	0.9987	0.2581	0	0	2223	1377	377	0	3977	3096	5.033596726138892
114	0	5	10	0	0	2160	1022	1	96	99	90	true	true	2	directed	20	0.1	elevation	true	1500	true	800	0	24-31°C	0.1	45000	50	3	random	false	0	source-water	2160	2743	15	0.9264	0.2542	0	0	110	2014	2342	0	4466	2961	5.008182702784489
110	0	5	10	0	0	2160	1021	1	96	99	90	true	true	2	directed	20	0.1	elevation	true	1500	true	800	0	24-31°C	0.1	45000	50	4	random	false	0	source-water	2160	2973	18	0.8718	0.2647	0	0	81	2007	2511	0	4599	3410	5.033719100713409
112	0	5	10	0	0	2160	1022	1	96	99	90	true	true	2	directed	20	0.1	elevation	true	1500	true	800	0	24-31°C	0.1	45000	50	1	random	false	0	source-water	2160	2759	14	0.9732	0.2456	0	0	1137	1816	1248	0	4201	2835	5.0055234311182915
116	0	5	10	0	0	2160	1023	1	96	99	90	true	true	2	directed	20	0.1	elevation	true	1500	true	800	0	24-31°C	0.1	45000	50	0	random	false	0	source-water	2160	4157	28	0.9981	0.3373	0	0	2973	1574	638	0	5185	4165	5.0155633519225775
102	0	5	10	0	0	2160	1020	1	96	99	90	true	true	2	directed	20	0.1	elevation	true	1500	true	800	0	24-31°C	0.1	45000	50	1	random	false	0	source-water	2160	3140	20	0.9635	0.3077	0	0	1215	2908	1585	0	5708	3259	5.006277689734161
113	0	5	10	0	0	2160	1022	1	96	99	90	true	true	2	directed	20	0.1	elevation	true	1500	true	800	0	24-31°C	0.1	45000	50	2	random	false	0	source-water	2160	2742	15	0.9488	0.2586	0	0	368	2022	2051	0	4441	2890	5.007529225872229
122	0	5	10	0	0	2160	1024	1	96	99	90	true	true	2	directed	20	0.1	elevation	true	1500	true	800	0	24-31°C	0.1	45000	50	1	random	false	0	source-water	2160	3585	23	0.9768	0.3151	0	0	1461	1845	1562	0	4868	3670	5.018988572626246
120	0	5	10	0	0	2160	1023	1	96	99	90	true	true	2	directed	20	0.1	elevation	true	1500	true	800	0	24-31°C	0.1	45000	50	4	random	false	0	source-water	2160	4110	35	0.8481	0.3608	0	0	101	2456	3830	0	6387	4846	5.003255251337896
115	0	5	10	0	0	2160	1022	1	96	99	90	true	true	2	directed	20	0.1	elevation	true	1500	true	800	0	24-31°C	0.1	45000	50	4	random	false	0	source-water	2160	2608	15	0.8922	0.2586	0	0	16	2071	2408	0	4495	2923	5.010638176638177
119	0	5	10	0	0	2160	1023	1	96	99	90	true	true	2	directed	20	0.1	elevation	true	1500	true	800	0	24-31°C	0.1	45000	50	3	random	false	0	source-water	2160	4328	36	0.8963	0.3711	0	0	373	2203	3720	0	6296	4829	5.015655740109291
103	0	5	10	0	0	2160	1020	1	96	99	90	true	true	2	directed	20	0.1	elevation	true	1500	true	800	0	24-31°C	0.1	45000	50	2	random	false	0	source-water	2160	3003	20	0.9175	0.3077	0	0	410	3080	2284	0	5774	3273	5.019916269545202
123	0	5	10	0	0	2160	1024	1	96	99	90	true	true	2	directed	20	0.1	elevation	true	1500	true	800	0	24-31°C	0.1	45000	50	2	random	false	0	source-water	2160	3326	23	0.8996	0.3108	0	0	615	1972	2368	0	4955	3697	5.022895440243356
124	0	5	10	0	0	2160	1024	1	96	99	90	true	true	2	directed	20	0.1	elevation	true	1500	true	800	0	24-31°C	0.1	45000	50	3	random	false	0	source-water	2160	3291	22	0.8478	0.2821	0	0	237	2123	2863	0	5223	3882	5.015700821439454
125	0	5	10	0	0	2160	1024	1	96	99	90	true	true	2	directed	20	0.1	elevation	true	1500	true	800	0	24-31°C	0.1	45000	50	4	random	false	0	source-water	2160	3116	23	0.7965	0.2949	0	0	35	2064	3161	0	5260	3912	5.019181761884891
121	0	5	10	0	0	2160	1024	1	96	99	90	true	true	2	directed	20	0.1	elevation	true	1500	true	800	0	24-31°C	0.1	45000	50	0	random	false	0	source-water	2160	3488	20	0.998	0.2857	0	0	2426	1733	507	0	4666	3495	5.030973228341954
117	0	5	10	0	0	2160	1023	1	96	99	90	true	true	2	directed	20	0.1	elevation	true	1500	true	800	0	24-31°C	0.1	45000	50	1	random	false	0	source-water	2160	4368	32	0.9554	0.3516	0	0	2202	1826	1856	0	5884	4572	5.007207217149789
131	0	5	10	0	0	2160	1026	1	96	99	90	true	true	2	directed	20	0.1	elevation	true	1500	true	800	0	24-31°C	0.1	45000	50	0	random	false	0	source-water	2160	3751	19	0.9973	0.2533	0	0	2653	2926	596	0	6175	3761	5.011496256151646
126	0	5	10	0	0	2160	1025	1	96	99	90	true	true	2	directed	20	0.1	elevation	true	1500	true	800	0	24-31°C	0.1	45000	50	0	random	false	0	source-water	2160	2356	13	0.997	0.2766	0	0	1455	1727	502	0	3684	2363	5.008244576219953
129	0	5	10	0	0	2160	1025	1	96	99	90	true	true	2	directed	20	0.1	elevation	true	1500	true	800	0	24-31°C	0.1	45000	50	3	random	false	0	source-water	2160	2045	14	0.833	0.2857	0	0	266	1896	1681	0	3843	2455	5.018203591269967
134	0	5	10	0	0	2160	1026	1	96	99	90	true	true	2	directed	20	0.1	elevation	true	1500	true	800	0	24-31°C	0.1	45000	50	3	random	false	0	source-water	2160	3644	22	0.8066	0.2444	0	0	326	4098	3167	0	7591	4518	5.006259425388138
133	0	5	10	0	0	2160	1026	1	96	99	90	true	true	2	directed	20	0.1	elevation	true	1500	true	800	0	24-31°C	0.1	45000	50	2	random	false	0	source-water	2160	4053	29	0.9243	0.3295	0	0	927	3423	2823	0	7173	4385	5.007859969631529
130	0	5	10	0	0	2160	1025	1	96	99	90	true	true	2	directed	20	0.1	elevation	true	1500	true	800	0	24-31°C	0.1	45000	50	4	random	false	0	source-water	2160	1885	13	0.7404	0.2549	0	0	60	2141	1840	0	4041	2546	5.031026779598263
132	0	5	10	0	0	2160	1026	1	96	99	90	true	true	2	directed	20	0.1	elevation	true	1500	true	800	0	24-31°C	0.1	45000	50	1	random	false	0	source-water	2160	3874	23	0.9611	0.284	0	0	1853	3209	1678	0	6740	4031	5.001341986773645
127	0	5	10	0	0	2160	1025	1	96	99	90	true	true	2	directed	20	0.1	elevation	true	1500	true	800	0	24-31°C	0.1	45000	50	1	random	false	0	source-water	2160	2352	14	0.9408	0.28	0	0	1013	1708	1071	0	3792	2500	5.035338463927728
135	0	5	10	0	0	2160	1026	1	96	99	90	true	true	2	directed	20	0.1	elevation	true	1500	true	800	0	24-31°C	0.1	45000	50	4	random	false	0	source-water	2160	3389	20	0.7323	0.2151	0	0	90	3847	3772	0	7709	4628	5.014080307328962
128	0	5	10	0	0	2160	1025	1	96	99	90	true	true	2	directed	20	0.1	elevation	true	1500	true	800	0	24-31°C	0.1	45000	50	2	random	false	0	source-water	2160	2114	14	0.8707	0.2857	0	0	532	1745	1471	0	3748	2428	5.018592089809253
