# Supplementary material for: Discovering the opposite shore: How did hominins cross sea straits?
Source: PLoS One. 2021 Jun 30;16(6):e0252885. doi: 10.1371/journal.pone.0252885 (PMC8244915; doi:10.1371/journal.pone.0252885)
Supplement: S2 File — CSV output of the simulation experiments presented in this paper and Python scripts used for creating the graphs. (ZIP) [file pone.0252885.s007.zip › 02OneFactorSensitivity/1RemoveNetlogoInfo/output/OneFactorSensitivity_ScenarioC_death-rate-in-water_csv_out.csv]

[run number]	pioneering-probability	optimal-walking-speed	water-barrier-size	fleeing-probability	fleeing-threshold	max-simulation-duration	seed	pioneering-threshold	hours-until-dehydration	max-fleeing-pioneering-distance	current-direction	constant-population-size	dehydration	movement-in-water-speed	movement-in-water-direction	perception-radius	decision-randomness	map-coloring	thermoregulation	basal-metabolic-rate	hypothermia	energy-loss-water-movement	death-rate-in-water	water-temperature-interval	population-density	max-energy	number-founder-agents	current-speed	map-scenario	remove-old-population	min-resources	attempt-counter	[step]	sum-of-target-area-hominins	sum-of-founder-population-size-reached	crossing-success-rate-individuals	crossing-success-rate-founder-population	death-dehydration	death-exhaustion	death-hypothermia	death-left_map_land	death-left_map_water	death-random	sum-of-deaths	attempts-source-water	mean-individual-hours-water-crossing
16	0	5	10	0	0	2160	1003	1	96	99	90	true	true	2	directed	20	0.1	elevation	true	1500	true	800	0	24-31°C	0.1	45000	50	0	random	false	0	source-water	2160	3330	18	0.9973	0.2687	0	0	2584	1152	354	0	4090	3339	5.010256879709278
8	0	5	10	0	0	2160	1001	1	96	99	90	true	true	2	directed	20	0.1	elevation	true	1500	true	800	0.2	24-31°C	0.1	45000	50	0	random	false	0	source-water	2160	1021	1	0.3988	0.0196	0	0	1	3420	5	3127	6553	2560	5
1	0	5	10	0	0	2160	1000	1	96	99	90	true	true	2	directed	20	0.1	elevation	true	1500	true	800	0	24-31°C	0.1	45000	50	0	random	false	0	source-water	2160	3521	21	0.998	0.2958	0	0	2626	2332	428	0	5386	3528	5.009727310225621
9	0	5	10	0	0	2160	1001	1	96	99	90	true	true	2	directed	20	0.1	elevation	true	1500	true	800	0.3	24-31°C	0.1	45000	50	0	random	false	0	source-water	2160	538	0	0.2306	0	0	0	0	3469	0	3266	6735	2333	0
7	0	5	10	0	0	2160	1001	1	96	99	90	true	true	2	directed	20	0.1	elevation	true	1500	true	800	0.1	24-31°C	0.1	45000	50	0	random	false	0	source-water	2160	1830	6	0.6669	0.1091	0	0	46	3450	19	2863	6378	2744	5.021615623655097
2	0	5	10	0	0	2160	1000	1	96	99	90	true	true	2	directed	20	0.1	elevation	true	1500	true	800	0.1	24-31°C	0.1	45000	50	0	random	false	0	source-water	2160	2579	6	0.6403	0.0741	0	0	74	2836	63	4167	7140	4028	5.0054978354978354
17	0	5	10	0	0	2160	1003	1	96	99	90	true	true	2	directed	20	0.1	elevation	true	1500	true	800	0.1	24-31°C	0.1	45000	50	0	random	false	0	source-water	2160	2331	4	0.6526	0.0563	0	0	53	1299	60	3756	5168	3572	5.014628378378378
13	0	5	10	0	0	2160	1002	1	96	99	90	true	true	2	directed	20	0.1	elevation	true	1500	true	800	0.2	24-31°C	0.1	45000	50	0	random	false	0	source-water	2160	1547	2	0.4031	0.026	0	0	3	2832	13	4695	7543	3838	5.008196721311475
4	0	5	10	0	0	2160	1000	1	96	99	90	true	true	2	directed	20	0.1	elevation	true	1500	true	800	0.3	24-31°C	0.1	45000	50	0	random	false	0	source-water	2160	764	0	0.2313	0	0	0	0	2984	7	4710	7701	3303	0
3	0	5	10	0	0	2160	1000	1	96	99	90	true	true	2	directed	20	0.1	elevation	true	1500	true	800	0.2	24-31°C	0.1	45000	50	0	random	false	0	source-water	2160	1513	2	0.4029	0.0267	0	0	3	2954	14	4534	7505	3755	5.009803921568627
14	0	5	10	0	0	2160	1002	1	96	99	90	true	true	2	directed	20	0.1	elevation	true	1500	true	800	0.3	24-31°C	0.1	45000	50	0	random	false	0	source-water	2160	837	0	0.2479	0	0	0	0	2832	6	4808	7646	3376	0
12	0	5	10	0	0	2160	1002	1	96	99	90	true	true	2	directed	20	0.1	elevation	true	1500	true	800	0.1	24-31°C	0.1	45000	50	0	random	false	0	source-water	2160	2660	6	0.6548	0.0741	0	0	62	2702	66	4240	7070	4062	5.0169026416731795
10	0	5	10	0	0	2160	1001	1	96	99	90	true	true	2	directed	20	0.1	elevation	true	1500	true	800	0.4	24-31°C	0.1	45000	50	0	random	false	0	source-water	2160	235	0	0.1127	0	0	0	0	3686	0	3408	7094	2086	0
6	0	5	10	0	0	2160	1001	1	96	99	90	true	true	2	directed	20	0.1	elevation	true	1500	true	800	0	24-31°C	0.1	45000	50	0	random	false	0	source-water	2160	2583	16	0.9988	0.3077	0	0	2056	3001	211	0	5268	2586	5.0067510956001255
11	0	5	10	0	0	2160	1002	1	96	99	90	true	true	2	directed	20	0.1	elevation	true	1500	true	800	0	24-31°C	0.1	45000	50	0	random	false	0	source-water	2160	3469	20	0.998	0.2857	0	0	2626	2187	426	0	5239	3476	5.021313515015134
18	0	5	10	0	0	2160	1003	1	96	99	90	true	true	2	directed	20	0.1	elevation	true	1500	true	800	0.2	24-31°C	0.1	45000	50	0	random	false	0	source-water	2160	1285	0	0.3765	0	0	0	2	1406	19	4166	5593	3413	0
19	0	5	10	0	0	2160	1003	1	96	99	90	true	true	2	directed	20	0.1	elevation	true	1500	true	800	0.3	24-31°C	0.1	45000	50	0	random	false	0	source-water	2160	670	0	0.2236	0	0	0	0	1300	4	4317	5621	2996	0
25	0	5	10	0	0	2160	1004	1	96	99	90	true	true	2	directed	20	0.1	elevation	true	1500	true	800	0.4	24-31°C	0.1	45000	50	0	random	false	0	source-water	2160	378	0	0.1326	0	0	0	0	1953	4	4732	6689	2850	0
23	0	5	10	0	0	2160	1004	1	96	99	90	true	true	2	directed	20	0.1	elevation	true	1500	true	800	0.2	24-31°C	0.1	45000	50	0	random	false	0	source-water	2160	1472	0	0.4042	0	0	0	3	1915	13	4474	6405	3642	0
15	0	5	10	0	0	2160	1002	1	96	99	90	true	true	2	directed	20	0.1	elevation	true	1500	true	800	0.4	24-31°C	0.1	45000	50	0	random	false	0	source-water	2160	370	0	0.127	0	0	0	0	2895	3	4815	7713	2914	0
5	0	5	10	0	0	2160	1000	1	96	99	90	true	true	2	directed	20	0.1	elevation	true	1500	true	800	0.4	24-31°C	0.1	45000	50	0	random	false	0	source-water	2160	389	0	0.1272	0	0	0	0	3017	1	4967	7985	3058	0
20	0	5	10	0	0	2160	1003	1	96	99	90	true	true	2	directed	20	0.1	elevation	true	1500	true	800	0.4	24-31°C	0.1	45000	50	0	random	false	0	source-water	2160	327	0	0.1265	0	0	0	0	1387	3	4277	5667	2585	0
22	0	5	10	0	0	2160	1004	1	96	99	90	true	true	2	directed	20	0.1	elevation	true	1500	true	800	0.1	24-31°C	0.1	45000	50	0	random	false	0	source-water	2160	2605	5	0.6503	0.0625	0	0	70	1802	43	4220	6135	4006	5.056507302333388
21	0	5	10	0	0	2160	1004	1	96	99	90	true	true	2	directed	20	0.1	elevation	true	1500	true	800	0	24-31°C	0.1	45000	50	0	random	false	0	source-water	2160	3496	18	0.9971	0.2571	0	0	2766	1570	304	0	4640	3506	5.033027114611018
26	0	5	10	0	0	2160	1005	1	96	99	90	true	true	2	directed	20	0.1	elevation	true	1500	true	800	0	24-31°C	0.1	45000	50	0	random	false	0	source-water	2160	3197	22	0.9984	0.3438	0	0	2246	2326	451	0	5023	3202	5.01205176414561
24	0	5	10	0	0	2160	1004	1	96	99	90	true	true	2	directed	20	0.1	elevation	true	1500	true	800	0.3	24-31°C	0.1	45000	50	0	random	false	0	source-water	2160	835	0	0.2493	0	0	0	0	1972	4	4657	6633	3350	0
28	0	5	10	0	0	2160	1005	1	96	99	90	true	true	2	directed	20	0.1	elevation	true	1500	true	800	0.2	24-31°C	0.1	45000	50	0	random	false	0	source-water	2160	1356	0	0.4139	0	0	0	3	2773	20	3931	6727	3276	0
29	0	5	10	0	0	2160	1005	1	96	99	90	true	true	2	directed	20	0.1	elevation	true	1500	true	800	0.3	24-31°C	0.1	45000	50	0	random	false	0	source-water	2160	680	0	0.2348	0	0	0	1	2886	4	4109	7000	2896	0
32	0	5	10	0	0	2160	1006	1	96	99	90	true	true	2	directed	20	0.1	elevation	true	1500	true	800	0.1	24-31°C	0.1	45000	50	0	random	false	0	source-water	2160	2128	4	0.6654	0.0625	0	0	56	2767	42	3325	6190	3198	5.035160329260972
31	0	5	10	0	0	2160	1006	1	96	99	90	true	true	2	directed	20	0.1	elevation	true	1500	true	800	0	24-31°C	0.1	45000	50	0	random	false	0	source-water	2160	2850	15	0.9979	0.2632	0	0	2150	2370	262	0	4782	2856	5.024402546115101
35	0	5	10	0	0	2160	1006	1	96	99	90	true	true	2	directed	20	0.1	elevation	true	1500	true	800	0.4	24-31°C	0.1	45000	50	0	random	false	0	source-water	2160	301	0	0.129	0	0	0	0	3067	3	3851	6921	2334	0
27	0	5	10	0	0	2160	1005	1	96	99	90	true	true	2	directed	20	0.1	elevation	true	1500	true	800	0.1	24-31°C	0.1	45000	50	0	random	false	0	source-water	2160	2375	6	0.6568	0.0833	0	0	39	2654	59	3786	6538	3616	5.012484737484738
30	0	5	10	0	0	2160	1005	1	96	99	90	true	true	2	directed	20	0.1	elevation	true	1500	true	800	0.4	24-31°C	0.1	45000	50	0	random	false	0	source-water	2160	359	0	0.1389	0	0	0	0	2874	2	4235	7111	2584	0
34	0	5	10	0	0	2160	1006	1	96	99	90	true	true	2	directed	20	0.1	elevation	true	1500	true	800	0.3	24-31°C	0.1	45000	50	0	random	false	0	source-water	2160	637	0	0.2406	0	0	0	0	2947	3	3739	6689	2648	0
43	0	5	10	0	0	2160	1008	1	96	99	90	true	true	2	directed	20	0.1	elevation	true	1500	true	800	0.2	24-31°C	0.1	45000	50	0	random	false	0	source-water	2160	887	1	0.4047	0.0227	0	0	2	1536	21	2687	4246	2192	5
40	0	5	10	0	0	2160	1007	1	96	99	90	true	true	2	directed	20	0.1	elevation	true	1500	true	800	0.4	24-31°C	0.1	45000	50	0	random	false	0	source-water	2160	326	0	0.1272	0	0	0	0	1992	2	4329	6323	2562	0
39	0	5	10	0	0	2160	1007	1	96	99	90	true	true	2	directed	20	0.1	elevation	true	1500	true	800	0.3	24-31°C	0.1	45000	50	0	random	false	0	source-water	2160	713	0	0.243	0	0	0	0	1846	3	4148	5997	2934	0
38	0	5	10	0	0	2160	1007	1	96	99	90	true	true	2	directed	20	0.1	elevation	true	1500	true	800	0.2	24-31°C	0.1	45000	50	0	random	false	0	source-water	2160	1298	2	0.3965	0.0308	0	0	5	1965	15	4007	5992	3274	5.028181818181817
36	0	5	10	0	0	2160	1007	1	96	99	90	true	true	2	directed	20	0.1	elevation	true	1500	true	800	0	24-31°C	0.1	45000	50	0	random	false	0	source-water	2160	3226	19	0.9978	0.2923	0	0	2478	1604	280	0	4362	3233	5.020471541546459
37	0	5	10	0	0	2160	1007	1	96	99	90	true	true	2	directed	20	0.1	elevation	true	1500	true	800	0.1	24-31°C	0.1	45000	50	0	random	false	0	source-water	2160	2331	6	0.6504	0.0833	0	0	65	1895	48	3728	5736	3584	5.010953506698187
41	0	5	10	0	0	2160	1008	1	96	99	90	true	true	2	directed	20	0.1	elevation	true	1500	true	800	0	24-31°C	0.1	45000	50	0	random	false	0	source-water	2160	2306	15	0.9991	0.3261	0	0	1508	1331	364	0	3203	2308	5.024504089986313
42	0	5	10	0	0	2160	1008	1	96	99	90	true	true	2	directed	20	0.1	elevation	true	1500	true	800	0.1	24-31°C	0.1	45000	50	0	random	false	0	source-water	2160	1576	6	0.6548	0.125	0	0	36	1501	58	2372	3967	2407	5.028301107008988
33	0	5	10	0	0	2160	1006	1	96	99	90	true	true	2	directed	20	0.1	elevation	true	1500	true	800	0.2	24-31°C	0.1	45000	50	0	random	false	0	source-water	2160	1250	0	0.4188	0	0	0	4	2917	12	3590	6523	2985	0
44	0	5	10	0	0	2160	1008	1	96	99	90	true	true	2	directed	20	0.1	elevation	true	1500	true	800	0.3	24-31°C	0.1	45000	50	0	random	false	0	source-water	2160	453	0	0.2246	0	0	0	0	1576	11	2847	4434	2017	0
45	0	5	10	0	0	2160	1008	1	96	99	90	true	true	2	directed	20	0.1	elevation	true	1500	true	800	0.4	24-31°C	0.1	45000	50	0	random	false	0	source-water	2160	230	0	0.1314	0	0	0	0	1481	5	2829	4315	1750	0
46	0	5	10	0	0	2160	1009	1	96	99	90	true	true	2	directed	20	0.1	elevation	true	1500	true	800	0	24-31°C	0.1	45000	50	0	random	false	0	source-water	2160	3649	21	0.9981	0.2877	0	0	2690	1425	523	0	4638	3656	5.0159988591273486
48	0	5	10	0	0	2160	1009	1	96	99	90	true	true	2	directed	20	0.1	elevation	true	1500	true	800	0.2	24-31°C	0.1	45000	50	0	random	false	0	source-water	2160	1560	3	0.4102	0.0395	0	0	2	1572	23	4623	6220	3803	5.030614216701173
51	0	5	10	0	0	2160	1010	1	96	99	90	true	true	2	directed	20	0.1	elevation	true	1500	true	800	0	24-31°C	0.1	45000	50	0	random	false	0	source-water	2160	3646	22	0.9967	0.3014	0	0	2795	2293	364	0	5452	3658	5.029445788718276
61	0	5	10	0	0	2160	1012	1	96	99	90	true	true	2	directed	20	0.1	elevation	true	1500	true	800	0	24-31°C	0.1	45000	50	0	random	false	0	source-water	2160	3884	14	0.9985	0.1795	0	0	3027	2888	416	0	6331	3890	5.021718843215181
47	0	5	10	0	0	2160	1009	1	96	99	90	true	true	2	directed	20	0.1	elevation	true	1500	true	800	0.1	24-31°C	0.1	45000	50	0	random	false	0	source-water	2160	2615	9	0.6523	0.1125	0	0	66	1554	83	4151	5854	4009	5.009270222866845
59	0	5	10	0	0	2160	1011	1	96	99	90	true	true	2	directed	20	0.1	elevation	true	1500	true	800	0.3	24-31°C	0.1	45000	50	0	random	false	0	source-water	2160	821	1	0.2397	0.0145	0	0	0	2019	10	4763	6792	3425	5.02
49	0	5	10	0	0	2160	1009	1	96	99	90	true	true	2	directed	20	0.1	elevation	true	1500	true	800	0.3	24-31°C	0.1	45000	50	0	random	false	0	source-water	2160	848	0	0.2428	0	0	0	0	1601	19	4843	6463	3493	0
60	0	5	10	0	0	2160	1011	1	96	99	90	true	true	2	directed	20	0.1	elevation	true	1500	true	800	0.4	24-31°C	0.1	45000	50	0	random	false	0	source-water	2160	363	0	0.1259	0	0	0	0	2043	6	4822	6871	2883	0
50	0	5	10	0	0	2160	1009	1	96	99	90	true	true	2	directed	20	0.1	elevation	true	1500	true	800	0.4	24-31°C	0.1	45000	50	0	random	false	0	source-water	2160	377	0	0.1234	0	0	0	0	1617	9	5020	6646	3054	0
66	0	5	10	0	0	2160	1013	1	96	99	90	true	true	2	directed	20	0.1	elevation	true	1500	true	800	0	24-31°C	0.1	45000	50	0	random	false	0	source-water	2160	3116	18	0.9981	0.2903	0	0	2493	1997	189	0	4679	3122	5.025121062275994
68	0	5	10	0	0	2160	1013	1	96	99	90	true	true	2	directed	20	0.1	elevation	true	1500	true	800	0.2	24-31°C	0.1	45000	50	0	random	false	0	source-water	2160	1298	1	0.407	0.0156	0	0	2	2522	4	4005	6533	3189	5.02
65	0	5	10	0	0	2160	1012	1	96	99	90	true	true	2	directed	20	0.1	elevation	true	1500	true	800	0.4	24-31°C	0.1	45000	50	0	random	false	0	source-water	2160	393	0	0.1287	0	0	0	0	3324	1	5083	8408	3053	0
64	0	5	10	0	0	2160	1012	1	96	99	90	true	true	2	directed	20	0.1	elevation	true	1500	true	800	0.3	24-31°C	0.1	45000	50	0	random	false	0	source-water	2160	841	0	0.2422	0	0	0	0	3208	0	4983	8191	3472	0
52	0	5	10	0	0	2160	1010	1	96	99	90	true	true	2	directed	20	0.1	elevation	true	1500	true	800	0.1	24-31°C	0.1	45000	50	0	random	false	0	source-water	2160	2698	8	0.6622	0.0988	0	0	61	2812	29	4232	7134	4074	5.014702124775711
67	0	5	10	0	0	2160	1013	1	96	99	90	true	true	2	directed	20	0.1	elevation	true	1500	true	800	0.1	24-31°C	0.1	45000	50	0	random	false	0	source-water	2160	2137	7	0.6486	0.1061	0	0	50	2403	5	3456	5914	3295	5.017402826276872
55	0	5	10	0	0	2160	1010	1	96	99	90	true	true	2	directed	20	0.1	elevation	true	1500	true	800	0.4	24-31°C	0.1	45000	50	0	random	false	0	source-water	2160	382	0	0.1228	0	0	0	0	3105	0	5163	8268	3112	0
71	0	5	10	0	0	2160	1014	1	96	99	90	true	true	2	directed	20	0.1	elevation	true	1500	true	800	0	24-31°C	0.1	45000	50	0	random	false	0	source-water	2160	3651	26	0.9978	0.3562	0	0	2457	2154	452	0	5063	3659	5.016810937648135
70	0	5	10	0	0	2160	1013	1	96	99	90	true	true	2	directed	20	0.1	elevation	true	1500	true	800	0.4	24-31°C	0.1	45000	50	0	random	false	0	source-water	2160	325	0	0.128	0	0	0	0	2513	0	4230	6743	2539	0
53	0	5	10	0	0	2160	1010	1	96	99	90	true	true	2	directed	20	0.1	elevation	true	1500	true	800	0.2	24-31°C	0.1	45000	50	0	random	false	0	source-water	2160	1655	3	0.4143	0.0375	0	0	3	2959	2	4882	7846	3995	5.028445512820513
72	0	5	10	0	0	2160	1014	1	96	99	90	true	true	2	directed	20	0.1	elevation	true	1500	true	800	0.1	24-31°C	0.1	45000	50	0	random	false	0	source-water	2160	2631	9	0.6616	0.1125	0	0	55	2633	56	4013	6757	3977	5.021773662712079
69	0	5	10	0	0	2160	1013	1	96	99	90	true	true	2	directed	20	0.1	elevation	true	1500	true	800	0.3	24-31°C	0.1	45000	50	0	random	false	0	source-water	2160	650	0	0.2312	0	0	0	0	2657	0	3939	6596	2812	0
56	0	5	10	0	0	2160	1011	1	96	99	90	true	true	2	directed	20	0.1	elevation	true	1500	true	800	0	24-31°C	0.1	45000	50	0	random	false	0	source-water	2160	3395	20	0.9985	0.2941	0	0	2456	1534	498	0	4488	3400	5.007092208954093
57	0	5	10	0	0	2160	1011	1	96	99	90	true	true	2	directed	20	0.1	elevation	true	1500	true	800	0.1	24-31°C	0.1	45000	50	0	random	false	0	source-water	2160	2492	8	0.6619	0.1067	0	0	54	1828	58	3892	5832	3765	5.008052277988681
54	0	5	10	0	0	2160	1010	1	96	99	90	true	true	2	directed	20	0.1	elevation	true	1500	true	800	0.3	24-31°C	0.1	45000	50	0	random	false	0	source-water	2160	818	0	0.2323	0	0	0	0	2965	3	4953	7921	3521	0
58	0	5	10	0	0	2160	1011	1	96	99	90	true	true	2	directed	20	0.1	elevation	true	1500	true	800	0.2	24-31°C	0.1	45000	50	0	random	false	0	source-water	2160	1525	3	0.4123	0.0405	0	0	5	1999	32	4468	6504	3699	5.020049461225931
73	0	5	10	0	0	2160	1014	1	96	99	90	true	true	2	directed	20	0.1	elevation	true	1500	true	800	0.2	24-31°C	0.1	45000	50	0	random	false	0	source-water	2160	1532	2	0.3928	0.0256	0	0	2	2575	24	4680	7281	3900	5.027064645839777
74	0	5	10	0	0	2160	1014	1	96	99	90	true	true	2	directed	20	0.1	elevation	true	1500	true	800	0.3	24-31°C	0.1	45000	50	0	random	false	0	source-water	2160	879	0	0.2561	0	0	0	0	2608	7	4772	7387	3432	0
81	0	5	10	0	0	2160	1016	1	96	99	90	true	true	2	directed	20	0.1	elevation	true	1500	true	800	0	24-31°C	0.1	45000	50	0	random	false	0	source-water	2160	3615	18	0.9975	0.25	0	0	2651	1979	534	0	5164	3624	5.0279638492994
76	0	5	10	0	0	2160	1015	1	96	99	90	true	true	2	directed	20	0.1	elevation	true	1500	true	800	0	24-31°C	0.1	45000	50	0	random	false	0	source-water	2160	1913	9	0.9984	0.2368	0	0	1213	2954	232	0	4399	1916	5.0075405081626245
75	0	5	10	0	0	2160	1014	1	96	99	90	true	true	2	directed	20	0.1	elevation	true	1500	true	800	0.4	24-31°C	0.1	45000	50	0	random	false	0	source-water	2160	420	0	0.1382	0	0	0	0	2693	6	4961	7660	3038	0
62	0	5	10	0	0	2160	1012	1	96	99	90	true	true	2	directed	20	0.1	elevation	true	1500	true	800	0.1	24-31°C	0.1	45000	50	0	random	false	0	source-water	2160	2767	3	0.648	0.0353	0	0	63	3356	43	4516	7978	4270	5.005208333333333
79	0	5	10	0	0	2160	1015	1	96	99	90	true	true	2	directed	20	0.1	elevation	true	1500	true	800	0.3	24-31°C	0.1	45000	50	0	random	false	0	source-water	2160	364	0	0.2321	0	0	0	0	3271	5	2234	5510	1568	0
77	0	5	10	0	0	2160	1015	1	96	99	90	true	true	2	directed	20	0.1	elevation	true	1500	true	800	0.1	24-31°C	0.1	45000	50	0	random	false	0	source-water	2160	1249	2	0.6435	0.0513	0	0	31	3225	36	1939	5231	1941	5.01
86	0	5	10	0	0	2160	1017	1	96	99	90	true	true	2	directed	20	0.1	elevation	true	1500	true	800	0	24-31°C	0.1	45000	50	0	random	false	0	source-water	2160	3091	19	0.9958	0.3065	0	0	2154	2397	399	0	4950	3104	5.00604997886868
85	0	5	10	0	0	2160	1016	1	96	99	90	true	true	2	directed	20	0.1	elevation	true	1500	true	800	0.4	24-31°C	0.1	45000	50	0	random	false	0	source-water	2160	359	0	0.1274	0	0	0	0	2453	2	4674	7129	2817	0
83	0	5	10	0	0	2160	1016	1	96	99	90	true	true	2	directed	20	0.1	elevation	true	1500	true	800	0.2	24-31°C	0.1	45000	50	0	random	false	0	source-water	2160	1484	0	0.4015	0	0	0	2	2436	17	4568	7023	3696	0
63	0	5	10	0	0	2160	1012	1	96	99	90	true	true	2	directed	20	0.1	elevation	true	1500	true	800	0.2	24-31°C	0.1	45000	50	0	random	false	0	source-water	2160	1591	0	0.409	0	0	0	3	3441	12	4785	8241	3890	0
87	0	5	10	0	0	2160	1017	1	96	99	90	true	true	2	directed	20	0.1	elevation	true	1500	true	800	0.1	24-31°C	0.1	45000	50	0	random	false	0	source-water	2160	2208	8	0.6488	0.1176	0	0	42	2861	58	3397	6358	3403	5.0146198283664125
78	0	5	10	0	0	2160	1015	1	96	99	90	true	true	2	directed	20	0.1	elevation	true	1500	true	800	0.2	24-31°C	0.1	45000	50	0	random	false	0	source-water	2160	714	0	0.3982	0	0	0	2	3370	5	2188	5565	1793	0
88	0	5	10	0	0	2160	1017	1	96	99	90	true	true	2	directed	20	0.1	elevation	true	1500	true	800	0.2	24-31°C	0.1	45000	50	0	random	false	0	source-water	2160	1301	3	0.4174	0.0484	0	0	1	2870	16	3723	6610	3117	5.01591009813232
82	0	5	10	0	0	2160	1016	1	96	99	90	true	true	2	directed	20	0.1	elevation	true	1500	true	800	0.1	24-31°C	0.1	45000	50	0	random	false	0	source-water	2160	2559	4	0.6599	0.0513	0	0	61	2269	65	4010	6405	3878	5.026195956643527
84	0	5	10	0	0	2160	1016	1	96	99	90	true	true	2	directed	20	0.1	elevation	true	1500	true	800	0.3	24-31°C	0.1	45000	50	0	random	false	0	source-water	2160	753	0	0.2308	0	0	0	0	2376	1	4625	7002	3263	0
90	0	5	10	0	0	2160	1017	1	96	99	90	true	true	2	directed	20	0.1	elevation	true	1500	true	800	0.4	24-31°C	0.1	45000	50	0	random	false	0	source-water	2160	335	0	0.1359	0	0	0	0	2933	3	4020	6956	2465	0
80	0	5	10	0	0	2160	1015	1	96	99	90	true	true	2	directed	20	0.1	elevation	true	1500	true	800	0.4	24-31°C	0.1	45000	50	0	random	false	0	source-water	2160	187	0	0.131	0	0	0	0	3385	2	2368	5755	1428	0
93	0	5	10	0	0	2160	1018	1	96	99	90	true	true	2	directed	20	0.1	elevation	true	1500	true	800	0.2	24-31°C	0.1	45000	50	0	random	false	0	source-water	2160	1255	0	0.4072	0	0	0	2	1781	25	3838	5646	3082	0
92	0	5	10	0	0	2160	1018	1	96	99	90	true	true	2	directed	20	0.1	elevation	true	1500	true	800	0.1	24-31°C	0.1	45000	50	0	random	false	0	source-water	2160	2236	1	0.6517	0.0145	0	0	44	1703	68	3590	5405	3431	5
95	0	5	10	0	0	2160	1018	1	96	99	90	true	true	2	directed	20	0.1	elevation	true	1500	true	800	0.4	24-31°C	0.1	45000	50	0	random	false	0	source-water	2160	305	0	0.1305	0	0	0	0	1770	2	3951	5723	2338	0
96	0	5	10	0	0	2160	1019	1	96	99	90	true	true	2	directed	20	0.1	elevation	true	1500	true	800	0	24-31°C	0.1	45000	50	0	random	false	0	source-water	2160	3506	20	0.9963	0.2857	0	0	2495	1393	586	0	4474	3519	5.0267505208529295
103	0	5	10	0	0	2160	1020	1	96	99	90	true	true	2	directed	20	0.1	elevation	true	1500	true	800	0.2	24-31°C	0.1	45000	50	0	random	false	0	source-water	2160	1279	0	0.4153	0	0	0	2	3324	13	3783	7122	3080	0
89	0	5	10	0	0	2160	1017	1	96	99	90	true	true	2	directed	20	0.1	elevation	true	1500	true	800	0.3	24-31°C	0.1	45000	50	0	random	false	0	source-water	2160	695	0	0.2459	0	0	0	0	2827	4	3933	6764	2826	0
91	0	5	10	0	0	2160	1018	1	96	99	90	true	true	2	directed	20	0.1	elevation	true	1500	true	800	0	24-31°C	0.1	45000	50	0	random	false	0	source-water	2160	3072	5	0.999	0.0806	0	0	2237	1588	454	0	4279	3075	5.030134019022114
94	0	5	10	0	0	2160	1018	1	96	99	90	true	true	2	directed	20	0.1	elevation	true	1500	true	800	0.3	24-31°C	0.1	45000	50	0	random	false	0	source-water	2160	660	0	0.2411	0	0	0	0	1769	11	3946	5726	2738	0
107	0	5	10	0	0	2160	1021	1	96	99	90	true	true	2	directed	20	0.1	elevation	true	1500	true	800	0.1	24-31°C	0.1	45000	50	0	random	false	0	source-water	2160	2211	6	0.6584	0.0896	0	0	46	1552	42	3496	5136	3358	5.012177647286005
102	0	5	10	0	0	2160	1020	1	96	99	90	true	true	2	directed	20	0.1	elevation	true	1500	true	800	0.1	24-31°C	0.1	45000	50	0	random	false	0	source-water	2160	2127	5	0.6531	0.0769	0	0	41	3125	63	3340	6569	3257	5.0106152545239295
105	0	5	10	0	0	2160	1020	1	96	99	90	true	true	2	directed	20	0.1	elevation	true	1500	true	800	0.4	24-31°C	0.1	45000	50	0	random	false	0	source-water	2160	306	0	0.1327	0	0	0	0	3310	6	3794	7110	2306	0
98	0	5	10	0	0	2160	1019	1	96	99	90	true	true	2	directed	20	0.1	elevation	true	1500	true	800	0.2	24-31°C	0.1	45000	50	0	random	false	0	source-water	2160	1498	2	0.4174	0.0278	0	0	2	1623	36	4307	5968	3589	5.01
104	0	5	10	0	0	2160	1020	1	96	99	90	true	true	2	directed	20	0.1	elevation	true	1500	true	800	0.3	24-31°C	0.1	45000	50	0	random	false	0	source-water	2160	679	0	0.2491	0	0	0	0	3347	10	3820	7177	2726	0
101	0	5	10	0	0	2160	1020	1	96	99	90	true	true	2	directed	20	0.1	elevation	true	1500	true	800	0	24-31°C	0.1	45000	50	0	random	false	0	source-water	2160	2984	18	0.997	0.3	0	0	2184	2696	394	0	5274	2993	5.005286575152807
109	0	5	10	0	0	2160	1021	1	96	99	90	true	true	2	directed	20	0.1	elevation	true	1500	true	800	0.3	24-31°C	0.1	45000	50	0	random	false	0	source-water	2160	705	0	0.243	0	0	0	0	1642	3	4100	5745	2901	0
111	0	5	10	0	0	2160	1022	1	96	99	90	true	true	2	directed	20	0.1	elevation	true	1500	true	800	0	24-31°C	0.1	45000	50	0	random	false	0	source-water	2160	2690	12	0.9989	0.2222	0	0	2045	1783	228	0	4056	2693	5.0063257654721065
110	0	5	10	0	0	2160	1021	1	96	99	90	true	true	2	directed	20	0.1	elevation	true	1500	true	800	0.4	24-31°C	0.1	45000	50	0	random	false	0	source-water	2160	325	0	0.1271	0	0	0	0	1728	3	4138	5869	2557	0
113	0	5	10	0	0	2160	1022	1	96	99	90	true	true	2	directed	20	0.1	elevation	true	1500	true	800	0.2	24-31°C	0.1	45000	50	0	random	false	0	source-water	2160	1043	0	0.4035	0	0	0	1	1860	4	3119	4984	2585	0
97	0	5	10	0	0	2160	1019	1	96	99	90	true	true	2	directed	20	0.1	elevation	true	1500	true	800	0.1	24-31°C	0.1	45000	50	0	random	false	0	source-water	2160	2451	8	0.6624	0.1081	0	0	61	1557	88	3728	5434	3700	5.014224265314359
108	0	5	10	0	0	2160	1021	1	96	99	90	true	true	2	directed	20	0.1	elevation	true	1500	true	800	0.2	24-31°C	0.1	45000	50	0	random	false	0	source-water	2160	1294	2	0.4196	0.0323	0	0	5	1633	17	3752	5407	3084	5.025
100	0	5	10	0	0	2160	1019	1	96	99	90	true	true	2	directed	20	0.1	elevation	true	1500	true	800	0.4	24-31°C	0.1	45000	50	0	random	false	0	source-water	2160	341	0	0.1239	0	0	0	0	1599	5	4464	6068	2753	0
99	0	5	10	0	0	2160	1019	1	96	99	90	true	true	2	directed	20	0.1	elevation	true	1500	true	800	0.3	24-31°C	0.1	45000	50	0	random	false	0	source-water	2160	768	0	0.2414	0	0	0	0	1662	10	4450	6122	3181	0
115	0	5	10	0	0	2160	1022	1	96	99	90	true	true	2	directed	20	0.1	elevation	true	1500	true	800	0.4	24-31°C	0.1	45000	50	0	random	false	0	source-water	2160	234	0	0.1183	0	0	0	0	1829	3	3296	5128	1978	0
116	0	5	10	0	0	2160	1023	1	96	99	90	true	true	2	directed	20	0.1	elevation	true	1500	true	800	0	24-31°C	0.1	45000	50	0	random	false	0	source-water	2160	4157	28	0.9981	0.3373	0	0	2973	1574	638	0	5185	4165	5.0155633519225775
121	0	5	10	0	0	2160	1024	1	96	99	90	true	true	2	directed	20	0.1	elevation	true	1500	true	800	0	24-31°C	0.1	45000	50	0	random	false	0	source-water	2160	3488	20	0.998	0.2857	0	0	2426	1733	507	0	4666	3495	5.030973228341954
114	0	5	10	0	0	2160	1022	1	96	99	90	true	true	2	directed	20	0.1	elevation	true	1500	true	800	0.3	24-31°C	0.1	45000	50	0	random	false	0	source-water	2160	554	0	0.245	0	0	0	0	1849	4	3203	5056	2261	0
120	0	5	10	0	0	2160	1023	1	96	99	90	true	true	2	directed	20	0.1	elevation	true	1500	true	800	0.4	24-31°C	0.1	45000	50	0	random	false	0	source-water	2160	467	0	0.133	0	0	0	0	2099	7	5851	7957	3512	0
106	0	5	10	0	0	2160	1021	1	96	99	90	true	true	2	directed	20	0.1	elevation	true	1500	true	800	0	24-31°C	0.1	45000	50	0	random	false	0	source-water	2160	3092	16	0.9987	0.2581	0	0	2223	1377	377	0	3977	3096	5.033596726138892
122	0	5	10	0	0	2160	1024	1	96	99	90	true	true	2	directed	20	0.1	elevation	true	1500	true	800	0.1	24-31°C	0.1	45000	50	0	random	false	0	source-water	2160	2521	8	0.6501	0.1026	0	0	78	1894	88	3912	5972	3878	5.011867694054364
118	0	5	10	0	0	2160	1023	1	96	99	90	true	true	2	directed	20	0.1	elevation	true	1500	true	800	0.2	24-31°C	0.1	45000	50	0	random	false	0	source-water	2160	1797	3	0.4021	0.0337	0	0	5	2043	23	5467	7538	4469	5
124	0	5	10	0	0	2160	1024	1	96	99	90	true	true	2	directed	20	0.1	elevation	true	1500	true	800	0.3	24-31°C	0.1	45000	50	0	random	false	0	source-water	2160	790	0	0.2359	0	0	0	0	1932	10	4649	6591	3349	0
117	0	5	10	0	0	2160	1023	1	96	99	90	true	true	2	directed	20	0.1	elevation	true	1500	true	800	0.1	24-31°C	0.1	45000	50	0	random	false	0	source-water	2160	3182	11	0.6508	0.1122	0	0	70	1954	100	5083	7207	4889	5.016215858946948
128	0	5	10	0	0	2160	1025	1	96	99	90	true	true	2	directed	20	0.1	elevation	true	1500	true	800	0.2	24-31°C	0.1	45000	50	0	random	false	0	source-water	2160	862	1	0.3961	0.0227	0	0	2	1806	23	2558	4389	2176	5.04
119	0	5	10	0	0	2160	1023	1	96	99	90	true	true	2	directed	20	0.1	elevation	true	1500	true	800	0.3	24-31°C	0.1	45000	50	0	random	false	0	source-water	2160	991	0	0.2337	0	0	0	1	2109	8	5948	8066	4240	0
123	0	5	10	0	0	2160	1024	1	96	99	90	true	true	2	directed	20	0.1	elevation	true	1500	true	800	0.2	24-31°C	0.1	45000	50	0	random	false	0	source-water	2160	1475	2	0.4054	0.0274	0	0	2	1838	37	4343	6220	3638	5.045423728813559
112	0	5	10	0	0	2160	1022	1	96	99	90	true	true	2	directed	20	0.1	elevation	true	1500	true	800	0.1	24-31°C	0.1	45000	50	0	random	false	0	source-water	2160	1907	3	0.6493	0.0508	0	0	48	1903	31	2955	4937	2937	5.018797814207651
134	0	5	10	0	0	2160	1026	1	96	99	90	true	true	2	directed	20	0.1	elevation	true	1500	true	800	0.3	24-31°C	0.1	45000	50	0	random	false	0	source-water	2160	876	0	0.2365	0	0	0	0	3926	14	5259	9199	3704	0
135	0	5	10	0	0	2160	1026	1	96	99	90	true	true	2	directed	20	0.1	elevation	true	1500	true	800	0.4	24-31°C	0.1	45000	50	0	random	false	0	source-water	2160	407	0	0.1269	0	0	0	0	3876	4	5328	9208	3207	0
126	0	5	10	0	0	2160	1025	1	96	99	90	true	true	2	directed	20	0.1	elevation	true	1500	true	800	0	24-31°C	0.1	45000	50	0	random	false	0	source-water	2160	2356	13	0.997	0.2766	0	0	1455	1727	502	0	3684	2363	5.008244576219953
125	0	5	10	0	0	2160	1024	1	96	99	90	true	true	2	directed	20	0.1	elevation	true	1500	true	800	0.4	24-31°C	0.1	45000	50	0	random	false	0	source-water	2160	364	0	0.1292	0	0	0	0	1876	5	4701	6582	2817	0
130	0	5	10	0	0	2160	1025	1	96	99	90	true	true	2	directed	20	0.1	elevation	true	1500	true	800	0.4	24-31°C	0.1	45000	50	0	random	false	0	source-water	2160	237	0	0.1384	0	0	0	0	1827	4	2852	4683	1713	0
129	0	5	10	0	0	2160	1025	1	96	99	90	true	true	2	directed	20	0.1	elevation	true	1500	true	800	0.3	24-31°C	0.1	45000	50	0	random	false	0	source-water	2160	462	0	0.2288	0	0	0	0	1784	5	2845	4634	2019	0
133	0	5	10	0	0	2160	1026	1	96	99	90	true	true	2	directed	20	0.1	elevation	true	1500	true	800	0.2	24-31°C	0.1	45000	50	0	random	false	0	source-water	2160	1783	1	0.4209	0.0118	0	0	5	3729	34	5076	8844	4236	5
132	0	5	10	0	0	2160	1026	1	96	99	90	true	true	2	directed	20	0.1	elevation	true	1500	true	800	0.1	24-31°C	0.1	45000	50	0	random	false	0	source-water	2160	2915	5	0.6526	0.0562	0	0	56	3721	99	4638	8514	4467	5.006673407482305
127	0	5	10	0	0	2160	1025	1	96	99	90	true	true	2	directed	20	0.1	elevation	true	1500	true	800	0.1	24-31°C	0.1	45000	50	0	random	false	0	source-water	2160	1592	5	0.643	0.1	0	0	26	1839	98	2426	4389	2476	5.0078571428571435
131	0	5	10	0	0	2160	1026	1	96	99	90	true	true	2	directed	20	0.1	elevation	true	1500	true	800	0	24-31°C	0.1	45000	50	0	random	false	0	source-water	2160	3751	19	0.9973	0.2533	0	0	2653	2926	596	0	6175	3761	5.011496256151646
