# Supplementary material for: Discovering the opposite shore: How did hominins cross sea straits?
Source: PLoS One. 2021 Jun 30;16(6):e0252885. doi: 10.1371/journal.pone.0252885 (PMC8244915; doi:10.1371/journal.pone.0252885)
Supplement: S2 File — CSV output of the simulation experiments presented in this paper and Python scripts used for creating the graphs. (ZIP) [file pone.0252885.s007.zip › 02OneFactorSensitivity/1RemoveNetlogoInfo/output/OneFactorSensitivity_ScenarioC_decision-randomness_csv_out.csv]

[run number]	pioneering-probability	optimal-walking-speed	water-barrier-size	fleeing-probability	fleeing-threshold	max-simulation-duration	seed	pioneering-threshold	hours-until-dehydration	max-fleeing-pioneering-distance	current-direction	constant-population-size	dehydration	movement-in-water-speed	movement-in-water-direction	perception-radius	decision-randomness	map-coloring	thermoregulation	basal-metabolic-rate	hypothermia	energy-loss-water-movement	death-rate-in-water	water-temperature-interval	population-density	max-energy	number-founder-agents	current-speed	map-scenario	remove-old-population	min-resources	attempt-counter	[step]	sum-of-target-area-hominins	sum-of-founder-population-size-reached	crossing-success-rate-individuals	crossing-success-rate-founder-population	death-dehydration	death-exhaustion	death-hypothermia	death-left_map_land	death-left_map_water	death-random	sum-of-deaths	attempts-source-water	mean-individual-hours-water-crossing
15	0	5	10	0	0	2160	1002	1	96	99	90	true	true	2	directed	20	0.4	elevation	true	1500	true	800	0	24-31°C	0.1	45000	50	0	random	false	0	source-water	2160	6206	39	0.9973	0.3145	0	0	4860	3587	761	0	9208	6223	5.022720399838693
10	0	5	10	0	0	2160	1001	1	96	99	90	true	true	2	directed	20	0.4	elevation	true	1500	true	800	0	24-31°C	0.1	45000	50	0	random	false	0	source-water	2160	5118	36	0.9984	0.3495	0	0	4043	4513	518	0	9074	5126	5.0213338759131405
5	0	5	10	0	0	2160	1000	1	96	99	90	true	true	2	directed	20	0.4	elevation	true	1500	true	800	0	24-31°C	0.1	45000	50	0	random	false	0	source-water	2160	6437	42	0.9974	0.3256	0	0	4912	3870	866	0	9648	6454	5.015220709329149
14	0	5	10	0	0	2160	1002	1	96	99	90	true	true	2	directed	20	0.3	elevation	true	1500	true	800	0	24-31°C	0.1	45000	50	0	random	false	0	source-water	2160	5620	35	0.9975	0.3097	0	0	4291	3453	702	0	8446	5634	5.018765628830898
4	0	5	10	0	0	2160	1000	1	96	99	90	true	true	2	directed	20	0.3	elevation	true	1500	true	800	0	24-31°C	0.1	45000	50	0	random	false	0	source-water	2160	5841	38	0.9973	0.3248	0	0	4393	3582	788	0	8763	5857	5.017014559698043
20	0	5	10	0	0	2160	1003	1	96	99	90	true	true	2	directed	20	0.4	elevation	true	1500	true	800	0	24-31°C	0.1	45000	50	0	random	false	0	source-water	2160	5827	38	0.9967	0.3248	0	0	4625	2261	682	0	7568	5846	5.0172179906019085
13	0	5	10	0	0	2160	1002	1	96	99	90	true	true	2	directed	20	0.2	elevation	true	1500	true	800	0	24-31°C	0.1	45000	50	0	random	false	0	source-water	2160	4895	31	0.998	0.3163	0	0	3766	3009	537	0	7312	4905	5.017159481345929
19	0	5	10	0	0	2160	1003	1	96	99	90	true	true	2	directed	20	0.3	elevation	true	1500	true	800	0	24-31°C	0.1	45000	50	0	random	false	0	source-water	2160	5241	36	0.9966	0.3429	0	0	4186	1919	571	0	6676	5259	5.034489907117551
25	0	5	10	0	0	2160	1004	1	96	99	90	true	true	2	directed	20	0.4	elevation	true	1500	true	800	0	24-31°C	0.1	45000	50	0	random	false	0	source-water	2160	6391	42	0.9978	0.3281	0	0	5091	2898	676	0	8665	6405	5.03264945604029
8	0	5	10	0	0	2160	1001	1	96	99	90	true	true	2	directed	20	0.2	elevation	true	1500	true	800	0	24-31°C	0.1	45000	50	0	random	false	0	source-water	2160	3820	25	0.9951	0.3247	0	0	3005	3786	326	0	7117	3839	5.01715544524955
30	0	5	10	0	0	2160	1005	1	96	99	90	true	true	2	directed	20	0.4	elevation	true	1500	true	800	0	24-31°C	0.1	45000	50	0	random	false	0	source-water	2160	5674	44	0.9977	0.386	0	0	4106	3798	832	0	8736	5687	5.017424049915071
9	0	5	10	0	0	2160	1001	1	96	99	90	true	true	2	directed	20	0.3	elevation	true	1500	true	800	0	24-31°C	0.1	45000	50	0	random	false	0	source-water	2160	4647	31	0.9974	0.3333	0	0	3713	4356	405	0	8474	4659	5.01767613213083
29	0	5	10	0	0	2160	1005	1	96	99	90	true	true	2	directed	20	0.3	elevation	true	1500	true	800	0	24-31°C	0.1	45000	50	0	random	false	0	source-water	2160	5248	41	0.9975	0.3905	0	0	3863	3534	759	0	8156	5261	5.009687542031556
23	0	5	10	0	0	2160	1004	1	96	99	90	true	true	2	directed	20	0.2	elevation	true	1500	true	800	0	24-31°C	0.1	45000	50	0	random	false	0	source-water	2160	4912	30	0.997	0.303	0	0	3916	2316	507	0	6739	4927	5.038163670045166
3	0	5	10	0	0	2160	1000	1	96	99	90	true	true	2	directed	20	0.2	elevation	true	1500	true	800	0	24-31°C	0.1	45000	50	0	random	false	0	source-water	2160	5037	31	0.998	0.3069	0	0	3752	3132	710	0	7594	5047	5.013436787049983
24	0	5	10	0	0	2160	1004	1	96	99	90	true	true	2	directed	20	0.3	elevation	true	1500	true	800	0	24-31°C	0.1	45000	50	0	random	false	0	source-water	2160	5751	36	0.9976	0.313	0	0	4601	2621	564	0	7786	5765	5.038202145560132
7	0	5	10	0	0	2160	1001	1	96	99	90	true	true	2	directed	20	0.1	elevation	true	1500	true	800	0	24-31°C	0.1	45000	50	0	random	false	0	source-water	2160	2583	16	0.9988	0.3077	0	0	2056	3001	211	0	5268	2586	5.0067510956001255
18	0	5	10	0	0	2160	1003	1	96	99	90	true	true	2	directed	20	0.2	elevation	true	1500	true	800	0	24-31°C	0.1	45000	50	0	random	false	0	source-water	2160	4482	26	0.9987	0.2889	0	0	3609	1593	446	0	5648	4488	5.029384417088325
2	0	5	10	0	0	2160	1000	1	96	99	90	true	true	2	directed	20	0.1	elevation	true	1500	true	800	0	24-31°C	0.1	45000	50	0	random	false	0	source-water	2160	3521	21	0.998	0.2958	0	0	2626	2332	428	0	5386	3528	5.009727310225621
35	0	5	10	0	0	2160	1006	1	96	99	90	true	true	2	directed	20	0.4	elevation	true	1500	true	800	0	24-31°C	0.1	45000	50	0	random	false	0	source-water	2160	5325	33	0.9983	0.3084	0	0	3973	4202	675	0	8850	5334	5.018826697566542
34	0	5	10	0	0	2160	1006	1	96	99	90	true	true	2	directed	20	0.3	elevation	true	1500	true	800	0	24-31°C	0.1	45000	50	0	random	false	0	source-water	2160	4944	28	0.9984	0.2828	0	0	3802	3886	492	0	8180	4952	5.020088163849957
28	0	5	10	0	0	2160	1005	1	96	99	90	true	true	2	directed	20	0.2	elevation	true	1500	true	800	0	24-31°C	0.1	45000	50	0	random	false	0	source-water	2160	4471	33	0.9975	0.3667	0	0	3248	3179	575	0	7002	4482	5.0277342254056885
12	0	5	10	0	0	2160	1002	1	96	99	90	true	true	2	directed	20	0.1	elevation	true	1500	true	800	0	24-31°C	0.1	45000	50	0	random	false	0	source-water	2160	3469	20	0.998	0.2857	0	0	2626	2187	426	0	5239	3476	5.021313515015134
40	0	5	10	0	0	2160	1007	1	96	99	90	true	true	2	directed	20	0.4	elevation	true	1500	true	800	0	24-31°C	0.1	45000	50	0	random	false	0	source-water	2160	6044	42	0.9974	0.3471	0	0	4662	2658	668	0	7988	6060	5.02858481060062
17	0	5	10	0	0	2160	1003	1	96	99	90	true	true	2	directed	20	0.1	elevation	true	1500	true	800	0	24-31°C	0.1	45000	50	0	random	false	0	source-water	2160	3330	18	0.9973	0.2687	0	0	2584	1152	354	0	4090	3339	5.010256879709278
33	0	5	10	0	0	2160	1006	1	96	99	90	true	true	2	directed	20	0.2	elevation	true	1500	true	800	0	24-31°C	0.1	45000	50	0	random	false	0	source-water	2160	3850	22	0.9977	0.2857	0	0	2883	3342	380	0	6605	3859	5.019905608379061
39	0	5	10	0	0	2160	1007	1	96	99	90	true	true	2	directed	20	0.3	elevation	true	1500	true	800	0	24-31°C	0.1	45000	50	0	random	false	0	source-water	2160	5241	38	0.9981	0.3619	0	0	4019	2428	573	0	7020	5251	5.026346611386629
45	0	5	10	0	0	2160	1008	1	96	99	90	true	true	2	directed	20	0.4	elevation	true	1500	true	800	0	24-31°C	0.1	45000	50	0	random	false	0	source-water	2160	4727	31	0.9966	0.3263	0	0	3321	2666	740	0	6727	4743	5.022140845097139
22	0	5	10	0	0	2160	1004	1	96	99	90	true	true	2	directed	20	0.1	elevation	true	1500	true	800	0	24-31°C	0.1	45000	50	0	random	false	0	source-water	2160	3496	18	0.9971	0.2571	0	0	2766	1570	304	0	4640	3506	5.033027114611018
38	0	5	10	0	0	2160	1007	1	96	99	90	true	true	2	directed	20	0.2	elevation	true	1500	true	800	0	24-31°C	0.1	45000	50	0	random	false	0	source-water	2160	4500	30	0.9978	0.3333	0	0	3486	2141	454	0	6081	4510	5.028070049156365
50	0	5	10	0	0	2160	1009	1	96	99	90	true	true	2	directed	20	0.4	elevation	true	1500	true	800	0	24-31°C	0.1	45000	50	0	random	false	0	source-water	2160	6381	41	0.9973	0.3203	0	0	4821	2369	962	0	8152	6398	5.01545938329183
16	0	5	10	0	0	2160	1003	1	96	99	90	true	true	2	directed	20	0	elevation	true	1500	true	800	0	24-31°C	0.1	45000	50	0	random	false	0	source-water	2160	14	0	1	0	0	0	0	44	0	0	44	14	0
37	0	5	10	0	0	2160	1007	1	96	99	90	true	true	2	directed	20	0.1	elevation	true	1500	true	800	0	24-31°C	0.1	45000	50	0	random	false	0	source-water	2160	3226	19	0.9978	0.2923	0	0	2478	1604	280	0	4362	3233	5.020471541546459
44	0	5	10	0	0	2160	1008	1	96	99	90	true	true	2	directed	20	0.3	elevation	true	1500	true	800	0	24-31°C	0.1	45000	50	0	random	false	0	source-water	2160	4111	26	0.9981	0.3171	0	0	2844	2404	640	0	5888	4119	5.023663326506942
49	0	5	10	0	0	2160	1009	1	96	99	90	true	true	2	directed	20	0.3	elevation	true	1500	true	800	0	24-31°C	0.1	45000	50	0	random	false	0	source-water	2160	5926	37	0.9976	0.3109	0	0	4439	2236	840	0	7515	5940	5.015466554880858
32	0	5	10	0	0	2160	1006	1	96	99	90	true	true	2	directed	20	0.1	elevation	true	1500	true	800	0	24-31°C	0.1	45000	50	0	random	false	0	source-water	2160	2850	15	0.9979	0.2632	0	0	2150	2370	262	0	4782	2856	5.024402546115101
1	0	5	10	0	0	2160	1000	1	96	99	90	true	true	2	directed	20	0	elevation	true	1500	true	800	0	24-31°C	0.1	45000	50	0	random	false	0	source-water	2160	1	0	1	0	0	0	0	76	0	0	76	1	0
27	0	5	10	0	0	2160	1005	1	96	99	90	true	true	2	directed	20	0.1	elevation	true	1500	true	800	0	24-31°C	0.1	45000	50	0	random	false	0	source-water	2160	3197	22	0.9984	0.3438	0	0	2246	2326	451	0	5023	3202	5.01205176414561
54	0	5	10	0	0	2160	1010	1	96	99	90	true	true	2	directed	20	0.3	elevation	true	1500	true	800	0	24-31°C	0.1	45000	50	0	random	false	0	source-water	2160	5795	41	0.9978	0.3534	0	0	4554	3580	615	0	8749	5808	5.021165145406115
11	0	5	10	0	0	2160	1002	1	96	99	90	true	true	2	directed	20	0	elevation	true	1500	true	800	0	24-31°C	0.1	45000	50	0	random	false	0	source-water	2160	0	0	0	0	0	0	0	88	0	0	88	0	0
21	0	5	10	0	0	2160	1004	1	96	99	90	true	true	2	directed	20	0	elevation	true	1500	true	800	0	24-31°C	0.1	45000	50	0	random	false	0	source-water	2160	1	0	1	0	0	0	0	47	0	0	47	1	0
43	0	5	10	0	0	2160	1008	1	96	99	90	true	true	2	directed	20	0.2	elevation	true	1500	true	800	0	24-31°C	0.1	45000	50	0	random	false	0	source-water	2160	3373	21	0.9985	0.3088	0	0	2258	2012	563	0	4833	3378	5.011667415343835
55	0	5	10	0	0	2160	1010	1	96	99	90	true	true	2	directed	20	0.4	elevation	true	1500	true	800	0	24-31°C	0.1	45000	50	0	random	false	0	source-water	2160	6310	44	0.9979	0.3492	0	0	4970	3787	665	0	9422	6323	5.019565189569035
6	0	5	10	0	0	2160	1001	1	96	99	90	true	true	2	directed	20	0	elevation	true	1500	true	800	0	24-31°C	0.1	45000	50	0	random	false	0	source-water	2160	79	1	1	0.5	0	0	0	83	0	0	83	79	5
47	0	5	10	0	0	2160	1009	1	96	99	90	true	true	2	directed	20	0.1	elevation	true	1500	true	800	0	24-31°C	0.1	45000	50	0	random	false	0	source-water	2160	3649	21	0.9981	0.2877	0	0	2690	1425	523	0	4638	3656	5.0159988591273486
53	0	5	10	0	0	2160	1010	1	96	99	90	true	true	2	directed	20	0.2	elevation	true	1500	true	800	0	24-31°C	0.1	45000	50	0	random	false	0	source-water	2160	5083	34	0.998	0.3333	0	0	3970	3223	498	0	7691	5093	5.025544048993112
48	0	5	10	0	0	2160	1009	1	96	99	90	true	true	2	directed	20	0.2	elevation	true	1500	true	800	0	24-31°C	0.1	45000	50	0	random	false	0	source-water	2160	4984	32	0.997	0.32	0	0	3745	1818	731	0	6294	4999	5.008584218298765
65	0	5	10	0	0	2160	1012	1	96	99	90	true	true	2	directed	20	0.4	elevation	true	1500	true	800	0	24-31°C	0.1	45000	50	0	random	false	0	source-water	2160	6874	40	0.9983	0.2899	0	0	5330	4628	898	0	10856	6886	5.025297197678422
60	0	5	10	0	0	2160	1011	1	96	99	90	true	true	2	directed	20	0.4	elevation	true	1500	true	800	0	24-31°C	0.1	45000	50	0	random	false	0	source-water	2160	6197	37	0.9966	0.2984	0	0	4684	2915	871	0	8470	6218	5.01668682618352
31	0	5	10	0	0	2160	1006	1	96	99	90	true	true	2	directed	20	0	elevation	true	1500	true	800	0	24-31°C	0.1	45000	50	0	random	false	0	source-water	2160	11	0	1	0	0	0	0	89	0	0	89	11	0
42	0	5	10	0	0	2160	1008	1	96	99	90	true	true	2	directed	20	0.1	elevation	true	1500	true	800	0	24-31°C	0.1	45000	50	0	random	false	0	source-water	2160	2306	15	0.9991	0.3261	0	0	1508	1331	364	0	3203	2308	5.024504089986313
64	0	5	10	0	0	2160	1012	1	96	99	90	true	true	2	directed	20	0.3	elevation	true	1500	true	800	0	24-31°C	0.1	45000	50	0	random	false	0	source-water	2160	6314	32	0.9973	0.252	0	0	5017	4244	723	0	9984	6331	5.021262762331533
70	0	5	10	0	0	2160	1013	1	96	99	90	true	true	2	directed	20	0.4	elevation	true	1500	true	800	0	24-31°C	0.1	45000	50	0	random	false	0	source-water	2160	5602	38	0.9977	0.3393	0	0	4513	3488	484	0	8485	5615	5.019105142176855
63	0	5	10	0	0	2160	1012	1	96	99	90	true	true	2	directed	20	0.2	elevation	true	1500	true	800	0	24-31°C	0.1	45000	50	0	random	false	0	source-water	2160	5385	24	0.9983	0.2222	0	0	4186	3719	621	0	8526	5394	5.010656192186751
58	0	5	10	0	0	2160	1011	1	96	99	90	true	true	2	directed	20	0.2	elevation	true	1500	true	800	0	24-31°C	0.1	45000	50	0	random	false	0	source-water	2160	4833	28	0.9973	0.2887	0	0	3610	2243	706	0	6559	4846	5.011803643996024
69	0	5	10	0	0	2160	1013	1	96	99	90	true	true	2	directed	20	0.3	elevation	true	1500	true	800	0	24-31°C	0.1	45000	50	0	random	false	0	source-water	2160	5140	32	0.9983	0.3107	0	0	4209	3218	341	0	7768	5149	5.008860431355975
59	0	5	10	0	0	2160	1011	1	96	99	90	true	true	2	directed	20	0.3	elevation	true	1500	true	800	0	24-31°C	0.1	45000	50	0	random	false	0	source-water	2160	5459	36	0.9982	0.3303	0	0	4169	2666	738	0	7573	5469	5.014728385277062
75	0	5	10	0	0	2160	1014	1	96	99	90	true	true	2	directed	20	0.4	elevation	true	1500	true	800	0	24-31°C	0.1	45000	50	0	random	false	0	source-water	2160	6422	49	0.9975	0.3798	0	0	4575	3506	864	0	8945	6438	5.016099740513892
51	0	5	10	0	0	2160	1010	1	96	99	90	true	true	2	directed	20	0	elevation	true	1500	true	800	0	24-31°C	0.1	45000	50	0	random	false	0	source-water	2160	2	0	1	0	0	0	0	89	0	0	89	2	0
62	0	5	10	0	0	2160	1012	1	96	99	90	true	true	2	directed	20	0.1	elevation	true	1500	true	800	0	24-31°C	0.1	45000	50	0	random	false	0	source-water	2160	3884	14	0.9985	0.1795	0	0	3027	2888	416	0	6331	3890	5.021718843215181
74	0	5	10	0	0	2160	1014	1	96	99	90	true	true	2	directed	20	0.3	elevation	true	1500	true	800	0	24-31°C	0.1	45000	50	0	random	false	0	source-water	2160	5792	46	0.9976	0.3966	0	0	4090	3407	732	0	8229	5806	5.012214543454593
57	0	5	10	0	0	2160	1011	1	96	99	90	true	true	2	directed	20	0.1	elevation	true	1500	true	800	0	24-31°C	0.1	45000	50	0	random	false	0	source-water	2160	3395	20	0.9985	0.2941	0	0	2456	1534	498	0	4488	3400	5.007092208954093
80	0	5	10	0	0	2160	1015	1	96	99	90	true	true	2	directed	20	0.4	elevation	true	1500	true	800	0	24-31°C	0.1	45000	50	0	random	false	0	source-water	2160	4298	23	0.9968	0.2674	0	0	3023	5166	517	0	8706	4312	5.014376607603867
52	0	5	10	0	0	2160	1010	1	96	99	90	true	true	2	directed	20	0.1	elevation	true	1500	true	800	0	24-31°C	0.1	45000	50	0	random	false	0	source-water	2160	3646	22	0.9967	0.3014	0	0	2795	2293	364	0	5452	3658	5.029445788718276
26	0	5	10	0	0	2160	1005	1	96	99	90	true	true	2	directed	20	0	elevation	true	1500	true	800	0	24-31°C	0.1	45000	50	0	random	false	0	source-water	2160	4	0	1	0	0	0	0	75	0	0	75	4	0
36	0	5	10	0	0	2160	1007	1	96	99	90	true	true	2	directed	20	0	elevation	true	1500	true	800	0	24-31°C	0.1	45000	50	0	random	false	0	source-water	2160	0	0	0	0	0	0	0	52	0	0	52	0	0
84	0	5	10	0	0	2160	1016	1	96	99	90	true	true	2	directed	20	0.3	elevation	true	1500	true	800	0	24-31°C	0.1	45000	50	0	random	false	0	source-water	2160	5734	41	0.9983	0.3565	0	0	4316	3089	813	0	8218	5744	5.022745676559517
67	0	5	10	0	0	2160	1013	1	96	99	90	true	true	2	directed	20	0.1	elevation	true	1500	true	800	0	24-31°C	0.1	45000	50	0	random	false	0	source-water	2160	3116	18	0.9981	0.2903	0	0	2493	1997	189	0	4679	3122	5.025121062275994
73	0	5	10	0	0	2160	1014	1	96	99	90	true	true	2	directed	20	0.2	elevation	true	1500	true	800	0	24-31°C	0.1	45000	50	0	random	false	0	source-water	2160	4951	37	0.997	0.3737	0	0	3455	3020	606	0	7081	4966	5.019155638157651
79	0	5	10	0	0	2160	1015	1	96	99	90	true	true	2	directed	20	0.3	elevation	true	1500	true	800	0	24-31°C	0.1	45000	50	0	random	false	0	source-water	2160	3607	19	0.9981	0.2639	0	0	2450	4732	455	0	7637	3614	5.016607201970689
78	0	5	10	0	0	2160	1015	1	96	99	90	true	true	2	directed	20	0.2	elevation	true	1500	true	800	0	24-31°C	0.1	45000	50	0	random	false	0	source-water	2160	2983	14	0.9973	0.2333	0	0	2018	3969	332	0	6319	2991	5.017642248772399
68	0	5	10	0	0	2160	1013	1	96	99	90	true	true	2	directed	20	0.2	elevation	true	1500	true	800	0	24-31°C	0.1	45000	50	0	random	false	0	source-water	2160	4238	26	0.9988	0.3059	0	0	3460	2720	285	0	6465	4243	5.020680369366644
85	0	5	10	0	0	2160	1016	1	96	99	90	true	true	2	directed	20	0.4	elevation	true	1500	true	800	0	24-31°C	0.1	45000	50	0	random	false	0	source-water	2160	6525	46	0.9979	0.3511	0	0	4951	3413	954	0	9318	6539	5.02322595607226
90	0	5	10	0	0	2160	1017	1	96	99	90	true	true	2	directed	20	0.4	elevation	true	1500	true	800	0	24-31°C	0.1	45000	50	0	random	false	0	source-water	2160	5765	41	0.9986	0.3565	0	0	4226	3846	770	0	8842	5773	5.011554833002443
89	0	5	10	0	0	2160	1017	1	96	99	90	true	true	2	directed	20	0.3	elevation	true	1500	true	800	0	24-31°C	0.1	45000	50	0	random	false	0	source-water	2160	5235	38	0.9968	0.3619	0	0	3807	3855	679	0	8341	5252	5.010750569066727
83	0	5	10	0	0	2160	1016	1	96	99	90	true	true	2	directed	20	0.2	elevation	true	1500	true	800	0	24-31°C	0.1	45000	50	0	random	false	0	source-water	2160	4945	30	0.9974	0.303	0	0	3632	2712	784	0	7128	4958	5.022764394619229
88	0	5	10	0	0	2160	1017	1	96	99	90	true	true	2	directed	20	0.2	elevation	true	1500	true	800	0	24-31°C	0.1	45000	50	0	random	false	0	source-water	2160	4337	28	0.9979	0.3218	0	0	3115	3307	552	0	6974	4346	5.008366888612954
56	0	5	10	0	0	2160	1011	1	96	99	90	true	true	2	directed	20	0	elevation	true	1500	true	800	0	24-31°C	0.1	45000	50	0	random	false	0	source-water	2160	0	0	0	0	0	0	0	39	0	0	39	0	0
41	0	5	10	0	0	2160	1008	1	96	99	90	true	true	2	directed	20	0	elevation	true	1500	true	800	0	24-31°C	0.1	45000	50	0	random	false	0	source-water	2160	13	0	1	0	0	0	0	33	0	0	33	13	0
61	0	5	10	0	0	2160	1012	1	96	99	90	true	true	2	directed	20	0	elevation	true	1500	true	800	0	24-31°C	0.1	45000	50	0	random	false	0	source-water	2160	0	0	0	0	0	0	0	126	0	0	126	0	0
82	0	5	10	0	0	2160	1016	1	96	99	90	true	true	2	directed	20	0.1	elevation	true	1500	true	800	0	24-31°C	0.1	45000	50	0	random	false	0	source-water	2160	3615	18	0.9975	0.25	0	0	2651	1979	534	0	5164	3624	5.0279638492994
72	0	5	10	0	0	2160	1014	1	96	99	90	true	true	2	directed	20	0.1	elevation	true	1500	true	800	0	24-31°C	0.1	45000	50	0	random	false	0	source-water	2160	3651	26	0.9978	0.3562	0	0	2457	2154	452	0	5063	3659	5.016810937648135
100	0	5	10	0	0	2160	1019	1	96	99	90	true	true	2	directed	20	0.4	elevation	true	1500	true	800	0	24-31°C	0.1	45000	50	0	random	false	0	source-water	2160	6096	41	0.9979	0.3361	0	0	4431	2525	999	0	7955	6109	5.020202398956695
95	0	5	10	0	0	2160	1018	1	96	99	90	true	true	2	directed	20	0.4	elevation	true	1500	true	800	0	24-31°C	0.1	45000	50	0	random	false	0	source-water	2160	5753	23	0.9964	0.2	0	0	4260	2919	800	0	7979	5774	5.006884017561459
46	0	5	10	0	0	2160	1009	1	96	99	90	true	true	2	directed	20	0	elevation	true	1500	true	800	0	24-31°C	0.1	45000	50	0	random	false	0	source-water	2160	0	0	0	0	0	0	0	51	0	0	51	0	0
77	0	5	10	0	0	2160	1015	1	96	99	90	true	true	2	directed	20	0.1	elevation	true	1500	true	800	0	24-31°C	0.1	45000	50	0	random	false	0	source-water	2160	1913	9	0.9984	0.2368	0	0	1213	2954	232	0	4399	1916	5.0075405081626245
104	0	5	10	0	0	2160	1020	1	96	99	90	true	true	2	directed	20	0.3	elevation	true	1500	true	800	0	24-31°C	0.1	45000	50	0	random	false	0	source-water	2160	4888	34	0.9976	0.3469	0	0	3610	3944	629	0	8183	4900	5.019935588125041
66	0	5	10	0	0	2160	1013	1	96	99	90	true	true	2	directed	20	0	elevation	true	1500	true	800	0	24-31°C	0.1	45000	50	0	random	false	0	source-water	2160	11	0	1	0	0	0	0	67	0	0	67	11	0
105	0	5	10	0	0	2160	1020	1	96	99	90	true	true	2	directed	20	0.4	elevation	true	1500	true	800	0	24-31°C	0.1	45000	50	0	random	false	0	source-water	2160	5530	39	0.9971	0.3514	0	0	4124	4158	736	0	9018	5546	5.014887018602228
93	0	5	10	0	0	2160	1018	1	96	99	90	true	true	2	directed	20	0.2	elevation	true	1500	true	800	0	24-31°C	0.1	45000	50	0	random	false	0	source-water	2160	4365	11	0.9982	0.1264	0	0	3186	2064	694	0	5944	4373	5.031320824545564
99	0	5	10	0	0	2160	1019	1	96	99	90	true	true	2	directed	20	0.3	elevation	true	1500	true	800	0	24-31°C	0.1	45000	50	0	random	false	0	source-water	2160	5564	37	0.9975	0.3304	0	0	4067	2237	901	0	7205	5578	5.023665485712499
71	0	5	10	0	0	2160	1014	1	96	99	90	true	true	2	directed	20	0	elevation	true	1500	true	800	0	24-31°C	0.1	45000	50	0	random	false	0	source-water	2160	0	0	0	0	0	0	0	62	0	0	62	0	0
94	0	5	10	0	0	2160	1018	1	96	99	90	true	true	2	directed	20	0.3	elevation	true	1500	true	800	0	24-31°C	0.1	45000	50	0	random	false	0	source-water	2160	5252	18	0.9975	0.1714	0	0	3888	2503	742	0	7133	5265	5.020646150160651
97	0	5	10	0	0	2160	1019	1	96	99	90	true	true	2	directed	20	0.1	elevation	true	1500	true	800	0	24-31°C	0.1	45000	50	0	random	false	0	source-water	2160	3506	20	0.9963	0.2857	0	0	2495	1393	586	0	4474	3519	5.0267505208529295
98	0	5	10	0	0	2160	1019	1	96	99	90	true	true	2	directed	20	0.2	elevation	true	1500	true	800	0	24-31°C	0.1	45000	50	0	random	false	0	source-water	2160	4723	30	0.9983	0.3158	0	0	3350	1932	792	0	6074	4731	5.019118139652822
92	0	5	10	0	0	2160	1018	1	96	99	90	true	true	2	directed	20	0.1	elevation	true	1500	true	800	0	24-31°C	0.1	45000	50	0	random	false	0	source-water	2160	3072	5	0.999	0.0806	0	0	2237	1588	454	0	4279	3075	5.030134019022114
87	0	5	10	0	0	2160	1017	1	96	99	90	true	true	2	directed	20	0.1	elevation	true	1500	true	800	0	24-31°C	0.1	45000	50	0	random	false	0	source-water	2160	3091	19	0.9958	0.3065	0	0	2154	2397	399	0	4950	3104	5.00604997886868
76	0	5	10	0	0	2160	1015	1	96	99	90	true	true	2	directed	20	0	elevation	true	1500	true	800	0	24-31°C	0.1	45000	50	0	random	false	0	source-water	2160	14	0	1	0	0	0	0	133	0	0	133	14	0
103	0	5	10	0	0	2160	1020	1	96	99	90	true	true	2	directed	20	0.2	elevation	true	1500	true	800	0	24-31°C	0.1	45000	50	0	random	false	0	source-water	2160	4156	27	0.9986	0.3253	0	0	3149	3564	493	0	7206	4162	5.0106498962996175
110	0	5	10	0	0	2160	1021	1	96	99	90	true	true	2	directed	20	0.4	elevation	true	1500	true	800	0	24-31°C	0.1	45000	50	0	random	false	0	source-water	2160	5575	36	0.9971	0.3214	0	0	4219	2647	691	0	7557	5591	5.02070516010021
108	0	5	10	0	0	2160	1021	1	96	99	90	true	true	2	directed	20	0.2	elevation	true	1500	true	800	0	24-31°C	0.1	45000	50	0	random	false	0	source-water	2160	4310	26	0.9993	0.3023	0	0	3165	2015	535	0	5715	4313	5.011700476067771
109	0	5	10	0	0	2160	1021	1	96	99	90	true	true	2	directed	20	0.3	elevation	true	1500	true	800	0	24-31°C	0.1	45000	50	0	random	false	0	source-water	2160	5097	32	0.9978	0.3137	0	0	3811	2417	654	0	6882	5108	5.029194482877767
119	0	5	10	0	0	2160	1023	1	96	99	90	true	true	2	directed	20	0.3	elevation	true	1500	true	800	0	24-31°C	0.1	45000	50	0	random	false	0	source-water	2160	6552	45	0.9986	0.3435	0	0	5050	2689	927	0	8666	6561	5.012842652102559
107	0	5	10	0	0	2160	1021	1	96	99	90	true	true	2	directed	20	0.1	elevation	true	1500	true	800	0	24-31°C	0.1	45000	50	0	random	false	0	source-water	2160	3092	16	0.9987	0.2581	0	0	2223	1377	377	0	3977	3096	5.033596726138892
120	0	5	10	0	0	2160	1023	1	96	99	90	true	true	2	directed	20	0.4	elevation	true	1500	true	800	0	24-31°C	0.1	45000	50	0	random	false	0	source-water	2160	6919	51	0.9975	0.3669	0	0	5403	2874	922	0	9199	6936	5.018184130178849
114	0	5	10	0	0	2160	1022	1	96	99	90	true	true	2	directed	20	0.3	elevation	true	1500	true	800	0	24-31°C	0.1	45000	50	0	random	false	0	source-water	2160	4781	28	0.999	0.2917	0	0	3662	2644	464	0	6770	4786	5.014219371919795
86	0	5	10	0	0	2160	1017	1	96	99	90	true	true	2	directed	20	0	elevation	true	1500	true	800	0	24-31°C	0.1	45000	50	0	random	false	0	source-water	2160	15	0	1	0	0	0	0	73	0	0	73	15	0
115	0	5	10	0	0	2160	1022	1	96	99	90	true	true	2	directed	20	0.4	elevation	true	1500	true	800	0	24-31°C	0.1	45000	50	0	random	false	0	source-water	2160	5448	34	0.998	0.3119	0	0	4168	2916	566	0	7650	5459	5.013330877048638
81	0	5	10	0	0	2160	1016	1	96	99	90	true	true	2	directed	20	0	elevation	true	1500	true	800	0	24-31°C	0.1	45000	50	0	random	false	0	source-water	2160	0	0	0	0	0	0	0	87	0	0	87	0	0
124	0	5	10	0	0	2160	1024	1	96	99	90	true	true	2	directed	20	0.3	elevation	true	1500	true	800	0	24-31°C	0.1	45000	50	0	random	false	0	source-water	2160	5623	38	0.9973	0.3363	0	0	3977	2601	854	0	7432	5638	5.026025838301909
125	0	5	10	0	0	2160	1024	1	96	99	90	true	true	2	directed	20	0.4	elevation	true	1500	true	800	0	24-31°C	0.1	45000	50	0	random	false	0	source-water	2160	6237	41	0.9974	0.328	0	0	4541	2853	850	0	8244	6253	5.021054899643799
113	0	5	10	0	0	2160	1022	1	96	99	90	true	true	2	directed	20	0.2	elevation	true	1500	true	800	0	24-31°C	0.1	45000	50	0	random	false	0	source-water	2160	3937	20	0.9967	0.2532	0	0	3043	2371	337	0	5751	3950	5.008394719797678
118	0	5	10	0	0	2160	1023	1	96	99	90	true	true	2	directed	20	0.2	elevation	true	1500	true	800	0	24-31°C	0.1	45000	50	0	random	false	0	source-water	2160	5567	40	0.9986	0.3571	0	0	4191	2237	772	0	7200	5575	5.0068491978731
130	0	5	10	0	0	2160	1025	1	96	99	90	true	true	2	directed	20	0.4	elevation	true	1500	true	800	0	24-31°C	0.1	45000	50	0	random	false	0	source-water	2160	4899	33	0.9978	0.3367	0	0	3259	3182	949	0	7390	4910	5.019373351538954
102	0	5	10	0	0	2160	1020	1	96	99	90	true	true	2	directed	20	0.1	elevation	true	1500	true	800	0	24-31°C	0.1	45000	50	0	random	false	0	source-water	2160	2984	18	0.997	0.3	0	0	2184	2696	394	0	5274	2993	5.005286575152807
117	0	5	10	0	0	2160	1023	1	96	99	90	true	true	2	directed	20	0.1	elevation	true	1500	true	800	0	24-31°C	0.1	45000	50	0	random	false	0	source-water	2160	4157	28	0.9981	0.3373	0	0	2973	1574	638	0	5185	4165	5.0155633519225775
91	0	5	10	0	0	2160	1018	1	96	99	90	true	true	2	directed	20	0	elevation	true	1500	true	800	0	24-31°C	0.1	45000	50	0	random	false	0	source-water	2160	4	0	1	0	0	0	0	30	0	0	30	4	0
129	0	5	10	0	0	2160	1025	1	96	99	90	true	true	2	directed	20	0.3	elevation	true	1500	true	800	0	24-31°C	0.1	45000	50	0	random	false	0	source-water	2160	4264	27	0.9984	0.3176	0	0	2816	2815	829	0	6460	4271	5.021048995364695
128	0	5	10	0	0	2160	1025	1	96	99	90	true	true	2	directed	20	0.2	elevation	true	1500	true	800	0	24-31°C	0.1	45000	50	0	random	false	0	source-water	2160	3407	20	0.9982	0.2941	0	0	2187	2435	699	0	5321	3413	5.027103181422253
134	0	5	10	0	0	2160	1026	1	96	99	90	true	true	2	directed	20	0.3	elevation	true	1500	true	800	0	24-31°C	0.1	45000	50	0	random	false	0	source-water	2160	6054	38	0.9979	0.314	0	0	4421	4300	933	0	9654	6067	5.01719147305305
135	0	5	10	0	0	2160	1026	1	96	99	90	true	true	2	directed	20	0.4	elevation	true	1500	true	800	0	24-31°C	0.1	45000	50	0	random	false	0	source-water	2160	6439	44	0.9974	0.3411	0	0	4725	4296	958	0	9979	6456	5.015345646306038
123	0	5	10	0	0	2160	1024	1	96	99	90	true	true	2	directed	20	0.2	elevation	true	1500	true	800	0	24-31°C	0.1	45000	50	0	random	false	0	source-water	2160	5006	31	0.9982	0.31	0	0	3613	2385	688	0	6686	5015	5.02504017528992
101	0	5	10	0	0	2160	1020	1	96	99	90	true	true	2	directed	20	0	elevation	true	1500	true	800	0	24-31°C	0.1	45000	50	0	random	false	0	source-water	2160	14	0	1	0	0	0	0	72	0	0	72	14	0
133	0	5	10	0	0	2160	1026	1	96	99	90	true	true	2	directed	20	0.2	elevation	true	1500	true	800	0	24-31°C	0.1	45000	50	0	random	false	0	source-water	2160	5266	31	0.9968	0.2925	0	0	3897	3842	784	0	8523	5283	5.008809095322357
112	0	5	10	0	0	2160	1022	1	96	99	90	true	true	2	directed	20	0.1	elevation	true	1500	true	800	0	24-31°C	0.1	45000	50	0	random	false	0	source-water	2160	2690	12	0.9989	0.2222	0	0	2045	1783	228	0	4056	2693	5.0063257654721065
122	0	5	10	0	0	2160	1024	1	96	99	90	true	true	2	directed	20	0.1	elevation	true	1500	true	800	0	24-31°C	0.1	45000	50	0	random	false	0	source-water	2160	3488	20	0.998	0.2857	0	0	2426	1733	507	0	4666	3495	5.030973228341954
106	0	5	10	0	0	2160	1021	1	96	99	90	true	true	2	directed	20	0	elevation	true	1500	true	800	0	24-31°C	0.1	45000	50	0	random	false	0	source-water	2160	0	0	0	0	0	0	0	49	0	0	49	0	0
96	0	5	10	0	0	2160	1019	1	96	99	90	true	true	2	directed	20	0	elevation	true	1500	true	800	0	24-31°C	0.1	45000	50	0	random	false	0	source-water	2160	0	0	0	0	0	0	0	47	0	0	47	0	0
127	0	5	10	0	0	2160	1025	1	96	99	90	true	true	2	directed	20	0.1	elevation	true	1500	true	800	0	24-31°C	0.1	45000	50	0	random	false	0	source-water	2160	2356	13	0.997	0.2766	0	0	1455	1727	502	0	3684	2363	5.008244576219953
132	0	5	10	0	0	2160	1026	1	96	99	90	true	true	2	directed	20	0.1	elevation	true	1500	true	800	0	24-31°C	0.1	45000	50	0	random	false	0	source-water	2160	3751	19	0.9973	0.2533	0	0	2653	2926	596	0	6175	3761	5.011496256151646
111	0	5	10	0	0	2160	1022	1	96	99	90	true	true	2	directed	20	0	elevation	true	1500	true	800	0	24-31°C	0.1	45000	50	0	random	false	0	source-water	2160	14	0	1	0	0	0	0	32	0	0	32	14	0
121	0	5	10	0	0	2160	1024	1	96	99	90	true	true	2	directed	20	0	elevation	true	1500	true	800	0	24-31°C	0.1	45000	50	0	random	false	0	source-water	2160	0	0	0	0	0	0	0	49	0	0	49	0	0
131	0	5	10	0	0	2160	1026	1	96	99	90	true	true	2	directed	20	0	elevation	true	1500	true	800	0	24-31°C	0.1	45000	50	0	random	false	0	source-water	2160	0	0	0	0	0	0	0	95	0	0	95	0	0
116	0	5	10	0	0	2160	1023	1	96	99	90	true	true	2	directed	20	0	elevation	true	1500	true	800	0	24-31°C	0.1	45000	50	0	random	false	0	source-water	2160	0	0	0	0	0	0	0	63	0	0	63	0	0
126	0	5	10	0	0	2160	1025	1	96	99	90	true	true	2	directed	20	0	elevation	true	1500	true	800	0	24-31°C	0.1	45000	50	0	random	false	0	source-water	2160	18	0	1	0	0	0	0	43	0	0	43	18	0
