# Supplementary material for: Discovering the opposite shore: How did hominins cross sea straits?
Source: PLoS One. 2021 Jun 30;16(6):e0252885. doi: 10.1371/journal.pone.0252885 (PMC8244915; doi:10.1371/journal.pone.0252885)
Supplement: S2 File — CSV output of the simulation experiments presented in this paper and Python scripts used for creating the graphs. (ZIP) [file pone.0252885.s007.zip › 02OneFactorSensitivity/1RemoveNetlogoInfo/output/OneFactorSensitivity_ScenarioC_hours-until-dehydration_csv_out.csv]

[run number]	pioneering-probability	optimal-walking-speed	water-barrier-size	fleeing-probability	fleeing-threshold	max-simulation-duration	seed	pioneering-threshold	hours-until-dehydration	max-fleeing-pioneering-distance	current-direction	constant-population-size	dehydration	movement-in-water-speed	movement-in-water-direction	perception-radius	decision-randomness	map-coloring	thermoregulation	basal-metabolic-rate	hypothermia	energy-loss-water-movement	death-rate-in-water	water-temperature-interval	population-density	max-energy	number-founder-agents	current-speed	map-scenario	remove-old-population	min-resources	attempt-counter	[step]	sum-of-target-area-hominins	sum-of-founder-population-size-reached	crossing-success-rate-individuals	crossing-success-rate-founder-population	death-dehydration	death-exhaustion	death-hypothermia	death-left_map_land	death-left_map_water	death-random	sum-of-deaths	attempts-source-water	mean-individual-hours-water-crossing
9	0	5	10	0	0	2160	1001	1	120	99	90	true	true	2	directed	20	0.1	elevation	true	1500	true	800	0	24-31°C	0.1	45000	50	0	random	false	0	source-water	2160	2583	16	0.9988	0.3077	0	0	2056	3001	211	0	5268	2586	5.0067510956001255
7	0	5	10	0	0	2160	1001	1	72	99	90	true	true	2	directed	20	0.1	elevation	true	1500	true	800	0	24-31°C	0.1	45000	50	0	random	false	0	source-water	2160	2583	16	0.9988	0.3077	0	0	2056	3001	211	0	5268	2586	5.0067510956001255
10	0	5	10	0	0	2160	1001	1	144	99	90	true	true	2	directed	20	0.1	elevation	true	1500	true	800	0	24-31°C	0.1	45000	50	0	random	false	0	source-water	2160	2583	16	0.9988	0.3077	0	0	2056	3001	211	0	5268	2586	5.0067510956001255
11	0	5	10	0	0	2160	1002	1	48	99	90	true	true	2	directed	20	0.1	elevation	true	1500	true	800	0	24-31°C	0.1	45000	50	0	random	false	0	source-water	2160	3469	20	0.998	0.2857	0	0	2626	2187	426	0	5239	3476	5.021313515015134
8	0	5	10	0	0	2160	1001	1	96	99	90	true	true	2	directed	20	0.1	elevation	true	1500	true	800	0	24-31°C	0.1	45000	50	0	random	false	0	source-water	2160	2583	16	0.9988	0.3077	0	0	2056	3001	211	0	5268	2586	5.0067510956001255
13	0	5	10	0	0	2160	1002	1	96	99	90	true	true	2	directed	20	0.1	elevation	true	1500	true	800	0	24-31°C	0.1	45000	50	0	random	false	0	source-water	2160	3469	20	0.998	0.2857	0	0	2626	2187	426	0	5239	3476	5.021313515015134
12	0	5	10	0	0	2160	1002	1	72	99	90	true	true	2	directed	20	0.1	elevation	true	1500	true	800	0	24-31°C	0.1	45000	50	0	random	false	0	source-water	2160	3469	20	0.998	0.2857	0	0	2626	2187	426	0	5239	3476	5.021313515015134
14	0	5	10	0	0	2160	1002	1	120	99	90	true	true	2	directed	20	0.1	elevation	true	1500	true	800	0	24-31°C	0.1	45000	50	0	random	false	0	source-water	2160	3469	20	0.998	0.2857	0	0	2626	2187	426	0	5239	3476	5.021313515015134
17	0	5	10	0	0	2160	1003	1	72	99	90	true	true	2	directed	20	0.1	elevation	true	1500	true	800	0	24-31°C	0.1	45000	50	0	random	false	0	source-water	2160	3330	18	0.9973	0.2687	0	0	2584	1152	354	0	4090	3339	5.010256879709278
20	0	5	10	0	0	2160	1003	1	144	99	90	true	true	2	directed	20	0.1	elevation	true	1500	true	800	0	24-31°C	0.1	45000	50	0	random	false	0	source-water	2160	3330	18	0.9973	0.2687	0	0	2584	1152	354	0	4090	3339	5.010256879709278
6	0	5	10	0	0	2160	1001	1	48	99	90	true	true	2	directed	20	0.1	elevation	true	1500	true	800	0	24-31°C	0.1	45000	50	0	random	false	0	source-water	2160	2583	16	0.9988	0.3077	0	0	2056	3001	211	0	5268	2586	5.0067510956001255
15	0	5	10	0	0	2160	1002	1	144	99	90	true	true	2	directed	20	0.1	elevation	true	1500	true	800	0	24-31°C	0.1	45000	50	0	random	false	0	source-water	2160	3469	20	0.998	0.2857	0	0	2626	2187	426	0	5239	3476	5.021313515015134
2	0	5	10	0	0	2160	1000	1	72	99	90	true	true	2	directed	20	0.1	elevation	true	1500	true	800	0	24-31°C	0.1	45000	50	0	random	false	0	source-water	2160	3521	21	0.998	0.2958	0	0	2626	2332	428	0	5386	3528	5.009727310225621
22	0	5	10	0	0	2160	1004	1	72	99	90	true	true	2	directed	20	0.1	elevation	true	1500	true	800	0	24-31°C	0.1	45000	50	0	random	false	0	source-water	2160	3496	18	0.9971	0.2571	0	0	2766	1570	304	0	4640	3506	5.033027114611018
4	0	5	10	0	0	2160	1000	1	120	99	90	true	true	2	directed	20	0.1	elevation	true	1500	true	800	0	24-31°C	0.1	45000	50	0	random	false	0	source-water	2160	3521	21	0.998	0.2958	0	0	2626	2332	428	0	5386	3528	5.009727310225621
1	0	5	10	0	0	2160	1000	1	48	99	90	true	true	2	directed	20	0.1	elevation	true	1500	true	800	0	24-31°C	0.1	45000	50	0	random	false	0	source-water	2160	3521	21	0.998	0.2958	0	0	2626	2332	428	0	5386	3528	5.009727310225621
3	0	5	10	0	0	2160	1000	1	96	99	90	true	true	2	directed	20	0.1	elevation	true	1500	true	800	0	24-31°C	0.1	45000	50	0	random	false	0	source-water	2160	3521	21	0.998	0.2958	0	0	2626	2332	428	0	5386	3528	5.009727310225621
21	0	5	10	0	0	2160	1004	1	48	99	90	true	true	2	directed	20	0.1	elevation	true	1500	true	800	0	24-31°C	0.1	45000	50	0	random	false	0	source-water	2160	3496	18	0.9971	0.2571	0	0	2766	1570	304	0	4640	3506	5.033027114611018
24	0	5	10	0	0	2160	1004	1	120	99	90	true	true	2	directed	20	0.1	elevation	true	1500	true	800	0	24-31°C	0.1	45000	50	0	random	false	0	source-water	2160	3496	18	0.9971	0.2571	0	0	2766	1570	304	0	4640	3506	5.033027114611018
5	0	5	10	0	0	2160	1000	1	144	99	90	true	true	2	directed	20	0.1	elevation	true	1500	true	800	0	24-31°C	0.1	45000	50	0	random	false	0	source-water	2160	3521	21	0.998	0.2958	0	0	2626	2332	428	0	5386	3528	5.009727310225621
27	0	5	10	0	0	2160	1005	1	72	99	90	true	true	2	directed	20	0.1	elevation	true	1500	true	800	0	24-31°C	0.1	45000	50	0	random	false	0	source-water	2160	3197	22	0.9984	0.3438	0	0	2246	2326	451	0	5023	3202	5.01205176414561
16	0	5	10	0	0	2160	1003	1	48	99	90	true	true	2	directed	20	0.1	elevation	true	1500	true	800	0	24-31°C	0.1	45000	50	0	random	false	0	source-water	2160	3330	18	0.9973	0.2687	0	0	2584	1152	354	0	4090	3339	5.010256879709278
23	0	5	10	0	0	2160	1004	1	96	99	90	true	true	2	directed	20	0.1	elevation	true	1500	true	800	0	24-31°C	0.1	45000	50	0	random	false	0	source-water	2160	3496	18	0.9971	0.2571	0	0	2766	1570	304	0	4640	3506	5.033027114611018
19	0	5	10	0	0	2160	1003	1	120	99	90	true	true	2	directed	20	0.1	elevation	true	1500	true	800	0	24-31°C	0.1	45000	50	0	random	false	0	source-water	2160	3330	18	0.9973	0.2687	0	0	2584	1152	354	0	4090	3339	5.010256879709278
25	0	5	10	0	0	2160	1004	1	144	99	90	true	true	2	directed	20	0.1	elevation	true	1500	true	800	0	24-31°C	0.1	45000	50	0	random	false	0	source-water	2160	3496	18	0.9971	0.2571	0	0	2766	1570	304	0	4640	3506	5.033027114611018
26	0	5	10	0	0	2160	1005	1	48	99	90	true	true	2	directed	20	0.1	elevation	true	1500	true	800	0	24-31°C	0.1	45000	50	0	random	false	0	source-water	2160	3197	22	0.9984	0.3438	0	0	2246	2326	451	0	5023	3202	5.01205176414561
18	0	5	10	0	0	2160	1003	1	96	99	90	true	true	2	directed	20	0.1	elevation	true	1500	true	800	0	24-31°C	0.1	45000	50	0	random	false	0	source-water	2160	3330	18	0.9973	0.2687	0	0	2584	1152	354	0	4090	3339	5.010256879709278
28	0	5	10	0	0	2160	1005	1	96	99	90	true	true	2	directed	20	0.1	elevation	true	1500	true	800	0	24-31°C	0.1	45000	50	0	random	false	0	source-water	2160	3197	22	0.9984	0.3438	0	0	2246	2326	451	0	5023	3202	5.01205176414561
33	0	5	10	0	0	2160	1006	1	96	99	90	true	true	2	directed	20	0.1	elevation	true	1500	true	800	0	24-31°C	0.1	45000	50	0	random	false	0	source-water	2160	2850	15	0.9979	0.2632	0	0	2150	2370	262	0	4782	2856	5.024402546115101
31	0	5	10	0	0	2160	1006	1	48	99	90	true	true	2	directed	20	0.1	elevation	true	1500	true	800	0	24-31°C	0.1	45000	50	0	random	false	0	source-water	2160	2850	15	0.9979	0.2632	0	0	2150	2370	262	0	4782	2856	5.024402546115101
32	0	5	10	0	0	2160	1006	1	72	99	90	true	true	2	directed	20	0.1	elevation	true	1500	true	800	0	24-31°C	0.1	45000	50	0	random	false	0	source-water	2160	2850	15	0.9979	0.2632	0	0	2150	2370	262	0	4782	2856	5.024402546115101
34	0	5	10	0	0	2160	1006	1	120	99	90	true	true	2	directed	20	0.1	elevation	true	1500	true	800	0	24-31°C	0.1	45000	50	0	random	false	0	source-water	2160	2850	15	0.9979	0.2632	0	0	2150	2370	262	0	4782	2856	5.024402546115101
36	0	5	10	0	0	2160	1007	1	48	99	90	true	true	2	directed	20	0.1	elevation	true	1500	true	800	0	24-31°C	0.1	45000	50	0	random	false	0	source-water	2160	3226	19	0.9978	0.2923	0	0	2478	1604	280	0	4362	3233	5.020471541546459
37	0	5	10	0	0	2160	1007	1	72	99	90	true	true	2	directed	20	0.1	elevation	true	1500	true	800	0	24-31°C	0.1	45000	50	0	random	false	0	source-water	2160	3226	19	0.9978	0.2923	0	0	2478	1604	280	0	4362	3233	5.020471541546459
38	0	5	10	0	0	2160	1007	1	96	99	90	true	true	2	directed	20	0.1	elevation	true	1500	true	800	0	24-31°C	0.1	45000	50	0	random	false	0	source-water	2160	3226	19	0.9978	0.2923	0	0	2478	1604	280	0	4362	3233	5.020471541546459
42	0	5	10	0	0	2160	1008	1	72	99	90	true	true	2	directed	20	0.1	elevation	true	1500	true	800	0	24-31°C	0.1	45000	50	0	random	false	0	source-water	2160	2306	15	0.9991	0.3261	0	0	1508	1331	364	0	3203	2308	5.024504089986313
35	0	5	10	0	0	2160	1006	1	144	99	90	true	true	2	directed	20	0.1	elevation	true	1500	true	800	0	24-31°C	0.1	45000	50	0	random	false	0	source-water	2160	2850	15	0.9979	0.2632	0	0	2150	2370	262	0	4782	2856	5.024402546115101
43	0	5	10	0	0	2160	1008	1	96	99	90	true	true	2	directed	20	0.1	elevation	true	1500	true	800	0	24-31°C	0.1	45000	50	0	random	false	0	source-water	2160	2306	15	0.9991	0.3261	0	0	1508	1331	364	0	3203	2308	5.024504089986313
41	0	5	10	0	0	2160	1008	1	48	99	90	true	true	2	directed	20	0.1	elevation	true	1500	true	800	0	24-31°C	0.1	45000	50	0	random	false	0	source-water	2160	2306	15	0.9991	0.3261	0	0	1508	1331	364	0	3203	2308	5.024504089986313
40	0	5	10	0	0	2160	1007	1	144	99	90	true	true	2	directed	20	0.1	elevation	true	1500	true	800	0	24-31°C	0.1	45000	50	0	random	false	0	source-water	2160	3226	19	0.9978	0.2923	0	0	2478	1604	280	0	4362	3233	5.020471541546459
39	0	5	10	0	0	2160	1007	1	120	99	90	true	true	2	directed	20	0.1	elevation	true	1500	true	800	0	24-31°C	0.1	45000	50	0	random	false	0	source-water	2160	3226	19	0.9978	0.2923	0	0	2478	1604	280	0	4362	3233	5.020471541546459
46	0	5	10	0	0	2160	1009	1	48	99	90	true	true	2	directed	20	0.1	elevation	true	1500	true	800	0	24-31°C	0.1	45000	50	0	random	false	0	source-water	2160	3649	21	0.9981	0.2877	0	0	2690	1425	523	0	4638	3656	5.0159988591273486
45	0	5	10	0	0	2160	1008	1	144	99	90	true	true	2	directed	20	0.1	elevation	true	1500	true	800	0	24-31°C	0.1	45000	50	0	random	false	0	source-water	2160	2306	15	0.9991	0.3261	0	0	1508	1331	364	0	3203	2308	5.024504089986313
44	0	5	10	0	0	2160	1008	1	120	99	90	true	true	2	directed	20	0.1	elevation	true	1500	true	800	0	24-31°C	0.1	45000	50	0	random	false	0	source-water	2160	2306	15	0.9991	0.3261	0	0	1508	1331	364	0	3203	2308	5.024504089986313
47	0	5	10	0	0	2160	1009	1	72	99	90	true	true	2	directed	20	0.1	elevation	true	1500	true	800	0	24-31°C	0.1	45000	50	0	random	false	0	source-water	2160	3649	21	0.9981	0.2877	0	0	2690	1425	523	0	4638	3656	5.0159988591273486
29	0	5	10	0	0	2160	1005	1	120	99	90	true	true	2	directed	20	0.1	elevation	true	1500	true	800	0	24-31°C	0.1	45000	50	0	random	false	0	source-water	2160	3197	22	0.9984	0.3438	0	0	2246	2326	451	0	5023	3202	5.01205176414561
30	0	5	10	0	0	2160	1005	1	144	99	90	true	true	2	directed	20	0.1	elevation	true	1500	true	800	0	24-31°C	0.1	45000	50	0	random	false	0	source-water	2160	3197	22	0.9984	0.3438	0	0	2246	2326	451	0	5023	3202	5.01205176414561
48	0	5	10	0	0	2160	1009	1	96	99	90	true	true	2	directed	20	0.1	elevation	true	1500	true	800	0	24-31°C	0.1	45000	50	0	random	false	0	source-water	2160	3649	21	0.9981	0.2877	0	0	2690	1425	523	0	4638	3656	5.0159988591273486
49	0	5	10	0	0	2160	1009	1	120	99	90	true	true	2	directed	20	0.1	elevation	true	1500	true	800	0	24-31°C	0.1	45000	50	0	random	false	0	source-water	2160	3649	21	0.9981	0.2877	0	0	2690	1425	523	0	4638	3656	5.0159988591273486
52	0	5	10	0	0	2160	1010	1	72	99	90	true	true	2	directed	20	0.1	elevation	true	1500	true	800	0	24-31°C	0.1	45000	50	0	random	false	0	source-water	2160	3646	22	0.9967	0.3014	0	0	2795	2293	364	0	5452	3658	5.029445788718276
51	0	5	10	0	0	2160	1010	1	48	99	90	true	true	2	directed	20	0.1	elevation	true	1500	true	800	0	24-31°C	0.1	45000	50	0	random	false	0	source-water	2160	3646	22	0.9967	0.3014	0	0	2795	2293	364	0	5452	3658	5.029445788718276
53	0	5	10	0	0	2160	1010	1	96	99	90	true	true	2	directed	20	0.1	elevation	true	1500	true	800	0	24-31°C	0.1	45000	50	0	random	false	0	source-water	2160	3646	22	0.9967	0.3014	0	0	2795	2293	364	0	5452	3658	5.029445788718276
50	0	5	10	0	0	2160	1009	1	144	99	90	true	true	2	directed	20	0.1	elevation	true	1500	true	800	0	24-31°C	0.1	45000	50	0	random	false	0	source-water	2160	3649	21	0.9981	0.2877	0	0	2690	1425	523	0	4638	3656	5.0159988591273486
60	0	5	10	0	0	2160	1011	1	144	99	90	true	true	2	directed	20	0.1	elevation	true	1500	true	800	0	24-31°C	0.1	45000	50	0	random	false	0	source-water	2160	3395	20	0.9985	0.2941	0	0	2456	1534	498	0	4488	3400	5.007092208954093
61	0	5	10	0	0	2160	1012	1	48	99	90	true	true	2	directed	20	0.1	elevation	true	1500	true	800	0	24-31°C	0.1	45000	50	0	random	false	0	source-water	2160	3884	14	0.9985	0.1795	0	0	3027	2888	416	0	6331	3890	5.021718843215181
59	0	5	10	0	0	2160	1011	1	120	99	90	true	true	2	directed	20	0.1	elevation	true	1500	true	800	0	24-31°C	0.1	45000	50	0	random	false	0	source-water	2160	3395	20	0.9985	0.2941	0	0	2456	1534	498	0	4488	3400	5.007092208954093
62	0	5	10	0	0	2160	1012	1	72	99	90	true	true	2	directed	20	0.1	elevation	true	1500	true	800	0	24-31°C	0.1	45000	50	0	random	false	0	source-water	2160	3884	14	0.9985	0.1795	0	0	3027	2888	416	0	6331	3890	5.021718843215181
56	0	5	10	0	0	2160	1011	1	48	99	90	true	true	2	directed	20	0.1	elevation	true	1500	true	800	0	24-31°C	0.1	45000	50	0	random	false	0	source-water	2160	3395	20	0.9985	0.2941	0	0	2456	1534	498	0	4488	3400	5.007092208954093
63	0	5	10	0	0	2160	1012	1	96	99	90	true	true	2	directed	20	0.1	elevation	true	1500	true	800	0	24-31°C	0.1	45000	50	0	random	false	0	source-water	2160	3884	14	0.9985	0.1795	0	0	3027	2888	416	0	6331	3890	5.021718843215181
64	0	5	10	0	0	2160	1012	1	120	99	90	true	true	2	directed	20	0.1	elevation	true	1500	true	800	0	24-31°C	0.1	45000	50	0	random	false	0	source-water	2160	3884	14	0.9985	0.1795	0	0	3027	2888	416	0	6331	3890	5.021718843215181
58	0	5	10	0	0	2160	1011	1	96	99	90	true	true	2	directed	20	0.1	elevation	true	1500	true	800	0	24-31°C	0.1	45000	50	0	random	false	0	source-water	2160	3395	20	0.9985	0.2941	0	0	2456	1534	498	0	4488	3400	5.007092208954093
55	0	5	10	0	0	2160	1010	1	144	99	90	true	true	2	directed	20	0.1	elevation	true	1500	true	800	0	24-31°C	0.1	45000	50	0	random	false	0	source-water	2160	3646	22	0.9967	0.3014	0	0	2795	2293	364	0	5452	3658	5.029445788718276
65	0	5	10	0	0	2160	1012	1	144	99	90	true	true	2	directed	20	0.1	elevation	true	1500	true	800	0	24-31°C	0.1	45000	50	0	random	false	0	source-water	2160	3884	14	0.9985	0.1795	0	0	3027	2888	416	0	6331	3890	5.021718843215181
54	0	5	10	0	0	2160	1010	1	120	99	90	true	true	2	directed	20	0.1	elevation	true	1500	true	800	0	24-31°C	0.1	45000	50	0	random	false	0	source-water	2160	3646	22	0.9967	0.3014	0	0	2795	2293	364	0	5452	3658	5.029445788718276
66	0	5	10	0	0	2160	1013	1	48	99	90	true	true	2	directed	20	0.1	elevation	true	1500	true	800	0	24-31°C	0.1	45000	50	0	random	false	0	source-water	2160	3116	18	0.9981	0.2903	0	0	2493	1997	189	0	4679	3122	5.025121062275994
57	0	5	10	0	0	2160	1011	1	72	99	90	true	true	2	directed	20	0.1	elevation	true	1500	true	800	0	24-31°C	0.1	45000	50	0	random	false	0	source-water	2160	3395	20	0.9985	0.2941	0	0	2456	1534	498	0	4488	3400	5.007092208954093
67	0	5	10	0	0	2160	1013	1	72	99	90	true	true	2	directed	20	0.1	elevation	true	1500	true	800	0	24-31°C	0.1	45000	50	0	random	false	0	source-water	2160	3116	18	0.9981	0.2903	0	0	2493	1997	189	0	4679	3122	5.025121062275994
68	0	5	10	0	0	2160	1013	1	96	99	90	true	true	2	directed	20	0.1	elevation	true	1500	true	800	0	24-31°C	0.1	45000	50	0	random	false	0	source-water	2160	3116	18	0.9981	0.2903	0	0	2493	1997	189	0	4679	3122	5.025121062275994
72	0	5	10	0	0	2160	1014	1	72	99	90	true	true	2	directed	20	0.1	elevation	true	1500	true	800	0	24-31°C	0.1	45000	50	0	random	false	0	source-water	2160	3651	26	0.9978	0.3562	0	0	2457	2154	452	0	5063	3659	5.016810937648135
69	0	5	10	0	0	2160	1013	1	120	99	90	true	true	2	directed	20	0.1	elevation	true	1500	true	800	0	24-31°C	0.1	45000	50	0	random	false	0	source-water	2160	3116	18	0.9981	0.2903	0	0	2493	1997	189	0	4679	3122	5.025121062275994
70	0	5	10	0	0	2160	1013	1	144	99	90	true	true	2	directed	20	0.1	elevation	true	1500	true	800	0	24-31°C	0.1	45000	50	0	random	false	0	source-water	2160	3116	18	0.9981	0.2903	0	0	2493	1997	189	0	4679	3122	5.025121062275994
71	0	5	10	0	0	2160	1014	1	48	99	90	true	true	2	directed	20	0.1	elevation	true	1500	true	800	0	24-31°C	0.1	45000	50	0	random	false	0	source-water	2160	3651	26	0.9978	0.3562	0	0	2457	2154	452	0	5063	3659	5.016810937648135
75	0	5	10	0	0	2160	1014	1	144	99	90	true	true	2	directed	20	0.1	elevation	true	1500	true	800	0	24-31°C	0.1	45000	50	0	random	false	0	source-water	2160	3651	26	0.9978	0.3562	0	0	2457	2154	452	0	5063	3659	5.016810937648135
73	0	5	10	0	0	2160	1014	1	96	99	90	true	true	2	directed	20	0.1	elevation	true	1500	true	800	0	24-31°C	0.1	45000	50	0	random	false	0	source-water	2160	3651	26	0.9978	0.3562	0	0	2457	2154	452	0	5063	3659	5.016810937648135
74	0	5	10	0	0	2160	1014	1	120	99	90	true	true	2	directed	20	0.1	elevation	true	1500	true	800	0	24-31°C	0.1	45000	50	0	random	false	0	source-water	2160	3651	26	0.9978	0.3562	0	0	2457	2154	452	0	5063	3659	5.016810937648135
85	0	5	10	0	0	2160	1016	1	144	99	90	true	true	2	directed	20	0.1	elevation	true	1500	true	800	0	24-31°C	0.1	45000	50	0	random	false	0	source-water	2160	3615	18	0.9975	0.25	0	0	2651	1979	534	0	5164	3624	5.0279638492994
84	0	5	10	0	0	2160	1016	1	120	99	90	true	true	2	directed	20	0.1	elevation	true	1500	true	800	0	24-31°C	0.1	45000	50	0	random	false	0	source-water	2160	3615	18	0.9975	0.25	0	0	2651	1979	534	0	5164	3624	5.0279638492994
86	0	5	10	0	0	2160	1017	1	48	99	90	true	true	2	directed	20	0.1	elevation	true	1500	true	800	0	24-31°C	0.1	45000	50	0	random	false	0	source-water	2160	3091	19	0.9958	0.3065	0	0	2154	2397	399	0	4950	3104	5.00604997886868
79	0	5	10	0	0	2160	1015	1	120	99	90	true	true	2	directed	20	0.1	elevation	true	1500	true	800	0	24-31°C	0.1	45000	50	0	random	false	0	source-water	2160	1913	9	0.9984	0.2368	0	0	1213	2954	232	0	4399	1916	5.0075405081626245
87	0	5	10	0	0	2160	1017	1	72	99	90	true	true	2	directed	20	0.1	elevation	true	1500	true	800	0	24-31°C	0.1	45000	50	0	random	false	0	source-water	2160	3091	19	0.9958	0.3065	0	0	2154	2397	399	0	4950	3104	5.00604997886868
82	0	5	10	0	0	2160	1016	1	72	99	90	true	true	2	directed	20	0.1	elevation	true	1500	true	800	0	24-31°C	0.1	45000	50	0	random	false	0	source-water	2160	3615	18	0.9975	0.25	0	0	2651	1979	534	0	5164	3624	5.0279638492994
78	0	5	10	0	0	2160	1015	1	96	99	90	true	true	2	directed	20	0.1	elevation	true	1500	true	800	0	24-31°C	0.1	45000	50	0	random	false	0	source-water	2160	1913	9	0.9984	0.2368	0	0	1213	2954	232	0	4399	1916	5.0075405081626245
80	0	5	10	0	0	2160	1015	1	144	99	90	true	true	2	directed	20	0.1	elevation	true	1500	true	800	0	24-31°C	0.1	45000	50	0	random	false	0	source-water	2160	1913	9	0.9984	0.2368	0	0	1213	2954	232	0	4399	1916	5.0075405081626245
83	0	5	10	0	0	2160	1016	1	96	99	90	true	true	2	directed	20	0.1	elevation	true	1500	true	800	0	24-31°C	0.1	45000	50	0	random	false	0	source-water	2160	3615	18	0.9975	0.25	0	0	2651	1979	534	0	5164	3624	5.0279638492994
81	0	5	10	0	0	2160	1016	1	48	99	90	true	true	2	directed	20	0.1	elevation	true	1500	true	800	0	24-31°C	0.1	45000	50	0	random	false	0	source-water	2160	3615	18	0.9975	0.25	0	0	2651	1979	534	0	5164	3624	5.0279638492994
93	0	5	10	0	0	2160	1018	1	96	99	90	true	true	2	directed	20	0.1	elevation	true	1500	true	800	0	24-31°C	0.1	45000	50	0	random	false	0	source-water	2160	3072	5	0.999	0.0806	0	0	2237	1588	454	0	4279	3075	5.030134019022114
90	0	5	10	0	0	2160	1017	1	144	99	90	true	true	2	directed	20	0.1	elevation	true	1500	true	800	0	24-31°C	0.1	45000	50	0	random	false	0	source-water	2160	3091	19	0.9958	0.3065	0	0	2154	2397	399	0	4950	3104	5.00604997886868
89	0	5	10	0	0	2160	1017	1	120	99	90	true	true	2	directed	20	0.1	elevation	true	1500	true	800	0	24-31°C	0.1	45000	50	0	random	false	0	source-water	2160	3091	19	0.9958	0.3065	0	0	2154	2397	399	0	4950	3104	5.00604997886868
95	0	5	10	0	0	2160	1018	1	144	99	90	true	true	2	directed	20	0.1	elevation	true	1500	true	800	0	24-31°C	0.1	45000	50	0	random	false	0	source-water	2160	3072	5	0.999	0.0806	0	0	2237	1588	454	0	4279	3075	5.030134019022114
97	0	5	10	0	0	2160	1019	1	72	99	90	true	true	2	directed	20	0.1	elevation	true	1500	true	800	0	24-31°C	0.1	45000	50	0	random	false	0	source-water	2160	3506	20	0.9963	0.2857	0	0	2495	1393	586	0	4474	3519	5.0267505208529295
99	0	5	10	0	0	2160	1019	1	120	99	90	true	true	2	directed	20	0.1	elevation	true	1500	true	800	0	24-31°C	0.1	45000	50	0	random	false	0	source-water	2160	3506	20	0.9963	0.2857	0	0	2495	1393	586	0	4474	3519	5.0267505208529295
91	0	5	10	0	0	2160	1018	1	48	99	90	true	true	2	directed	20	0.1	elevation	true	1500	true	800	0	24-31°C	0.1	45000	50	0	random	false	0	source-water	2160	3072	5	0.999	0.0806	0	0	2237	1588	454	0	4279	3075	5.030134019022114
88	0	5	10	0	0	2160	1017	1	96	99	90	true	true	2	directed	20	0.1	elevation	true	1500	true	800	0	24-31°C	0.1	45000	50	0	random	false	0	source-water	2160	3091	19	0.9958	0.3065	0	0	2154	2397	399	0	4950	3104	5.00604997886868
92	0	5	10	0	0	2160	1018	1	72	99	90	true	true	2	directed	20	0.1	elevation	true	1500	true	800	0	24-31°C	0.1	45000	50	0	random	false	0	source-water	2160	3072	5	0.999	0.0806	0	0	2237	1588	454	0	4279	3075	5.030134019022114
100	0	5	10	0	0	2160	1019	1	144	99	90	true	true	2	directed	20	0.1	elevation	true	1500	true	800	0	24-31°C	0.1	45000	50	0	random	false	0	source-water	2160	3506	20	0.9963	0.2857	0	0	2495	1393	586	0	4474	3519	5.0267505208529295
98	0	5	10	0	0	2160	1019	1	96	99	90	true	true	2	directed	20	0.1	elevation	true	1500	true	800	0	24-31°C	0.1	45000	50	0	random	false	0	source-water	2160	3506	20	0.9963	0.2857	0	0	2495	1393	586	0	4474	3519	5.0267505208529295
103	0	5	10	0	0	2160	1020	1	96	99	90	true	true	2	directed	20	0.1	elevation	true	1500	true	800	0	24-31°C	0.1	45000	50	0	random	false	0	source-water	2160	2984	18	0.997	0.3	0	0	2184	2696	394	0	5274	2993	5.005286575152807
106	0	5	10	0	0	2160	1021	1	48	99	90	true	true	2	directed	20	0.1	elevation	true	1500	true	800	0	24-31°C	0.1	45000	50	0	random	false	0	source-water	2160	3092	16	0.9987	0.2581	0	0	2223	1377	377	0	3977	3096	5.033596726138892
105	0	5	10	0	0	2160	1020	1	144	99	90	true	true	2	directed	20	0.1	elevation	true	1500	true	800	0	24-31°C	0.1	45000	50	0	random	false	0	source-water	2160	2984	18	0.997	0.3	0	0	2184	2696	394	0	5274	2993	5.005286575152807
102	0	5	10	0	0	2160	1020	1	72	99	90	true	true	2	directed	20	0.1	elevation	true	1500	true	800	0	24-31°C	0.1	45000	50	0	random	false	0	source-water	2160	2984	18	0.997	0.3	0	0	2184	2696	394	0	5274	2993	5.005286575152807
101	0	5	10	0	0	2160	1020	1	48	99	90	true	true	2	directed	20	0.1	elevation	true	1500	true	800	0	24-31°C	0.1	45000	50	0	random	false	0	source-water	2160	2984	18	0.997	0.3	0	0	2184	2696	394	0	5274	2993	5.005286575152807
96	0	5	10	0	0	2160	1019	1	48	99	90	true	true	2	directed	20	0.1	elevation	true	1500	true	800	0	24-31°C	0.1	45000	50	0	random	false	0	source-water	2160	3506	20	0.9963	0.2857	0	0	2495	1393	586	0	4474	3519	5.0267505208529295
104	0	5	10	0	0	2160	1020	1	120	99	90	true	true	2	directed	20	0.1	elevation	true	1500	true	800	0	24-31°C	0.1	45000	50	0	random	false	0	source-water	2160	2984	18	0.997	0.3	0	0	2184	2696	394	0	5274	2993	5.005286575152807
107	0	5	10	0	0	2160	1021	1	72	99	90	true	true	2	directed	20	0.1	elevation	true	1500	true	800	0	24-31°C	0.1	45000	50	0	random	false	0	source-water	2160	3092	16	0.9987	0.2581	0	0	2223	1377	377	0	3977	3096	5.033596726138892
108	0	5	10	0	0	2160	1021	1	96	99	90	true	true	2	directed	20	0.1	elevation	true	1500	true	800	0	24-31°C	0.1	45000	50	0	random	false	0	source-water	2160	3092	16	0.9987	0.2581	0	0	2223	1377	377	0	3977	3096	5.033596726138892
76	0	5	10	0	0	2160	1015	1	48	99	90	true	true	2	directed	20	0.1	elevation	true	1500	true	800	0	24-31°C	0.1	45000	50	0	random	false	0	source-water	2160	1913	9	0.9984	0.2368	0	0	1213	2954	232	0	4399	1916	5.0075405081626245
94	0	5	10	0	0	2160	1018	1	120	99	90	true	true	2	directed	20	0.1	elevation	true	1500	true	800	0	24-31°C	0.1	45000	50	0	random	false	0	source-water	2160	3072	5	0.999	0.0806	0	0	2237	1588	454	0	4279	3075	5.030134019022114
110	0	5	10	0	0	2160	1021	1	144	99	90	true	true	2	directed	20	0.1	elevation	true	1500	true	800	0	24-31°C	0.1	45000	50	0	random	false	0	source-water	2160	3092	16	0.9987	0.2581	0	0	2223	1377	377	0	3977	3096	5.033596726138892
117	0	5	10	0	0	2160	1023	1	72	99	90	true	true	2	directed	20	0.1	elevation	true	1500	true	800	0	24-31°C	0.1	45000	50	0	random	false	0	source-water	2160	4157	28	0.9981	0.3373	0	0	2973	1574	638	0	5185	4165	5.0155633519225775
77	0	5	10	0	0	2160	1015	1	72	99	90	true	true	2	directed	20	0.1	elevation	true	1500	true	800	0	24-31°C	0.1	45000	50	0	random	false	0	source-water	2160	1913	9	0.9984	0.2368	0	0	1213	2954	232	0	4399	1916	5.0075405081626245
116	0	5	10	0	0	2160	1023	1	48	99	90	true	true	2	directed	20	0.1	elevation	true	1500	true	800	0	24-31°C	0.1	45000	50	0	random	false	0	source-water	2160	4157	28	0.9981	0.3373	0	0	2973	1574	638	0	5185	4165	5.0155633519225775
118	0	5	10	0	0	2160	1023	1	96	99	90	true	true	2	directed	20	0.1	elevation	true	1500	true	800	0	24-31°C	0.1	45000	50	0	random	false	0	source-water	2160	4157	28	0.9981	0.3373	0	0	2973	1574	638	0	5185	4165	5.0155633519225775
109	0	5	10	0	0	2160	1021	1	120	99	90	true	true	2	directed	20	0.1	elevation	true	1500	true	800	0	24-31°C	0.1	45000	50	0	random	false	0	source-water	2160	3092	16	0.9987	0.2581	0	0	2223	1377	377	0	3977	3096	5.033596726138892
112	0	5	10	0	0	2160	1022	1	72	99	90	true	true	2	directed	20	0.1	elevation	true	1500	true	800	0	24-31°C	0.1	45000	50	0	random	false	0	source-water	2160	2690	12	0.9989	0.2222	0	0	2045	1783	228	0	4056	2693	5.0063257654721065
113	0	5	10	0	0	2160	1022	1	96	99	90	true	true	2	directed	20	0.1	elevation	true	1500	true	800	0	24-31°C	0.1	45000	50	0	random	false	0	source-water	2160	2690	12	0.9989	0.2222	0	0	2045	1783	228	0	4056	2693	5.0063257654721065
114	0	5	10	0	0	2160	1022	1	120	99	90	true	true	2	directed	20	0.1	elevation	true	1500	true	800	0	24-31°C	0.1	45000	50	0	random	false	0	source-water	2160	2690	12	0.9989	0.2222	0	0	2045	1783	228	0	4056	2693	5.0063257654721065
111	0	5	10	0	0	2160	1022	1	48	99	90	true	true	2	directed	20	0.1	elevation	true	1500	true	800	0	24-31°C	0.1	45000	50	0	random	false	0	source-water	2160	2690	12	0.9989	0.2222	0	0	2045	1783	228	0	4056	2693	5.0063257654721065
119	0	5	10	0	0	2160	1023	1	120	99	90	true	true	2	directed	20	0.1	elevation	true	1500	true	800	0	24-31°C	0.1	45000	50	0	random	false	0	source-water	2160	4157	28	0.9981	0.3373	0	0	2973	1574	638	0	5185	4165	5.0155633519225775
120	0	5	10	0	0	2160	1023	1	144	99	90	true	true	2	directed	20	0.1	elevation	true	1500	true	800	0	24-31°C	0.1	45000	50	0	random	false	0	source-water	2160	4157	28	0.9981	0.3373	0	0	2973	1574	638	0	5185	4165	5.0155633519225775
121	0	5	10	0	0	2160	1024	1	48	99	90	true	true	2	directed	20	0.1	elevation	true	1500	true	800	0	24-31°C	0.1	45000	50	0	random	false	0	source-water	2160	3488	20	0.998	0.2857	0	0	2426	1733	507	0	4666	3495	5.030973228341954
115	0	5	10	0	0	2160	1022	1	144	99	90	true	true	2	directed	20	0.1	elevation	true	1500	true	800	0	24-31°C	0.1	45000	50	0	random	false	0	source-water	2160	2690	12	0.9989	0.2222	0	0	2045	1783	228	0	4056	2693	5.0063257654721065
126	0	5	10	0	0	2160	1025	1	48	99	90	true	true	2	directed	20	0.1	elevation	true	1500	true	800	0	24-31°C	0.1	45000	50	0	random	false	0	source-water	2160	2356	13	0.997	0.2766	0	0	1455	1727	502	0	3684	2363	5.008244576219953
128	0	5	10	0	0	2160	1025	1	96	99	90	true	true	2	directed	20	0.1	elevation	true	1500	true	800	0	24-31°C	0.1	45000	50	0	random	false	0	source-water	2160	2356	13	0.997	0.2766	0	0	1455	1727	502	0	3684	2363	5.008244576219953
135	0	5	10	0	0	2160	1026	1	144	99	90	true	true	2	directed	20	0.1	elevation	true	1500	true	800	0	24-31°C	0.1	45000	50	0	random	false	0	source-water	2160	3751	19	0.9973	0.2533	0	0	2653	2926	596	0	6175	3761	5.011496256151646
125	0	5	10	0	0	2160	1024	1	144	99	90	true	true	2	directed	20	0.1	elevation	true	1500	true	800	0	24-31°C	0.1	45000	50	0	random	false	0	source-water	2160	3488	20	0.998	0.2857	0	0	2426	1733	507	0	4666	3495	5.030973228341954
127	0	5	10	0	0	2160	1025	1	72	99	90	true	true	2	directed	20	0.1	elevation	true	1500	true	800	0	24-31°C	0.1	45000	50	0	random	false	0	source-water	2160	2356	13	0.997	0.2766	0	0	1455	1727	502	0	3684	2363	5.008244576219953
134	0	5	10	0	0	2160	1026	1	120	99	90	true	true	2	directed	20	0.1	elevation	true	1500	true	800	0	24-31°C	0.1	45000	50	0	random	false	0	source-water	2160	3751	19	0.9973	0.2533	0	0	2653	2926	596	0	6175	3761	5.011496256151646
122	0	5	10	0	0	2160	1024	1	72	99	90	true	true	2	directed	20	0.1	elevation	true	1500	true	800	0	24-31°C	0.1	45000	50	0	random	false	0	source-water	2160	3488	20	0.998	0.2857	0	0	2426	1733	507	0	4666	3495	5.030973228341954
131	0	5	10	0	0	2160	1026	1	48	99	90	true	true	2	directed	20	0.1	elevation	true	1500	true	800	0	24-31°C	0.1	45000	50	0	random	false	0	source-water	2160	3751	19	0.9973	0.2533	0	0	2653	2926	596	0	6175	3761	5.011496256151646
130	0	5	10	0	0	2160	1025	1	144	99	90	true	true	2	directed	20	0.1	elevation	true	1500	true	800	0	24-31°C	0.1	45000	50	0	random	false	0	source-water	2160	2356	13	0.997	0.2766	0	0	1455	1727	502	0	3684	2363	5.008244576219953
129	0	5	10	0	0	2160	1025	1	120	99	90	true	true	2	directed	20	0.1	elevation	true	1500	true	800	0	24-31°C	0.1	45000	50	0	random	false	0	source-water	2160	2356	13	0.997	0.2766	0	0	1455	1727	502	0	3684	2363	5.008244576219953
123	0	5	10	0	0	2160	1024	1	96	99	90	true	true	2	directed	20	0.1	elevation	true	1500	true	800	0	24-31°C	0.1	45000	50	0	random	false	0	source-water	2160	3488	20	0.998	0.2857	0	0	2426	1733	507	0	4666	3495	5.030973228341954
133	0	5	10	0	0	2160	1026	1	96	99	90	true	true	2	directed	20	0.1	elevation	true	1500	true	800	0	24-31°C	0.1	45000	50	0	random	false	0	source-water	2160	3751	19	0.9973	0.2533	0	0	2653	2926	596	0	6175	3761	5.011496256151646
132	0	5	10	0	0	2160	1026	1	72	99	90	true	true	2	directed	20	0.1	elevation	true	1500	true	800	0	24-31°C	0.1	45000	50	0	random	false	0	source-water	2160	3751	19	0.9973	0.2533	0	0	2653	2926	596	0	6175	3761	5.011496256151646
124	0	5	10	0	0	2160	1024	1	120	99	90	true	true	2	directed	20	0.1	elevation	true	1500	true	800	0	24-31°C	0.1	45000	50	0	random	false	0	source-water	2160	3488	20	0.998	0.2857	0	0	2426	1733	507	0	4666	3495	5.030973228341954
