# Supplementary material for: Discovering the opposite shore: How did hominins cross sea straits?
Source: PLoS One. 2021 Jun 30;16(6):e0252885. doi: 10.1371/journal.pone.0252885 (PMC8244915; doi:10.1371/journal.pone.0252885)
Supplement: S2 File — CSV output of the simulation experiments presented in this paper and Python scripts used for creating the graphs. (ZIP) [file pone.0252885.s007.zip › 02OneFactorSensitivity/1RemoveNetlogoInfo/output/OneFactorSensitivity_ScenarioC_number-founder-agents_csv_out.csv]

[run number]	pioneering-probability	optimal-walking-speed	water-barrier-size	fleeing-probability	fleeing-threshold	max-simulation-duration	seed	pioneering-threshold	hours-until-dehydration	max-fleeing-pioneering-distance	current-direction	constant-population-size	dehydration	movement-in-water-speed	movement-in-water-direction	perception-radius	decision-randomness	map-coloring	thermoregulation	basal-metabolic-rate	hypothermia	energy-loss-water-movement	death-rate-in-water	water-temperature-interval	population-density	max-energy	number-founder-agents	current-speed	map-scenario	remove-old-population	min-resources	attempt-counter	[step]	sum-of-target-area-hominins	sum-of-founder-population-size-reached	crossing-success-rate-individuals	crossing-success-rate-founder-population	death-dehydration	death-exhaustion	death-hypothermia	death-left_map_land	death-left_map_water	death-random	sum-of-deaths	attempts-source-water	mean-individual-hours-water-crossing
14	0	5	10	0	0	2160	1002	1	96	99	90	true	true	2	directed	20	0.1	elevation	true	1500	true	800	0	24-31°C	0.1	45000	60	0	random	false	0	source-water	2160	3503	14	0.9966	0.2373	0	0	2577	2246	442	0	5265	3515	5.012226993056146
16	0	5	10	0	0	2160	1003	1	96	99	90	true	true	2	directed	20	0.1	elevation	true	1500	true	800	0	24-31°C	0.1	45000	30	0	random	false	0	source-water	2160	3311	45	0.9982	0.4054	0	0	2611	1103	337	0	4051	3317	5.0193904183493565
15	0	5	10	0	0	2160	1002	1	96	99	90	true	true	2	directed	20	0.1	elevation	true	1500	true	800	0	24-31°C	0.1	45000	70	0	random	false	0	source-water	2160	3559	11	0.9975	0.2157	0	0	2661	2287	445	0	5393	3568	5.021088543650652
13	0	5	10	0	0	2160	1002	1	96	99	90	true	true	2	directed	20	0.1	elevation	true	1500	true	800	0	24-31°C	0.1	45000	50	0	random	false	0	source-water	2160	3469	20	0.998	0.2857	0	0	2626	2187	426	0	5239	3476	5.021313515015134
17	0	5	10	0	0	2160	1003	1	96	99	90	true	true	2	directed	20	0.1	elevation	true	1500	true	800	0	24-31°C	0.1	45000	40	0	random	false	0	source-water	2160	3319	26	0.9958	0.3133	0	0	2555	1184	352	0	4091	3333	5.020925543651449
11	0	5	10	0	0	2160	1002	1	96	99	90	true	true	2	directed	20	0.1	elevation	true	1500	true	800	0	24-31°C	0.1	45000	30	0	random	false	0	source-water	2160	3538	42	0.9975	0.3559	0	0	2722	2218	401	0	5341	3547	5.019794450546781
7	0	5	10	0	0	2160	1001	1	96	99	90	true	true	2	directed	20	0.1	elevation	true	1500	true	800	0	24-31°C	0.1	45000	40	0	random	false	0	source-water	2160	2641	24	0.9981	0.3636	0	0	2081	2936	188	0	5205	2646	5.016023469424165
12	0	5	10	0	0	2160	1002	1	96	99	90	true	true	2	directed	20	0.1	elevation	true	1500	true	800	0	24-31°C	0.1	45000	40	0	random	false	0	source-water	2160	3509	29	0.9986	0.3295	0	0	2589	2221	445	0	5255	3514	5.0157936497736175
9	0	5	10	0	0	2160	1001	1	96	99	90	true	true	2	directed	20	0.1	elevation	true	1500	true	800	0	24-31°C	0.1	45000	60	0	random	false	0	source-water	2160	2668	13	0.9989	0.2889	0	0	2073	2960	186	0	5219	2671	5.021844945581028
8	0	5	10	0	0	2160	1001	1	96	99	90	true	true	2	directed	20	0.1	elevation	true	1500	true	800	0	24-31°C	0.1	45000	50	0	random	false	0	source-water	2160	2583	16	0.9988	0.3077	0	0	2056	3001	211	0	5268	2586	5.0067510956001255
4	0	5	10	0	0	2160	1000	1	96	99	90	true	true	2	directed	20	0.1	elevation	true	1500	true	800	0	24-31°C	0.1	45000	60	0	random	false	0	source-water	2160	3551	13	0.998	0.2203	0	0	2683	2417	473	0	5573	3558	5.005632664631997
22	0	5	10	0	0	2160	1004	1	96	99	90	true	true	2	directed	20	0.1	elevation	true	1500	true	800	0	24-31°C	0.1	45000	40	0	random	false	0	source-water	2160	3506	29	0.9974	0.3295	0	0	2737	1563	328	0	4628	3515	5.0301676815808785
1	0	5	10	0	0	2160	1000	1	96	99	90	true	true	2	directed	20	0.1	elevation	true	1500	true	800	0	24-31°C	0.1	45000	30	0	random	false	0	source-water	2160	3607	48	0.9986	0.4	0	0	2695	2395	478	0	5568	3612	5.010847957842687
25	0	5	10	0	0	2160	1004	1	96	99	90	true	true	2	directed	20	0.1	elevation	true	1500	true	800	0	24-31°C	0.1	45000	70	0	random	false	0	source-water	2160	3557	10	0.998	0.1961	0	0	2800	1631	338	0	4769	3564	5.033195963228239
2	0	5	10	0	0	2160	1000	1	96	99	90	true	true	2	directed	20	0.1	elevation	true	1500	true	800	0	24-31°C	0.1	45000	40	0	random	false	0	source-water	2160	3521	27	0.9986	0.3068	0	0	2655	2335	443	0	5433	3526	5.019731658118582
10	0	5	10	0	0	2160	1001	1	96	99	90	true	true	2	directed	20	0.1	elevation	true	1500	true	800	0	24-31°C	0.1	45000	70	0	random	false	0	source-water	2160	2644	8	0.9977	0.2105	0	0	2092	2913	222	0	5227	2650	5.022293206187535
20	0	5	10	0	0	2160	1003	1	96	99	90	true	true	2	directed	20	0.1	elevation	true	1500	true	800	0	24-31°C	0.1	45000	70	0	random	false	0	source-water	2160	3250	9	0.9975	0.1915	0	0	2551	1104	347	0	4002	3258	5.024084421716434
27	0	5	10	0	0	2160	1005	1	96	99	90	true	true	2	directed	20	0.1	elevation	true	1500	true	800	0	24-31°C	0.1	45000	40	0	random	false	0	source-water	2160	3097	33	0.9977	0.4231	0	0	2123	2320	466	0	4909	3104	5.007733517658309
19	0	5	10	0	0	2160	1003	1	96	99	90	true	true	2	directed	20	0.1	elevation	true	1500	true	800	0	24-31°C	0.1	45000	60	0	random	false	0	source-water	2160	3303	10	0.997	0.1818	0	0	2590	1135	357	0	4082	3313	5.036373091765379
3	0	5	10	0	0	2160	1000	1	96	99	90	true	true	2	directed	20	0.1	elevation	true	1500	true	800	0	24-31°C	0.1	45000	50	0	random	false	0	source-water	2160	3521	21	0.998	0.2958	0	0	2626	2332	428	0	5386	3528	5.009727310225621
26	0	5	10	0	0	2160	1005	1	96	99	90	true	true	2	directed	20	0.1	elevation	true	1500	true	800	0	24-31°C	0.1	45000	30	0	random	false	0	source-water	2160	3229	51	0.9988	0.4722	0	0	2278	2333	446	0	5057	3233	5.01123615157049
6	0	5	10	0	0	2160	1001	1	96	99	90	true	true	2	directed	20	0.1	elevation	true	1500	true	800	0	24-31°C	0.1	45000	30	0	random	false	0	source-water	2160	2591	40	0.9954	0.4598	0	0	2062	3043	191	0	5296	2603	5.020748238955562
21	0	5	10	0	0	2160	1004	1	96	99	90	true	true	2	directed	20	0.1	elevation	true	1500	true	800	0	24-31°C	0.1	45000	30	0	random	false	0	source-water	2160	3467	44	0.9977	0.3793	0	0	2725	1653	347	0	4725	3475	5.022003382783673
24	0	5	10	0	0	2160	1004	1	96	99	90	true	true	2	directed	20	0.1	elevation	true	1500	true	800	0	24-31°C	0.1	45000	60	0	random	false	0	source-water	2160	3470	13	0.9974	0.2241	0	0	2719	1652	335	0	4706	3479	5.045529141820446
18	0	5	10	0	0	2160	1003	1	96	99	90	true	true	2	directed	20	0.1	elevation	true	1500	true	800	0	24-31°C	0.1	45000	50	0	random	false	0	source-water	2160	3330	18	0.9973	0.2687	0	0	2584	1152	354	0	4090	3339	5.010256879709278
5	0	5	10	0	0	2160	1000	1	96	99	90	true	true	2	directed	20	0.1	elevation	true	1500	true	800	0	24-31°C	0.1	45000	70	0	random	false	0	source-water	2160	3627	11	0.9978	0.2115	0	0	2724	2363	445	0	5532	3635	5.009578618091301
31	0	5	10	0	0	2160	1006	1	96	99	90	true	true	2	directed	20	0.1	elevation	true	1500	true	800	0	24-31°C	0.1	45000	30	0	random	false	0	source-water	2160	2859	33	0.9969	0.3438	0	0	2178	2441	256	0	4875	2868	5.024274299903355
23	0	5	10	0	0	2160	1004	1	96	99	90	true	true	2	directed	20	0.1	elevation	true	1500	true	800	0	24-31°C	0.1	45000	50	0	random	false	0	source-water	2160	3496	18	0.9971	0.2571	0	0	2766	1570	304	0	4640	3506	5.033027114611018
32	0	5	10	0	0	2160	1006	1	96	99	90	true	true	2	directed	20	0.1	elevation	true	1500	true	800	0	24-31°C	0.1	45000	40	0	random	false	0	source-water	2160	2832	22	1	0.3099	0	0	2065	2351	310	0	4726	2832	5.0277527872188275
30	0	5	10	0	0	2160	1005	1	96	99	90	true	true	2	directed	20	0.1	elevation	true	1500	true	800	0	24-31°C	0.1	45000	70	0	random	false	0	source-water	2160	3156	13	0.9975	0.2889	0	0	2214	2343	415	0	4972	3164	5.011250017214416
29	0	5	10	0	0	2160	1005	1	96	99	90	true	true	2	directed	20	0.1	elevation	true	1500	true	800	0	24-31°C	0.1	45000	60	0	random	false	0	source-water	2160	3215	17	0.9978	0.3148	0	0	2261	2318	430	0	5009	3222	5.005577823497342
34	0	5	10	0	0	2160	1006	1	96	99	90	true	true	2	directed	20	0.1	elevation	true	1500	true	800	0	24-31°C	0.1	45000	60	0	random	false	0	source-water	2160	2788	11	0.9968	0.234	0	0	2088	2399	284	0	4771	2797	5.013805015767657
33	0	5	10	0	0	2160	1006	1	96	99	90	true	true	2	directed	20	0.1	elevation	true	1500	true	800	0	24-31°C	0.1	45000	50	0	random	false	0	source-water	2160	2850	15	0.9979	0.2632	0	0	2150	2370	262	0	4782	2856	5.024402546115101
28	0	5	10	0	0	2160	1005	1	96	99	90	true	true	2	directed	20	0.1	elevation	true	1500	true	800	0	24-31°C	0.1	45000	50	0	random	false	0	source-water	2160	3197	22	0.9984	0.3438	0	0	2246	2326	451	0	5023	3202	5.01205176414561
36	0	5	10	0	0	2160	1007	1	96	99	90	true	true	2	directed	20	0.1	elevation	true	1500	true	800	0	24-31°C	0.1	45000	30	0	random	false	0	source-water	2160	3188	44	0.9959	0.4112	0	0	2428	1603	311	0	4342	3201	5.023858832089519
37	0	5	10	0	0	2160	1007	1	96	99	90	true	true	2	directed	20	0.1	elevation	true	1500	true	800	0	24-31°C	0.1	45000	40	0	random	false	0	source-water	2160	3143	26	0.9975	0.3291	0	0	2415	1525	288	0	4228	3151	5.043745538847972
38	0	5	10	0	0	2160	1007	1	96	99	90	true	true	2	directed	20	0.1	elevation	true	1500	true	800	0	24-31°C	0.1	45000	50	0	random	false	0	source-water	2160	3226	19	0.9978	0.2923	0	0	2478	1604	280	0	4362	3233	5.020471541546459
35	0	5	10	0	0	2160	1006	1	96	99	90	true	true	2	directed	20	0.1	elevation	true	1500	true	800	0	24-31°C	0.1	45000	70	0	random	false	0	source-water	2160	2940	7	0.998	0.1667	0	0	2245	2358	266	0	4869	2946	5.0192202334046305
40	0	5	10	0	0	2160	1007	1	96	99	90	true	true	2	directed	20	0.1	elevation	true	1500	true	800	0	24-31°C	0.1	45000	70	0	random	false	0	source-water	2160	3207	10	0.9991	0.2174	0	0	2486	1553	283	0	4322	3210	5.017483193032345
39	0	5	10	0	0	2160	1007	1	96	99	90	true	true	2	directed	20	0.1	elevation	true	1500	true	800	0	24-31°C	0.1	45000	60	0	random	false	0	source-water	2160	3230	14	0.9985	0.2593	0	0	2446	1504	302	0	4252	3235	5.01964957132902
42	0	5	10	0	0	2160	1008	1	96	99	90	true	true	2	directed	20	0.1	elevation	true	1500	true	800	0	24-31°C	0.1	45000	40	0	random	false	0	source-water	2160	2327	20	0.9987	0.3448	0	0	1487	1443	384	0	3314	2330	5.024507669503711
41	0	5	10	0	0	2160	1008	1	96	99	90	true	true	2	directed	20	0.1	elevation	true	1500	true	800	0	24-31°C	0.1	45000	30	0	random	false	0	source-water	2160	2177	28	0.9959	0.3836	0	0	1445	1420	348	0	3213	2186	5.024750910951947
43	0	5	10	0	0	2160	1008	1	96	99	90	true	true	2	directed	20	0.1	elevation	true	1500	true	800	0	24-31°C	0.1	45000	50	0	random	false	0	source-water	2160	2306	15	0.9991	0.3261	0	0	1508	1331	364	0	3203	2308	5.024504089986313
57	0	5	10	0	0	2160	1011	1	96	99	90	true	true	2	directed	20	0.1	elevation	true	1500	true	800	0	24-31°C	0.1	45000	40	0	random	false	0	source-water	2160	3523	28	0.9986	0.3182	0	0	2611	1603	479	0	4693	3528	5.008955017359475
45	0	5	10	0	0	2160	1008	1	96	99	90	true	true	2	directed	20	0.1	elevation	true	1500	true	800	0	24-31°C	0.1	45000	70	0	random	false	0	source-water	2160	2234	8	0.9991	0.25	0	0	1467	1359	350	0	3176	2236	5.018506866663705
44	0	5	10	0	0	2160	1008	1	96	99	90	true	true	2	directed	20	0.1	elevation	true	1500	true	800	0	24-31°C	0.1	45000	60	0	random	false	0	source-water	2160	2246	10	0.9973	0.2632	0	0	1424	1328	397	0	3149	2252	5.018270682442099
51	0	5	10	0	0	2160	1010	1	96	99	90	true	true	2	directed	20	0.1	elevation	true	1500	true	800	0	24-31°C	0.1	45000	30	0	random	false	0	source-water	2160	3652	51	0.9965	0.418	0	0	2801	2256	356	0	5413	3665	5.034046376954386
48	0	5	10	0	0	2160	1009	1	96	99	90	true	true	2	directed	20	0.1	elevation	true	1500	true	800	0	24-31°C	0.1	45000	50	0	random	false	0	source-water	2160	3649	21	0.9981	0.2877	0	0	2690	1425	523	0	4638	3656	5.0159988591273486
46	0	5	10	0	0	2160	1009	1	96	99	90	true	true	2	directed	20	0.1	elevation	true	1500	true	800	0	24-31°C	0.1	45000	30	0	random	false	0	source-water	2160	3659	50	0.9973	0.4098	0	0	2667	1327	535	0	4529	3669	5.0156382287838115
49	0	5	10	0	0	2160	1009	1	96	99	90	true	true	2	directed	20	0.1	elevation	true	1500	true	800	0	24-31°C	0.1	45000	60	0	random	false	0	source-water	2160	3615	15	0.9981	0.25	0	0	2643	1353	535	0	4531	3622	5.0092514878350345
50	0	5	10	0	0	2160	1009	1	96	99	90	true	true	2	directed	20	0.1	elevation	true	1500	true	800	0	24-31°C	0.1	45000	70	0	random	false	0	source-water	2160	3601	11	0.9983	0.2115	0	0	2688	1421	467	0	4576	3607	5.012718172536248
53	0	5	10	0	0	2160	1010	1	96	99	90	true	true	2	directed	20	0.1	elevation	true	1500	true	800	0	24-31°C	0.1	45000	50	0	random	false	0	source-water	2160	3646	22	0.9967	0.3014	0	0	2795	2293	364	0	5452	3658	5.029445788718276
62	0	5	10	0	0	2160	1012	1	96	99	90	true	true	2	directed	20	0.1	elevation	true	1500	true	800	0	24-31°C	0.1	45000	40	0	random	false	0	source-water	2160	3888	25	0.9974	0.2577	0	0	2952	2709	485	0	6146	3898	5.024159801203361
63	0	5	10	0	0	2160	1012	1	96	99	90	true	true	2	directed	20	0.1	elevation	true	1500	true	800	0	24-31°C	0.1	45000	50	0	random	false	0	source-water	2160	3884	14	0.9985	0.1795	0	0	3027	2888	416	0	6331	3890	5.021718843215181
59	0	5	10	0	0	2160	1011	1	96	99	90	true	true	2	directed	20	0.1	elevation	true	1500	true	800	0	24-31°C	0.1	45000	60	0	random	false	0	source-water	2160	3367	13	0.9982	0.2321	0	0	2507	1617	452	0	4576	3373	5.013367416017961
52	0	5	10	0	0	2160	1010	1	96	99	90	true	true	2	directed	20	0.1	elevation	true	1500	true	800	0	24-31°C	0.1	45000	40	0	random	false	0	source-water	2160	3736	33	0.9971	0.3511	0	0	2876	2377	343	0	5596	3747	5.019976739804765
47	0	5	10	0	0	2160	1009	1	96	99	90	true	true	2	directed	20	0.1	elevation	true	1500	true	800	0	24-31°C	0.1	45000	40	0	random	false	0	source-water	2160	3701	31	0.9981	0.3333	0	0	2715	1354	499	0	4568	3708	5.018278885034885
55	0	5	10	0	0	2160	1010	1	96	99	90	true	true	2	directed	20	0.1	elevation	true	1500	true	800	0	24-31°C	0.1	45000	70	0	random	false	0	source-water	2160	3634	12	0.9959	0.2308	0	0	2799	2296	341	0	5436	3649	5.020437430096067
66	0	5	10	0	0	2160	1013	1	96	99	90	true	true	2	directed	20	0.1	elevation	true	1500	true	800	0	24-31°C	0.1	45000	30	0	random	false	0	source-water	2160	3036	43	0.9987	0.4257	0	0	2451	2066	170	0	4687	3040	5.011940551966436
54	0	5	10	0	0	2160	1010	1	96	99	90	true	true	2	directed	20	0.1	elevation	true	1500	true	800	0	24-31°C	0.1	45000	60	0	random	false	0	source-water	2160	3680	16	0.9986	0.2623	0	0	2830	2356	348	0	5534	3685	5.018312066829648
68	0	5	10	0	0	2160	1013	1	96	99	90	true	true	2	directed	20	0.1	elevation	true	1500	true	800	0	24-31°C	0.1	45000	50	0	random	false	0	source-water	2160	3116	18	0.9981	0.2903	0	0	2493	1997	189	0	4679	3122	5.025121062275994
65	0	5	10	0	0	2160	1012	1	96	99	90	true	true	2	directed	20	0.1	elevation	true	1500	true	800	0	24-31°C	0.1	45000	70	0	random	false	0	source-water	2160	3919	7	0.9982	0.125	0	0	3018	2700	438	0	6156	3926	5.030406403127571
67	0	5	10	0	0	2160	1013	1	96	99	90	true	true	2	directed	20	0.1	elevation	true	1500	true	800	0	24-31°C	0.1	45000	40	0	random	false	0	source-water	2160	3115	26	0.9981	0.3333	0	0	2530	2056	167	0	4753	3121	5.030638219412684
69	0	5	10	0	0	2160	1013	1	96	99	90	true	true	2	directed	20	0.1	elevation	true	1500	true	800	0	24-31°C	0.1	45000	60	0	random	false	0	source-water	2160	3021	13	0.9957	0.2549	0	0	2315	2116	192	0	4623	3034	5.023671227618845
56	0	5	10	0	0	2160	1011	1	96	99	90	true	true	2	directed	20	0.1	elevation	true	1500	true	800	0	24-31°C	0.1	45000	30	0	random	false	0	source-water	2160	3485	47	0.9966	0.4017	0	0	2539	1522	470	0	4531	3497	5.011569827474673
58	0	5	10	0	0	2160	1011	1	96	99	90	true	true	2	directed	20	0.1	elevation	true	1500	true	800	0	24-31°C	0.1	45000	50	0	random	false	0	source-water	2160	3395	20	0.9985	0.2941	0	0	2456	1534	498	0	4488	3400	5.007092208954093
70	0	5	10	0	0	2160	1013	1	96	99	90	true	true	2	directed	20	0.1	elevation	true	1500	true	800	0	24-31°C	0.1	45000	70	0	random	false	0	source-water	2160	3018	9	0.9987	0.2093	0	0	2367	1963	194	0	4524	3022	5.0316092225157805
61	0	5	10	0	0	2160	1012	1	96	99	90	true	true	2	directed	20	0.1	elevation	true	1500	true	800	0	24-31°C	0.1	45000	30	0	random	false	0	source-water	2160	3894	39	0.9967	0.3	0	0	3109	2795	406	0	6310	3907	5.0193722926464055
74	0	5	10	0	0	2160	1014	1	96	99	90	true	true	2	directed	20	0.1	elevation	true	1500	true	800	0	24-31°C	0.1	45000	60	0	random	false	0	source-water	2160	3653	18	0.9984	0.2951	0	0	2458	2261	438	0	5157	3659	5.0113777518245595
71	0	5	10	0	0	2160	1014	1	96	99	90	true	true	2	directed	20	0.1	elevation	true	1500	true	800	0	24-31°C	0.1	45000	30	0	random	false	0	source-water	2160	3677	59	0.9984	0.4797	0	0	2545	2208	441	0	5194	3683	5.008869349211562
60	0	5	10	0	0	2160	1011	1	96	99	90	true	true	2	directed	20	0.1	elevation	true	1500	true	800	0	24-31°C	0.1	45000	70	0	random	false	0	source-water	2160	3447	11	0.9974	0.2245	0	0	2504	1609	498	0	4611	3456	5.01466071331304
73	0	5	10	0	0	2160	1014	1	96	99	90	true	true	2	directed	20	0.1	elevation	true	1500	true	800	0	24-31°C	0.1	45000	50	0	random	false	0	source-water	2160	3651	26	0.9978	0.3562	0	0	2457	2154	452	0	5063	3659	5.016810937648135
72	0	5	10	0	0	2160	1014	1	96	99	90	true	true	2	directed	20	0.1	elevation	true	1500	true	800	0	24-31°C	0.1	45000	40	0	random	false	0	source-water	2160	3621	35	0.9972	0.3846	0	0	2464	2273	436	0	5173	3631	5.0169216427663805
83	0	5	10	0	0	2160	1016	1	96	99	90	true	true	2	directed	20	0.1	elevation	true	1500	true	800	0	24-31°C	0.1	45000	50	0	random	false	0	source-water	2160	3615	18	0.9975	0.25	0	0	2651	1979	534	0	5164	3624	5.0279638492994
64	0	5	10	0	0	2160	1012	1	96	99	90	true	true	2	directed	20	0.1	elevation	true	1500	true	800	0	24-31°C	0.1	45000	60	0	random	false	0	source-water	2160	3902	11	0.9974	0.1692	0	0	3062	2711	443	0	6216	3912	5.018334060443125
84	0	5	10	0	0	2160	1016	1	96	99	90	true	true	2	directed	20	0.1	elevation	true	1500	true	800	0	24-31°C	0.1	45000	60	0	random	false	0	source-water	2160	3525	13	0.998	0.2203	0	0	2512	1940	563	0	5015	3532	5.014843913739406
77	0	5	10	0	0	2160	1015	1	96	99	90	true	true	2	directed	20	0.1	elevation	true	1500	true	800	0	24-31°C	0.1	45000	40	0	random	false	0	source-water	2160	1901	11	0.9984	0.2292	0	0	1236	2969	186	0	4391	1904	5.0115321901924
75	0	5	10	0	0	2160	1014	1	96	99	90	true	true	2	directed	20	0.1	elevation	true	1500	true	800	0	24-31°C	0.1	45000	70	0	random	false	0	source-water	2160	3709	14	0.9968	0.2642	0	0	2613	2296	405	0	5314	3721	5.022906601484482
76	0	5	10	0	0	2160	1015	1	96	99	90	true	true	2	directed	20	0.1	elevation	true	1500	true	800	0	24-31°C	0.1	45000	30	0	random	false	0	source-water	2160	1845	17	0.9973	0.2742	0	0	1187	3059	203	0	4449	1850	5.0090477149923425
85	0	5	10	0	0	2160	1016	1	96	99	90	true	true	2	directed	20	0.1	elevation	true	1500	true	800	0	24-31°C	0.1	45000	70	0	random	false	0	source-water	2160	3601	8	0.9983	0.1538	0	0	2651	2035	541	0	5227	3607	5.015072696287811
80	0	5	10	0	0	2160	1015	1	96	99	90	true	true	2	directed	20	0.1	elevation	true	1500	true	800	0	24-31°C	0.1	45000	70	0	random	false	0	source-water	2160	1956	4	0.9975	0.1429	0	0	1249	2915	246	0	4410	1961	5.005955955955956
78	0	5	10	0	0	2160	1015	1	96	99	90	true	true	2	directed	20	0.1	elevation	true	1500	true	800	0	24-31°C	0.1	45000	50	0	random	false	0	source-water	2160	1913	9	0.9984	0.2368	0	0	1213	2954	232	0	4399	1916	5.0075405081626245
79	0	5	10	0	0	2160	1015	1	96	99	90	true	true	2	directed	20	0.1	elevation	true	1500	true	800	0	24-31°C	0.1	45000	60	0	random	false	0	source-water	2160	1919	6	0.9974	0.1875	0	0	1253	2880	218	0	4351	1924	5.0109413066739235
91	0	5	10	0	0	2160	1018	1	96	99	90	true	true	2	directed	20	0.1	elevation	true	1500	true	800	0	24-31°C	0.1	45000	30	0	random	false	0	source-water	2160	3088	20	0.9965	0.1942	0	0	2267	1581	430	0	4278	3099	5.015206321073442
81	0	5	10	0	0	2160	1016	1	96	99	90	true	true	2	directed	20	0.1	elevation	true	1500	true	800	0	24-31°C	0.1	45000	30	0	random	false	0	source-water	2160	3616	45	0.9978	0.3719	0	0	2628	1988	578	0	5194	3624	5.012305605848948
89	0	5	10	0	0	2160	1017	1	96	99	90	true	true	2	directed	20	0.1	elevation	true	1500	true	800	0	24-31°C	0.1	45000	60	0	random	false	0	source-water	2160	2978	15	0.9973	0.3	0	0	2031	2401	420	0	4852	2986	5.009169021919414
92	0	5	10	0	0	2160	1018	1	96	99	90	true	true	2	directed	20	0.1	elevation	true	1500	true	800	0	24-31°C	0.1	45000	40	0	random	false	0	source-water	2160	3048	11	0.9954	0.1429	0	0	2224	1610	422	0	4256	3062	5.020362194722721
94	0	5	10	0	0	2160	1018	1	96	99	90	true	true	2	directed	20	0.1	elevation	true	1500	true	800	0	24-31°C	0.1	45000	60	0	random	false	0	source-water	2160	3097	3	0.9987	0.0577	0	0	2255	1560	449	0	4264	3101	5.015127175368139
99	0	5	10	0	0	2160	1019	1	96	99	90	true	true	2	directed	20	0.1	elevation	true	1500	true	800	0	24-31°C	0.1	45000	60	0	random	false	0	source-water	2160	3360	14	0.9991	0.25	0	0	2321	1433	595	0	4349	3363	5.03044639394687
93	0	5	10	0	0	2160	1018	1	96	99	90	true	true	2	directed	20	0.1	elevation	true	1500	true	800	0	24-31°C	0.1	45000	50	0	random	false	0	source-water	2160	3072	5	0.999	0.0806	0	0	2237	1588	454	0	4279	3075	5.030134019022114
82	0	5	10	0	0	2160	1016	1	96	99	90	true	true	2	directed	20	0.1	elevation	true	1500	true	800	0	24-31°C	0.1	45000	40	0	random	false	0	source-water	2160	3620	30	0.9983	0.3297	0	0	2636	2044	527	0	5207	3626	5.032961422348647
88	0	5	10	0	0	2160	1017	1	96	99	90	true	true	2	directed	20	0.1	elevation	true	1500	true	800	0	24-31°C	0.1	45000	50	0	random	false	0	source-water	2160	3091	19	0.9958	0.3065	0	0	2154	2397	399	0	4950	3104	5.00604997886868
86	0	5	10	0	0	2160	1017	1	96	99	90	true	true	2	directed	20	0.1	elevation	true	1500	true	800	0	24-31°C	0.1	45000	30	0	random	false	0	source-water	2160	3052	45	0.9977	0.4412	0	0	2159	2375	375	0	4909	3059	5.006204420005049
97	0	5	10	0	0	2160	1019	1	96	99	90	true	true	2	directed	20	0.1	elevation	true	1500	true	800	0	24-31°C	0.1	45000	40	0	random	false	0	source-water	2160	3335	28	0.9961	0.3333	0	0	2334	1327	578	0	4239	3348	5.020513728953501
87	0	5	10	0	0	2160	1017	1	96	99	90	true	true	2	directed	20	0.1	elevation	true	1500	true	800	0	24-31°C	0.1	45000	40	0	random	false	0	source-water	2160	2985	28	0.999	0.3733	0	0	2096	2378	363	0	4837	2988	5.00719868263477
96	0	5	10	0	0	2160	1019	1	96	99	90	true	true	2	directed	20	0.1	elevation	true	1500	true	800	0	24-31°C	0.1	45000	30	0	random	false	0	source-water	2160	3391	46	0.9985	0.4071	0	0	2300	1401	595	0	4296	3396	5.020773697933822
90	0	5	10	0	0	2160	1017	1	96	99	90	true	true	2	directed	20	0.1	elevation	true	1500	true	800	0	24-31°C	0.1	45000	70	0	random	false	0	source-water	2160	3024	11	0.9983	0.2558	0	0	2110	2381	409	0	4900	3029	5.0084023180513775
104	0	5	10	0	0	2160	1020	1	96	99	90	true	true	2	directed	20	0.1	elevation	true	1500	true	800	0	24-31°C	0.1	45000	60	0	random	false	0	source-water	2160	2991	12	0.998	0.24	0	0	2166	2802	377	0	5345	2997	5.011079966206722
98	0	5	10	0	0	2160	1019	1	96	99	90	true	true	2	directed	20	0.1	elevation	true	1500	true	800	0	24-31°C	0.1	45000	50	0	random	false	0	source-water	2160	3506	20	0.9963	0.2857	0	0	2495	1393	586	0	4474	3519	5.0267505208529295
95	0	5	10	0	0	2160	1018	1	96	99	90	true	true	2	directed	20	0.1	elevation	true	1500	true	800	0	24-31°C	0.1	45000	70	0	random	false	0	source-water	2160	3046	1	0.9984	0.0227	0	0	2237	1556	457	0	4250	3051	5.014084507042254
100	0	5	10	0	0	2160	1019	1	96	99	90	true	true	2	directed	20	0.1	elevation	true	1500	true	800	0	24-31°C	0.1	45000	70	0	random	false	0	source-water	2160	3343	11	0.9958	0.2292	0	0	2325	1382	601	0	4308	3357	5.021029963539478
103	0	5	10	0	0	2160	1020	1	96	99	90	true	true	2	directed	20	0.1	elevation	true	1500	true	800	0	24-31°C	0.1	45000	50	0	random	false	0	source-water	2160	2984	18	0.997	0.3	0	0	2184	2696	394	0	5274	2993	5.005286575152807
106	0	5	10	0	0	2160	1021	1	96	99	90	true	true	2	directed	20	0.1	elevation	true	1500	true	800	0	24-31°C	0.1	45000	30	0	random	false	0	source-water	2160	3030	38	0.998	0.3762	0	0	2203	1417	360	0	3980	3036	5.017271577777931
102	0	5	10	0	0	2160	1020	1	96	99	90	true	true	2	directed	20	0.1	elevation	true	1500	true	800	0	24-31°C	0.1	45000	40	0	random	false	0	source-water	2160	3084	26	0.9971	0.3377	0	0	2268	2744	384	0	5396	3093	5.010880065690165
107	0	5	10	0	0	2160	1021	1	96	99	90	true	true	2	directed	20	0.1	elevation	true	1500	true	800	0	24-31°C	0.1	45000	40	0	random	false	0	source-water	2160	3069	23	0.999	0.2987	0	0	2225	1406	341	0	3972	3072	5.029019148026763
119	0	5	10	0	0	2160	1023	1	96	99	90	true	true	2	directed	20	0.1	elevation	true	1500	true	800	0	24-31°C	0.1	45000	60	0	random	false	0	source-water	2160	4108	20	0.9968	0.2899	0	0	3078	1649	547	0	5274	4121	5.008091438712385
110	0	5	10	0	0	2160	1021	1	96	99	90	true	true	2	directed	20	0.1	elevation	true	1500	true	800	0	24-31°C	0.1	45000	70	0	random	false	0	source-water	2160	3059	9	0.9984	0.2045	0	0	2200	1305	370	0	3875	3064	5.020432912221348
108	0	5	10	0	0	2160	1021	1	96	99	90	true	true	2	directed	20	0.1	elevation	true	1500	true	800	0	24-31°C	0.1	45000	50	0	random	false	0	source-water	2160	3092	16	0.9987	0.2581	0	0	2223	1377	377	0	3977	3096	5.033596726138892
114	0	5	10	0	0	2160	1022	1	96	99	90	true	true	2	directed	20	0.1	elevation	true	1500	true	800	0	24-31°C	0.1	45000	60	0	random	false	0	source-water	2160	2644	8	0.9985	0.1818	0	0	2068	1780	181	0	4029	2648	5.014298929598015
111	0	5	10	0	0	2160	1022	1	96	99	90	true	true	2	directed	20	0.1	elevation	true	1500	true	800	0	24-31°C	0.1	45000	30	0	random	false	0	source-water	2160	2743	30	0.9985	0.3261	0	0	2097	1713	206	0	4016	2747	5.011564344417829
116	0	5	10	0	0	2160	1023	1	96	99	90	true	true	2	directed	20	0.1	elevation	true	1500	true	800	0	24-31°C	0.1	45000	30	0	random	false	0	source-water	2160	4104	64	0.9971	0.4672	0	0	3077	1664	554	0	5295	4116	5.008620190741415
117	0	5	10	0	0	2160	1023	1	96	99	90	true	true	2	directed	20	0.1	elevation	true	1500	true	800	0	24-31°C	0.1	45000	40	0	random	false	0	source-water	2160	4196	40	0.9971	0.381	0	0	3075	1667	634	0	5376	4208	5.017593732258103
118	0	5	10	0	0	2160	1023	1	96	99	90	true	true	2	directed	20	0.1	elevation	true	1500	true	800	0	24-31°C	0.1	45000	50	0	random	false	0	source-water	2160	4157	28	0.9981	0.3373	0	0	2973	1574	638	0	5185	4165	5.0155633519225775
109	0	5	10	0	0	2160	1021	1	96	99	90	true	true	2	directed	20	0.1	elevation	true	1500	true	800	0	24-31°C	0.1	45000	60	0	random	false	0	source-water	2160	2979	12	0.9977	0.24	0	0	2147	1392	340	0	3879	2986	5.018243231409568
112	0	5	10	0	0	2160	1022	1	96	99	90	true	true	2	directed	20	0.1	elevation	true	1500	true	800	0	24-31°C	0.1	45000	40	0	random	false	0	source-water	2160	2635	19	0.9992	0.2879	0	0	1982	1741	223	0	3946	2637	5.011929273404379
120	0	5	10	0	0	2160	1023	1	96	99	90	true	true	2	directed	20	0.1	elevation	true	1500	true	800	0	24-31°C	0.1	45000	70	0	random	false	0	source-water	2160	4052	15	0.9978	0.2586	0	0	2956	1627	572	0	5155	4061	5.022989799886373
101	0	5	10	0	0	2160	1020	1	96	99	90	true	true	2	directed	20	0.1	elevation	true	1500	true	800	0	24-31°C	0.1	45000	30	0	random	false	0	source-water	2160	3028	42	0.999	0.4158	0	0	2266	2663	310	0	5239	3031	5.023995614343463
105	0	5	10	0	0	2160	1020	1	96	99	90	true	true	2	directed	20	0.1	elevation	true	1500	true	800	0	24-31°C	0.1	45000	70	0	random	false	0	source-water	2160	3020	10	0.9987	0.2326	0	0	2252	2769	342	0	5363	3024	5.016141961528268
115	0	5	10	0	0	2160	1022	1	96	99	90	true	true	2	directed	20	0.1	elevation	true	1500	true	800	0	24-31°C	0.1	45000	70	0	random	false	0	source-water	2160	2601	5	0.9985	0.1351	0	0	1961	1723	213	0	3897	2605	5.01259703459365
113	0	5	10	0	0	2160	1022	1	96	99	90	true	true	2	directed	20	0.1	elevation	true	1500	true	800	0	24-31°C	0.1	45000	50	0	random	false	0	source-water	2160	2690	12	0.9989	0.2222	0	0	2045	1783	228	0	4056	2693	5.0063257654721065
124	0	5	10	0	0	2160	1024	1	96	99	90	true	true	2	directed	20	0.1	elevation	true	1500	true	800	0	24-31°C	0.1	45000	60	0	random	false	0	source-water	2160	3438	15	0.998	0.2632	0	0	2388	1616	488	0	4492	3445	5.014367447863854
121	0	5	10	0	0	2160	1024	1	96	99	90	true	true	2	directed	20	0.1	elevation	true	1500	true	800	0	24-31°C	0.1	45000	30	0	random	false	0	source-water	2160	3510	46	0.998	0.3932	0	0	2344	1702	530	0	4576	3517	5.020272386172608
128	0	5	10	0	0	2160	1025	1	96	99	90	true	true	2	directed	20	0.1	elevation	true	1500	true	800	0	24-31°C	0.1	45000	50	0	random	false	0	source-water	2160	2356	13	0.997	0.2766	0	0	1455	1727	502	0	3684	2363	5.008244576219953
122	0	5	10	0	0	2160	1024	1	96	99	90	true	true	2	directed	20	0.1	elevation	true	1500	true	800	0	24-31°C	0.1	45000	40	0	random	false	0	source-water	2160	3583	27	0.9983	0.3	0	0	2495	1570	497	0	4562	3589	5.014843755603505
133	0	5	10	0	0	2160	1026	1	96	99	90	true	true	2	directed	20	0.1	elevation	true	1500	true	800	0	24-31°C	0.1	45000	50	0	random	false	0	source-water	2160	3751	19	0.9973	0.2533	0	0	2653	2926	596	0	6175	3761	5.011496256151646
123	0	5	10	0	0	2160	1024	1	96	99	90	true	true	2	directed	20	0.1	elevation	true	1500	true	800	0	24-31°C	0.1	45000	50	0	random	false	0	source-water	2160	3488	20	0.998	0.2857	0	0	2426	1733	507	0	4666	3495	5.030973228341954
131	0	5	10	0	0	2160	1026	1	96	99	90	true	true	2	directed	20	0.1	elevation	true	1500	true	800	0	24-31°C	0.1	45000	30	0	random	false	0	source-water	2160	3909	50	0.9972	0.3817	0	0	2880	3070	594	0	6544	3920	5.007548668325011
125	0	5	10	0	0	2160	1024	1	96	99	90	true	true	2	directed	20	0.1	elevation	true	1500	true	800	0	24-31°C	0.1	45000	70	0	random	false	0	source-water	2160	3528	12	0.9989	0.24	0	0	2449	1739	494	0	4682	3532	5.021084821464462
126	0	5	10	0	0	2160	1025	1	96	99	90	true	true	2	directed	20	0.1	elevation	true	1500	true	800	0	24-31°C	0.1	45000	30	0	random	false	0	source-water	2160	2375	31	0.9983	0.3924	0	0	1446	1742	477	0	3665	2379	5.0138891282149665
132	0	5	10	0	0	2160	1026	1	96	99	90	true	true	2	directed	20	0.1	elevation	true	1500	true	800	0	24-31°C	0.1	45000	40	0	random	false	0	source-water	2160	3853	29	0.9995	0.3021	0	0	2779	2934	554	0	6267	3855	5.009446673190527
129	0	5	10	0	0	2160	1025	1	96	99	90	true	true	2	directed	20	0.1	elevation	true	1500	true	800	0	24-31°C	0.1	45000	60	0	random	false	0	source-water	2160	2252	10	0.9969	0.2632	0	0	1415	1660	435	0	3510	2259	5.014007950288232
127	0	5	10	0	0	2160	1025	1	96	99	90	true	true	2	directed	20	0.1	elevation	true	1500	true	800	0	24-31°C	0.1	45000	40	0	random	false	0	source-water	2160	2308	19	0.9996	0.3276	0	0	1392	1642	494	0	3528	2309	5.019431157245756
134	0	5	10	0	0	2160	1026	1	96	99	90	true	true	2	directed	20	0.1	elevation	true	1500	true	800	0	24-31°C	0.1	45000	60	0	random	false	0	source-water	2160	3846	13	0.9977	0.2031	0	0	2790	2944	581	0	6315	3855	5.002899323827156
135	0	5	10	0	0	2160	1026	1	96	99	90	true	true	2	directed	20	0.1	elevation	true	1500	true	800	0	24-31°C	0.1	45000	70	0	random	false	0	source-water	2160	3854	9	0.9974	0.1636	0	0	2814	2913	551	0	6278	3864	5.013302983357225
130	0	5	10	0	0	2160	1025	1	96	99	90	true	true	2	directed	20	0.1	elevation	true	1500	true	800	0	24-31°C	0.1	45000	70	0	random	false	0	source-water	2160	2314	8	0.9974	0.2424	0	0	1462	1654	468	0	3584	2320	5.008834468152649
