# Supplementary material for: Discovering the opposite shore: How did hominins cross sea straits?
Source: PLoS One. 2021 Jun 30;16(6):e0252885. doi: 10.1371/journal.pone.0252885 (PMC8244915; doi:10.1371/journal.pone.0252885)
Supplement: S2 File — CSV output of the simulation experiments presented in this paper and Python scripts used for creating the graphs. (ZIP) [file pone.0252885.s007.zip › 02OneFactorSensitivity/1RemoveNetlogoInfo/output/OneFactorSensitivity_ScenarioC_water-temperature-interval_csv_out.csv]

[run number]	pioneering-probability	optimal-walking-speed	water-barrier-size	fleeing-probability	fleeing-threshold	max-simulation-duration	seed	pioneering-threshold	hours-until-dehydration	max-fleeing-pioneering-distance	current-direction	constant-population-size	dehydration	movement-in-water-speed	movement-in-water-direction	perception-radius	decision-randomness	map-coloring	thermoregulation	basal-metabolic-rate	hypothermia	energy-loss-water-movement	death-rate-in-water	water-temperature-interval	population-density	max-energy	number-founder-agents	current-speed	map-scenario	remove-old-population	min-resources	attempt-counter	[step]	sum-of-target-area-hominins	sum-of-founder-population-size-reached	crossing-success-rate-individuals	crossing-success-rate-founder-population	death-dehydration	death-exhaustion	death-hypothermia	death-left_map_land	death-left_map_water	death-random	sum-of-deaths	attempts-source-water	mean-individual-hours-water-crossing
15	0	5	10	0	0	2160	1002	1	96	99	90	true	true	2	directed	20	0.1	elevation	true	1500	true	800	0	32-39°C	0.1	45000	50	0	random	false	0	source-water	2160	1848	19	0.9995	0.5135	0	95	0	1268	779	0	2142	1849	5.03546863274119
10	0	5	10	0	0	2160	1001	1	96	99	90	true	true	2	directed	20	0.1	elevation	true	1500	true	800	0	32-39°C	0.1	45000	50	0	random	false	0	source-water	2160	1298	15	0.9992	0.5769	0	110	0	1480	285	0	1875	1299	5.0167734508706285
20	0	5	10	0	0	2160	1003	1	96	99	90	true	true	2	directed	20	0.1	elevation	true	1500	true	800	0	32-39°C	0.1	45000	50	0	random	false	0	source-water	2160	1513	17	0.9987	0.5667	0	111	0	594	472	0	1177	1515	5.0296518963927355
25	0	5	10	0	0	2160	1004	1	96	99	90	true	true	2	directed	20	0.1	elevation	true	1500	true	800	0	32-39°C	0.1	45000	50	0	random	false	0	source-water	2160	1565	19	0.9987	0.6129	0	125	0	776	470	0	1371	1567	5.033668673398481
16	0	5	10	0	0	2160	1003	1	96	99	90	true	true	2	directed	20	0.1	elevation	true	1500	true	800	0	0-7°C	0.1	45000	50	0	random	false	0	source-water	2160	0	0	0	0	0	0	4337	1370	4	0	5711	4340	0
5	0	5	10	0	0	2160	1000	1	96	99	90	true	true	2	directed	20	0.1	elevation	true	1500	true	800	0	32-39°C	0.1	45000	50	0	random	false	0	source-water	2160	1729	19	0.9988	0.5429	0	99	0	1164	654	0	1917	1731	5.009344629809521
14	0	5	10	0	0	2160	1002	1	96	99	90	true	true	2	directed	20	0.1	elevation	true	1500	true	800	0	24-31°C	0.1	45000	50	0	random	false	0	source-water	2160	3469	20	0.998	0.2857	0	0	2626	2187	426	0	5239	3476	5.021313515015134
8	0	5	10	0	0	2160	1001	1	96	99	90	true	true	2	directed	20	0.1	elevation	true	1500	true	800	0	16-23°C	0.1	45000	50	0	random	false	0	source-water	2160	1966	6	0.6519	0.1	0	0	2870	3308	17	0	6195	3016	5
18	0	5	10	0	0	2160	1003	1	96	99	90	true	true	2	directed	20	0.1	elevation	true	1500	true	800	0	16-23°C	0.1	45000	50	0	random	false	0	source-water	2160	2581	7	0.6609	0.0897	0	0	3689	1312	71	0	5072	3905	5
19	0	5	10	0	0	2160	1003	1	96	99	90	true	true	2	directed	20	0.1	elevation	true	1500	true	800	0	24-31°C	0.1	45000	50	0	random	false	0	source-water	2160	3330	18	0.9973	0.2687	0	0	2584	1152	354	0	4090	3339	5.010256879709278
11	0	5	10	0	0	2160	1002	1	96	99	90	true	true	2	directed	20	0.1	elevation	true	1500	true	800	0	0-7°C	0.1	45000	50	0	random	false	0	source-water	2160	0	0	0	0	0	0	4916	2787	2	0	7705	4920	0
13	0	5	10	0	0	2160	1002	1	96	99	90	true	true	2	directed	20	0.1	elevation	true	1500	true	800	0	16-23°C	0.1	45000	50	0	random	false	0	source-water	2160	2931	9	0.6645	0.1023	0	0	4177	2677	42	0	6896	4411	5
3	0	5	10	0	0	2160	1000	1	96	99	90	true	true	2	directed	20	0.1	elevation	true	1500	true	800	0	16-23°C	0.1	45000	50	0	random	false	0	source-water	2160	2800	9	0.6512	0.1047	0	0	4057	2842	66	0	6965	4300	5.001019367991845
30	0	5	10	0	0	2160	1005	1	96	99	90	true	true	2	directed	20	0.1	elevation	true	1500	true	800	0	32-39°C	0.1	45000	50	0	random	false	0	source-water	2160	1916	24	0.9995	0.6316	0	60	0	1652	799	0	2511	1917	5.01488801663109
9	0	5	10	0	0	2160	1001	1	96	99	90	true	true	2	directed	20	0.1	elevation	true	1500	true	800	0	24-31°C	0.1	45000	50	0	random	false	0	source-water	2160	2583	16	0.9988	0.3077	0	0	2056	3001	211	0	5268	2586	5.0067510956001255
12	0	5	10	0	0	2160	1002	1	96	99	90	true	true	2	directed	20	0.1	elevation	true	1500	true	800	0	8-15°C	0.1	45000	50	0	random	false	0	source-water	2160	0	0	0	0	0	0	4912	2901	2	0	7815	4918	0
2	0	5	10	0	0	2160	1000	1	96	99	90	true	true	2	directed	20	0.1	elevation	true	1500	true	800	0	8-15°C	0.1	45000	50	0	random	false	0	source-water	2160	0	0	0	0	0	0	4780	3059	0	0	7839	4786	0
4	0	5	10	0	0	2160	1000	1	96	99	90	true	true	2	directed	20	0.1	elevation	true	1500	true	800	0	24-31°C	0.1	45000	50	0	random	false	0	source-water	2160	3521	21	0.998	0.2958	0	0	2626	2332	428	0	5386	3528	5.009727310225621
21	0	5	10	0	0	2160	1004	1	96	99	90	true	true	2	directed	20	0.1	elevation	true	1500	true	800	0	0-7°C	0.1	45000	50	0	random	false	0	source-water	2160	0	0	0	0	0	0	4860	2036	4	0	6900	4865	0
1	0	5	10	0	0	2160	1000	1	96	99	90	true	true	2	directed	20	0.1	elevation	true	1500	true	800	0	0-7°C	0.1	45000	50	0	random	false	0	source-water	2160	0	0	0	0	0	0	4845	2981	0	0	7826	4847	0
6	0	5	10	0	0	2160	1001	1	96	99	90	true	true	2	directed	20	0.1	elevation	true	1500	true	800	0	0-7°C	0.1	45000	50	0	random	false	0	source-water	2160	0	0	0	0	0	0	3422	3705	0	0	7127	3425	0
26	0	5	10	0	0	2160	1005	1	96	99	90	true	true	2	directed	20	0.1	elevation	true	1500	true	800	0	0-7°C	0.1	45000	50	0	random	false	0	source-water	2160	0	0	0	0	0	0	4364	2927	4	0	7295	4366	0
7	0	5	10	0	0	2160	1001	1	96	99	90	true	true	2	directed	20	0.1	elevation	true	1500	true	800	0	8-15°C	0.1	45000	50	0	random	false	0	source-water	2160	0	0	0	0	0	0	3440	3609	1	0	7050	3447	0
29	0	5	10	0	0	2160	1005	1	96	99	90	true	true	2	directed	20	0.1	elevation	true	1500	true	800	0	24-31°C	0.1	45000	50	0	random	false	0	source-water	2160	3197	22	0.9984	0.3438	0	0	2246	2326	451	0	5023	3202	5.01205176414561
27	0	5	10	0	0	2160	1005	1	96	99	90	true	true	2	directed	20	0.1	elevation	true	1500	true	800	0	8-15°C	0.1	45000	50	0	random	false	0	source-water	2160	0	0	0	0	0	0	4347	2915	3	0	7265	4352	0
17	0	5	10	0	0	2160	1003	1	96	99	90	true	true	2	directed	20	0.1	elevation	true	1500	true	800	0	8-15°C	0.1	45000	50	0	random	false	0	source-water	2160	0	0	0	0	0	0	4404	1391	1	0	5796	4411	0
31	0	5	10	0	0	2160	1006	1	96	99	90	true	true	2	directed	20	0.1	elevation	true	1500	true	800	0	0-7°C	0.1	45000	50	0	random	false	0	source-water	2160	0	0	0	0	0	0	3854	3008	2	0	6864	3859	0
24	0	5	10	0	0	2160	1004	1	96	99	90	true	true	2	directed	20	0.1	elevation	true	1500	true	800	0	24-31°C	0.1	45000	50	0	random	false	0	source-water	2160	3496	18	0.9971	0.2571	0	0	2766	1570	304	0	4640	3506	5.033027114611018
35	0	5	10	0	0	2160	1006	1	96	99	90	true	true	2	directed	20	0.1	elevation	true	1500	true	800	0	32-39°C	0.1	45000	50	0	random	false	0	source-water	2160	1537	17	0.9981	0.5484	0	75	0	1489	449	0	2013	1540	5.024341551586083
32	0	5	10	0	0	2160	1006	1	96	99	90	true	true	2	directed	20	0.1	elevation	true	1500	true	800	0	8-15°C	0.1	45000	50	0	random	false	0	source-water	2160	0	0	0	0	0	0	3842	2993	6	0	6841	3849	0
50	0	5	10	0	0	2160	1009	1	96	99	90	true	true	2	directed	20	0.1	elevation	true	1500	true	800	0	32-39°C	0.1	45000	50	0	random	false	0	source-water	2160	1700	19	0.9988	0.5588	0	83	0	767	662	0	1512	1702	5.017010253088222
28	0	5	10	0	0	2160	1005	1	96	99	90	true	true	2	directed	20	0.1	elevation	true	1500	true	800	0	16-23°C	0.1	45000	50	0	random	false	0	source-water	2160	2606	8	0.6611	0.1013	0	0	3698	2678	72	0	6448	3942	5
23	0	5	10	0	0	2160	1004	1	96	99	90	true	true	2	directed	20	0.1	elevation	true	1500	true	800	0	16-23°C	0.1	45000	50	0	random	false	0	source-water	2160	2849	6	0.6646	0.0698	0	0	4072	2025	75	0	6172	4287	5
33	0	5	10	0	0	2160	1006	1	96	99	90	true	true	2	directed	20	0.1	elevation	true	1500	true	800	0	16-23°C	0.1	45000	50	0	random	false	0	source-water	2160	2291	6	0.674	0.0882	0	0	3185	2767	45	0	5997	3399	5.003308438155137
39	0	5	10	0	0	2160	1007	1	96	99	90	true	true	2	directed	20	0.1	elevation	true	1500	true	800	0	24-31°C	0.1	45000	50	0	random	false	0	source-water	2160	3226	19	0.9978	0.2923	0	0	2478	1604	280	0	4362	3233	5.020471541546459
40	0	5	10	0	0	2160	1007	1	96	99	90	true	true	2	directed	20	0.1	elevation	true	1500	true	800	0	32-39°C	0.1	45000	50	0	random	false	0	source-water	2160	1604	20	0.9981	0.625	0	71	0	904	537	0	1512	1607	5.013857551928431
38	0	5	10	0	0	2160	1007	1	96	99	90	true	true	2	directed	20	0.1	elevation	true	1500	true	800	0	16-23°C	0.1	45000	50	0	random	false	0	source-water	2160	2567	8	0.6273	0.0976	0	0	3894	1882	31	0	5807	4092	5.006355297438124
34	0	5	10	0	0	2160	1006	1	96	99	90	true	true	2	directed	20	0.1	elevation	true	1500	true	800	0	24-31°C	0.1	45000	50	0	random	false	0	source-water	2160	2850	15	0.9979	0.2632	0	0	2150	2370	262	0	4782	2856	5.024402546115101
45	0	5	10	0	0	2160	1008	1	96	99	90	true	true	2	directed	20	0.1	elevation	true	1500	true	800	0	32-39°C	0.1	45000	50	0	random	false	0	source-water	2160	1432	15	0.9979	0.5172	0	50	0	1046	553	0	1649	1435	5.022495075747345
41	0	5	10	0	0	2160	1008	1	96	99	90	true	true	2	directed	20	0.1	elevation	true	1500	true	800	0	0-7°C	0.1	45000	50	0	random	false	0	source-water	2160	0	0	0	0	0	0	2979	1683	9	0	4671	2983	0
55	0	5	10	0	0	2160	1010	1	96	99	90	true	true	2	directed	20	0.1	elevation	true	1500	true	800	0	32-39°C	0.1	45000	50	0	random	false	0	source-water	2160	1718	20	0.9983	0.5882	0	102	0	1137	637	0	1876	1721	5.013957131796499
43	0	5	10	0	0	2160	1008	1	96	99	90	true	true	2	directed	20	0.1	elevation	true	1500	true	800	0	16-23°C	0.1	45000	50	0	random	false	0	source-water	2160	1602	6	0.6068	0.1132	0	0	2361	1556	73	0	3990	2640	5.004976910734551
44	0	5	10	0	0	2160	1008	1	96	99	90	true	true	2	directed	20	0.1	elevation	true	1500	true	800	0	24-31°C	0.1	45000	50	0	random	false	0	source-water	2160	2306	15	0.9991	0.3261	0	0	1508	1331	364	0	3203	2308	5.024504089986313
47	0	5	10	0	0	2160	1009	1	96	99	90	true	true	2	directed	20	0.1	elevation	true	1500	true	800	0	8-15°C	0.1	45000	50	0	random	false	0	source-water	2160	0	0	0	0	0	0	5074	1734	17	0	6825	5080	0
42	0	5	10	0	0	2160	1008	1	96	99	90	true	true	2	directed	20	0.1	elevation	true	1500	true	800	0	8-15°C	0.1	45000	50	0	random	false	0	source-water	2160	0	0	0	0	0	0	2914	1581	6	0	4501	2916	0
46	0	5	10	0	0	2160	1009	1	96	99	90	true	true	2	directed	20	0.1	elevation	true	1500	true	800	0	0-7°C	0.1	45000	50	0	random	false	0	source-water	2160	0	0	0	0	0	0	5043	1679	16	0	6738	5049	0
22	0	5	10	0	0	2160	1004	1	96	99	90	true	true	2	directed	20	0.1	elevation	true	1500	true	800	0	8-15°C	0.1	45000	50	0	random	false	0	source-water	2160	0	0	0	0	0	0	4650	1956	6	0	6612	4655	0
60	0	5	10	0	0	2160	1011	1	96	99	90	true	true	2	directed	20	0.1	elevation	true	1500	true	800	0	32-39°C	0.1	45000	50	0	random	false	0	source-water	2160	1668	19	0.9982	0.5758	0	118	0	812	587	0	1517	1671	5.014131518542624
37	0	5	10	0	0	2160	1007	1	96	99	90	true	true	2	directed	20	0.1	elevation	true	1500	true	800	0	8-15°C	0.1	45000	50	0	random	false	0	source-water	2160	0	0	0	0	0	0	4333	1953	2	0	6288	4335	0
49	0	5	10	0	0	2160	1009	1	96	99	90	true	true	2	directed	20	0.1	elevation	true	1500	true	800	0	24-31°C	0.1	45000	50	0	random	false	0	source-water	2160	3649	21	0.9981	0.2877	0	0	2690	1425	523	0	4638	3656	5.0159988591273486
48	0	5	10	0	0	2160	1009	1	96	99	90	true	true	2	directed	20	0.1	elevation	true	1500	true	800	0	16-23°C	0.1	45000	50	0	random	false	0	source-water	2160	3033	11	0.67	0.1209	0	0	4238	1513	112	0	5863	4527	5
59	0	5	10	0	0	2160	1011	1	96	99	90	true	true	2	directed	20	0.1	elevation	true	1500	true	800	0	24-31°C	0.1	45000	50	0	random	false	0	source-water	2160	3395	20	0.9985	0.2941	0	0	2456	1534	498	0	4488	3400	5.007092208954093
57	0	5	10	0	0	2160	1011	1	96	99	90	true	true	2	directed	20	0.1	elevation	true	1500	true	800	0	8-15°C	0.1	45000	50	0	random	false	0	source-water	2160	0	0	0	0	0	0	4880	2119	7	0	7006	4885	0
51	0	5	10	0	0	2160	1010	1	96	99	90	true	true	2	directed	20	0.1	elevation	true	1500	true	800	0	0-7°C	0.1	45000	50	0	random	false	0	source-water	2160	0	0	0	0	0	0	5137	3044	0	0	8181	5141	0
65	0	5	10	0	0	2160	1012	1	96	99	90	true	true	2	directed	20	0.1	elevation	true	1500	true	800	0	32-39°C	0.1	45000	50	0	random	false	0	source-water	2160	1764	18	1	0.5143	0	131	0	1308	667	0	2106	1764	5.011941003196137
53	0	5	10	0	0	2160	1010	1	96	99	90	true	true	2	directed	20	0.1	elevation	true	1500	true	800	0	16-23°C	0.1	45000	50	0	random	false	0	source-water	2160	2874	9	0.6328	0.0989	0	0	4303	2789	25	0	7117	4542	5.004286755449545
52	0	5	10	0	0	2160	1010	1	96	99	90	true	true	2	directed	20	0.1	elevation	true	1500	true	800	0	8-15°C	0.1	45000	50	0	random	false	0	source-water	2160	0	0	0	0	0	0	5121	3077	0	0	8198	5129	0
36	0	5	10	0	0	2160	1007	1	96	99	90	true	true	2	directed	20	0.1	elevation	true	1500	true	800	0	0-7°C	0.1	45000	50	0	random	false	0	source-water	2160	0	0	0	0	0	0	4426	2031	0	0	6457	4429	0
54	0	5	10	0	0	2160	1010	1	96	99	90	true	true	2	directed	20	0.1	elevation	true	1500	true	800	0	24-31°C	0.1	45000	50	0	random	false	0	source-water	2160	3646	22	0.9967	0.3014	0	0	2795	2293	364	0	5452	3658	5.029445788718276
61	0	5	10	0	0	2160	1012	1	96	99	90	true	true	2	directed	20	0.1	elevation	true	1500	true	800	0	0-7°C	0.1	45000	50	0	random	false	0	source-water	2160	0	0	0	0	0	0	5141	3415	1	0	8557	5146	0
70	0	5	10	0	0	2160	1013	1	96	99	90	true	true	2	directed	20	0.1	elevation	true	1500	true	800	0	32-39°C	0.1	45000	50	0	random	false	0	source-water	2160	1556	18	0.9981	0.5806	0	115	0	1145	437	0	1697	1559	5.01873501741106
75	0	5	10	0	0	2160	1014	1	96	99	90	true	true	2	directed	20	0.1	elevation	true	1500	true	800	0	32-39°C	0.1	45000	50	0	random	false	0	source-water	2160	1887	22	0.9974	0.5789	0	85	0	1470	623	0	2178	1892	5.012446865010753
85	0	5	10	0	0	2160	1016	1	96	99	90	true	true	2	directed	20	0.1	elevation	true	1500	true	800	0	32-39°C	0.1	45000	50	0	random	false	0	source-water	2160	1772	19	0.9989	0.5429	0	99	0	1185	749	0	2033	1774	5.025530142131347
74	0	5	10	0	0	2160	1014	1	96	99	90	true	true	2	directed	20	0.1	elevation	true	1500	true	800	0	24-31°C	0.1	45000	50	0	random	false	0	source-water	2160	3651	26	0.9978	0.3562	0	0	2457	2154	452	0	5063	3659	5.016810937648135
56	0	5	10	0	0	2160	1011	1	96	99	90	true	true	2	directed	20	0.1	elevation	true	1500	true	800	0	0-7°C	0.1	45000	50	0	random	false	0	source-water	2160	0	0	0	0	0	0	4930	2054	3	0	6987	4933	0
67	0	5	10	0	0	2160	1013	1	96	99	90	true	true	2	directed	20	0.1	elevation	true	1500	true	800	0	8-15°C	0.1	45000	50	0	random	false	0	source-water	2160	0	0	0	0	0	0	4154	2609	1	0	6764	4164	0
64	0	5	10	0	0	2160	1012	1	96	99	90	true	true	2	directed	20	0.1	elevation	true	1500	true	800	0	24-31°C	0.1	45000	50	0	random	false	0	source-water	2160	3884	14	0.9985	0.1795	0	0	3027	2888	416	0	6331	3890	5.021718843215181
69	0	5	10	0	0	2160	1013	1	96	99	90	true	true	2	directed	20	0.1	elevation	true	1500	true	800	0	24-31°C	0.1	45000	50	0	random	false	0	source-water	2160	3116	18	0.9981	0.2903	0	0	2493	1997	189	0	4679	3122	5.025121062275994
58	0	5	10	0	0	2160	1011	1	96	99	90	true	true	2	directed	20	0.1	elevation	true	1500	true	800	0	16-23°C	0.1	45000	50	0	random	false	0	source-water	2160	2654	9	0.6118	0.1034	0	0	4069	1887	85	0	6041	4338	5
72	0	5	10	0	0	2160	1014	1	96	99	90	true	true	2	directed	20	0.1	elevation	true	1500	true	800	0	8-15°C	0.1	45000	50	0	random	false	0	source-water	2160	0	0	0	0	0	0	5136	2606	4	0	7746	5145	0
90	0	5	10	0	0	2160	1017	1	96	99	90	true	true	2	directed	20	0.1	elevation	true	1500	true	800	0	32-39°C	0.1	45000	50	0	random	false	0	source-water	2160	1656	19	0.997	0.5758	0	103	0	1385	636	0	2124	1661	5.0135971508627
76	0	5	10	0	0	2160	1015	1	96	99	90	true	true	2	directed	20	0.1	elevation	true	1500	true	800	0	0-7°C	0.1	45000	50	0	random	false	0	source-water	2160	0	0	0	0	0	0	2361	3319	4	0	5684	2362	0
83	0	5	10	0	0	2160	1016	1	96	99	90	true	true	2	directed	20	0.1	elevation	true	1500	true	800	0	16-23°C	0.1	45000	50	0	random	false	0	source-water	2160	2770	7	0.6412	0.0814	0	0	4100	2295	57	0	6452	4320	5.002801120448178
82	0	5	10	0	0	2160	1016	1	96	99	90	true	true	2	directed	20	0.1	elevation	true	1500	true	800	0	8-15°C	0.1	45000	50	0	random	false	0	source-water	2160	0	0	0	0	0	0	4849	2422	0	0	7271	4851	0
73	0	5	10	0	0	2160	1014	1	96	99	90	true	true	2	directed	20	0.1	elevation	true	1500	true	800	0	16-23°C	0.1	45000	50	0	random	false	0	source-water	2160	2985	11	0.6437	0.1183	0	0	4211	2573	75	0	6859	4637	5
62	0	5	10	0	0	2160	1012	1	96	99	90	true	true	2	directed	20	0.1	elevation	true	1500	true	800	0	8-15°C	0.1	45000	50	0	random	false	0	source-water	2160	0	0	0	0	0	0	5097	3391	1	0	8489	5100	0
68	0	5	10	0	0	2160	1013	1	96	99	90	true	true	2	directed	20	0.1	elevation	true	1500	true	800	0	16-23°C	0.1	45000	50	0	random	false	0	source-water	2160	2460	9	0.6513	0.1184	0	0	3583	2351	8	0	5942	3777	5
80	0	5	10	0	0	2160	1015	1	96	99	90	true	true	2	directed	20	0.1	elevation	true	1500	true	800	0	32-39°C	0.1	45000	50	0	random	false	0	source-water	2160	1398	14	0.9971	0.5	0	35	0	2228	485	0	2748	1402	5.0154107909807975
66	0	5	10	0	0	2160	1013	1	96	99	90	true	true	2	directed	20	0.1	elevation	true	1500	true	800	0	0-7°C	0.1	45000	50	0	random	false	0	source-water	2160	0	0	0	0	0	0	4279	2594	0	0	6873	4281	0
78	0	5	10	0	0	2160	1015	1	96	99	90	true	true	2	directed	20	0.1	elevation	true	1500	true	800	0	16-23°C	0.1	45000	50	0	random	false	0	source-water	2160	1417	3	0.6473	0.0682	0	0	1943	3260	31	0	5234	2189	5.004166666666666
79	0	5	10	0	0	2160	1015	1	96	99	90	true	true	2	directed	20	0.1	elevation	true	1500	true	800	0	24-31°C	0.1	45000	50	0	random	false	0	source-water	2160	1913	9	0.9984	0.2368	0	0	1213	2954	232	0	4399	1916	5.0075405081626245
84	0	5	10	0	0	2160	1016	1	96	99	90	true	true	2	directed	20	0.1	elevation	true	1500	true	800	0	24-31°C	0.1	45000	50	0	random	false	0	source-water	2160	3615	18	0.9975	0.25	0	0	2651	1979	534	0	5164	3624	5.0279638492994
71	0	5	10	0	0	2160	1014	1	96	99	90	true	true	2	directed	20	0.1	elevation	true	1500	true	800	0	0-7°C	0.1	45000	50	0	random	false	0	source-water	2160	0	0	0	0	0	0	5027	2535	3	0	7565	5036	0
81	0	5	10	0	0	2160	1016	1	96	99	90	true	true	2	directed	20	0.1	elevation	true	1500	true	800	0	0-7°C	0.1	45000	50	0	random	false	0	source-water	2160	0	0	0	0	0	0	4642	2343	1	0	6986	4643	0
63	0	5	10	0	0	2160	1012	1	96	99	90	true	true	2	directed	20	0.1	elevation	true	1500	true	800	0	16-23°C	0.1	45000	50	0	random	false	0	source-water	2160	3149	5	0.6547	0.0521	0	0	4621	3376	46	0	8043	4810	5.003030303030303
100	0	5	10	0	0	2160	1019	1	96	99	90	true	true	2	directed	20	0.1	elevation	true	1500	true	800	0	32-39°C	0.1	45000	50	0	random	false	0	source-water	2160	1809	20	1	0.5556	0	101	0	761	808	0	1670	1809	5.018394354589512
91	0	5	10	0	0	2160	1018	1	96	99	90	true	true	2	directed	20	0.1	elevation	true	1500	true	800	0	0-7°C	0.1	45000	50	0	random	false	0	source-water	2160	0	0	0	0	0	0	3930	1796	1	0	5727	3936	0
86	0	5	10	0	0	2160	1017	1	96	99	90	true	true	2	directed	20	0.1	elevation	true	1500	true	800	0	0-7°C	0.1	45000	50	0	random	false	0	source-water	2160	0	0	0	0	0	0	4166	2884	0	0	7050	4167	0
94	0	5	10	0	0	2160	1018	1	96	99	90	true	true	2	directed	20	0.1	elevation	true	1500	true	800	0	24-31°C	0.1	45000	50	0	random	false	0	source-water	2160	3072	5	0.999	0.0806	0	0	2237	1588	454	0	4279	3075	5.030134019022114
96	0	5	10	0	0	2160	1019	1	96	99	90	true	true	2	directed	20	0.1	elevation	true	1500	true	800	0	0-7°C	0.1	45000	50	0	random	false	0	source-water	2160	0	0	0	0	0	0	4664	1662	0	0	6326	4666	0
88	0	5	10	0	0	2160	1017	1	96	99	90	true	true	2	directed	20	0.1	elevation	true	1500	true	800	0	16-23°C	0.1	45000	50	0	random	false	0	source-water	2160	2565	12	0.6904	0.1622	0	0	3373	2680	61	0	6114	3715	5
95	0	5	10	0	0	2160	1018	1	96	99	90	true	true	2	directed	20	0.1	elevation	true	1500	true	800	0	32-39°C	0.1	45000	50	0	random	false	0	source-water	2160	1700	13	0.9988	0.3824	0	72	0	999	658	0	1729	1702	5.00442614046293
87	0	5	10	0	0	2160	1017	1	96	99	90	true	true	2	directed	20	0.1	elevation	true	1500	true	800	0	8-15°C	0.1	45000	50	0	random	false	0	source-water	2160	0	0	0	0	0	0	4207	2878	0	0	7085	4214	0
93	0	5	10	0	0	2160	1018	1	96	99	90	true	true	2	directed	20	0.1	elevation	true	1500	true	800	0	16-23°C	0.1	45000	50	0	random	false	0	source-water	2160	2504	1	0.6621	0.0132	0	0	3655	1719	55	0	5429	3782	5
89	0	5	10	0	0	2160	1017	1	96	99	90	true	true	2	directed	20	0.1	elevation	true	1500	true	800	0	24-31°C	0.1	45000	50	0	random	false	0	source-water	2160	3091	19	0.9958	0.3065	0	0	2154	2397	399	0	4950	3104	5.00604997886868
105	0	5	10	0	0	2160	1020	1	96	99	90	true	true	2	directed	20	0.1	elevation	true	1500	true	800	0	32-39°C	0.1	45000	50	0	random	false	0	source-water	2160	1650	20	0.9964	0.6061	0	73	0	1647	637	0	2357	1656	5.026622870932098
103	0	5	10	0	0	2160	1020	1	96	99	90	true	true	2	directed	20	0.1	elevation	true	1500	true	800	0	16-23°C	0.1	45000	50	0	random	false	0	source-water	2160	2432	8	0.6784	0.1111	0	0	3345	3106	51	0	6502	3585	5.00371359223301
92	0	5	10	0	0	2160	1018	1	96	99	90	true	true	2	directed	20	0.1	elevation	true	1500	true	800	0	8-15°C	0.1	45000	50	0	random	false	0	source-water	2160	0	0	0	0	0	0	3987	1781	2	0	5770	3991	0
104	0	5	10	0	0	2160	1020	1	96	99	90	true	true	2	directed	20	0.1	elevation	true	1500	true	800	0	24-31°C	0.1	45000	50	0	random	false	0	source-water	2160	2984	18	0.997	0.3	0	0	2184	2696	394	0	5274	2993	5.005286575152807
101	0	5	10	0	0	2160	1020	1	96	99	90	true	true	2	directed	20	0.1	elevation	true	1500	true	800	0	0-7°C	0.1	45000	50	0	random	false	0	source-water	2160	0	0	0	0	0	0	3952	3260	4	0	7216	3956	0
97	0	5	10	0	0	2160	1019	1	96	99	90	true	true	2	directed	20	0.1	elevation	true	1500	true	800	0	8-15°C	0.1	45000	50	0	random	false	0	source-water	2160	0	0	0	0	0	0	4509	1578	2	0	6089	4513	0
98	0	5	10	0	0	2160	1019	1	96	99	90	true	true	2	directed	20	0.1	elevation	true	1500	true	800	0	16-23°C	0.1	45000	50	0	random	false	0	source-water	2160	2445	8	0.6198	0.1013	0	0	3686	1518	75	0	5279	3945	5.001168224299065
110	0	5	10	0	0	2160	1021	1	96	99	90	true	true	2	directed	20	0.1	elevation	true	1500	true	800	0	32-39°C	0.1	45000	50	0	random	false	0	source-water	2160	1659	17	1	0.5152	0	86	0	901	578	0	1565	1659	5.025102634686208
102	0	5	10	0	0	2160	1020	1	96	99	90	true	true	2	directed	20	0.1	elevation	true	1500	true	800	0	8-15°C	0.1	45000	50	0	random	false	0	source-water	2160	0	0	0	0	0	0	3935	3288	4	0	7227	3944	0
77	0	5	10	0	0	2160	1015	1	96	99	90	true	true	2	directed	20	0.1	elevation	true	1500	true	800	0	8-15°C	0.1	45000	50	0	random	false	0	source-water	2160	0	0	0	0	0	0	2423	3341	3	0	5767	2424	0
99	0	5	10	0	0	2160	1019	1	96	99	90	true	true	2	directed	20	0.1	elevation	true	1500	true	800	0	24-31°C	0.1	45000	50	0	random	false	0	source-water	2160	3506	20	0.9963	0.2857	0	0	2495	1393	586	0	4474	3519	5.0267505208529295
115	0	5	10	0	0	2160	1022	1	96	99	90	true	true	2	directed	20	0.1	elevation	true	1500	true	800	0	32-39°C	0.1	45000	50	0	random	false	0	source-water	2160	1328	14	0.9992	0.5185	0	96	0	961	277	0	1334	1329	5.014401324897594
120	0	5	10	0	0	2160	1023	1	96	99	90	true	true	2	directed	20	0.1	elevation	true	1500	true	800	0	32-39°C	0.1	45000	50	0	random	false	0	source-water	2160	1807	20	0.9983	0.5556	0	110	0	797	702	0	1609	1810	5.013681458307671
111	0	5	10	0	0	2160	1022	1	96	99	90	true	true	2	directed	20	0.1	elevation	true	1500	true	800	0	0-7°C	0.1	45000	50	0	random	false	0	source-water	2160	0	0	0	0	0	0	3294	1914	2	0	5210	3299	0
112	0	5	10	0	0	2160	1022	1	96	99	90	true	true	2	directed	20	0.1	elevation	true	1500	true	800	0	8-15°C	0.1	45000	50	0	random	false	0	source-water	2160	0	0	0	0	0	0	3317	1913	5	0	5235	3321	0
109	0	5	10	0	0	2160	1021	1	96	99	90	true	true	2	directed	20	0.1	elevation	true	1500	true	800	0	24-31°C	0.1	45000	50	0	random	false	0	source-water	2160	3092	16	0.9987	0.2581	0	0	2223	1377	377	0	3977	3096	5.033596726138892
114	0	5	10	0	0	2160	1022	1	96	99	90	true	true	2	directed	20	0.1	elevation	true	1500	true	800	0	24-31°C	0.1	45000	50	0	random	false	0	source-water	2160	2690	12	0.9989	0.2222	0	0	2045	1783	228	0	4056	2693	5.0063257654721065
119	0	5	10	0	0	2160	1023	1	96	99	90	true	true	2	directed	20	0.1	elevation	true	1500	true	800	0	24-31°C	0.1	45000	50	0	random	false	0	source-water	2160	4157	28	0.9981	0.3373	0	0	2973	1574	638	0	5185	4165	5.0155633519225775
108	0	5	10	0	0	2160	1021	1	96	99	90	true	true	2	directed	20	0.1	elevation	true	1500	true	800	0	16-23°C	0.1	45000	50	0	random	false	0	source-water	2160	2521	7	0.6668	0.0921	0	0	3551	1648	63	0	5262	3781	5.004004455583403
107	0	5	10	0	0	2160	1021	1	96	99	90	true	true	2	directed	20	0.1	elevation	true	1500	true	800	0	8-15°C	0.1	45000	50	0	random	false	0	source-water	2160	0	0	0	0	0	0	4090	1659	2	0	5751	4099	0
117	0	5	10	0	0	2160	1023	1	96	99	90	true	true	2	directed	20	0.1	elevation	true	1500	true	800	0	8-15°C	0.1	45000	50	0	random	false	0	source-water	2160	0	0	0	0	0	0	6020	2184	3	0	8207	6027	0
116	0	5	10	0	0	2160	1023	1	96	99	90	true	true	2	directed	20	0.1	elevation	true	1500	true	800	0	0-7°C	0.1	45000	50	0	random	false	0	source-water	2160	0	0	0	0	0	0	6047	2166	6	0	8219	6051	0
125	0	5	10	0	0	2160	1024	1	96	99	90	true	true	2	directed	20	0.1	elevation	true	1500	true	800	0	32-39°C	0.1	45000	50	0	random	false	0	source-water	2160	1791	21	1	0.5833	0	98	0	971	612	0	1681	1791	5.020517800670984
127	0	5	10	0	0	2160	1025	1	96	99	90	true	true	2	directed	20	0.1	elevation	true	1500	true	800	0	8-15°C	0.1	45000	50	0	random	false	0	source-water	2160	0	0	0	0	0	0	2930	1942	4	0	4876	2931	0
106	0	5	10	0	0	2160	1021	1	96	99	90	true	true	2	directed	20	0.1	elevation	true	1500	true	800	0	0-7°C	0.1	45000	50	0	random	false	0	source-water	2160	0	0	0	0	0	0	4043	1711	2	0	5756	4046	0
113	0	5	10	0	0	2160	1022	1	96	99	90	true	true	2	directed	20	0.1	elevation	true	1500	true	800	0	16-23°C	0.1	45000	50	0	random	false	0	source-water	2160	2258	5	0.7021	0.0781	0	0	2932	1839	47	0	4818	3216	5
129	0	5	10	0	0	2160	1025	1	96	99	90	true	true	2	directed	20	0.1	elevation	true	1500	true	800	0	24-31°C	0.1	45000	50	0	random	false	0	source-water	2160	2356	13	0.997	0.2766	0	0	1455	1727	502	0	3684	2363	5.008244576219953
130	0	5	10	0	0	2160	1025	1	96	99	90	true	true	2	directed	20	0.1	elevation	true	1500	true	800	0	32-39°C	0.1	45000	50	0	random	false	0	source-water	2160	1609	16	0.9969	0.5	0	44	0	1314	775	0	2133	1614	5.026332462798849
124	0	5	10	0	0	2160	1024	1	96	99	90	true	true	2	directed	20	0.1	elevation	true	1500	true	800	0	24-31°C	0.1	45000	50	0	random	false	0	source-water	2160	3488	20	0.998	0.2857	0	0	2426	1733	507	0	4666	3495	5.030973228341954
118	0	5	10	0	0	2160	1023	1	96	99	90	true	true	2	directed	20	0.1	elevation	true	1500	true	800	0	16-23°C	0.1	45000	50	0	random	false	0	source-water	2160	3406	13	0.6502	0.1238	0	0	4954	1922	86	0	6962	5238	5.00127335351216
126	0	5	10	0	0	2160	1025	1	96	99	90	true	true	2	directed	20	0.1	elevation	true	1500	true	800	0	0-7°C	0.1	45000	50	0	random	false	0	source-water	2160	0	0	0	0	0	0	2912	1821	3	0	4736	2917	0
128	0	5	10	0	0	2160	1025	1	96	99	90	true	true	2	directed	20	0.1	elevation	true	1500	true	800	0	16-23°C	0.1	45000	50	0	random	false	0	source-water	2160	1730	5	0.6426	0.0926	0	0	2403	1702	74	0	4179	2692	5.008860633506542
132	0	5	10	0	0	2160	1026	1	96	99	90	true	true	2	directed	20	0.1	elevation	true	1500	true	800	0	8-15°C	0.1	45000	50	0	random	false	0	source-water	2160	0	0	0	0	0	0	5435	3887	7	0	9329	5443	0
121	0	5	10	0	0	2160	1024	1	96	99	90	true	true	2	directed	20	0.1	elevation	true	1500	true	800	0	0-7°C	0.1	45000	50	0	random	false	0	source-water	2160	0	0	0	0	0	0	4809	1904	4	0	6717	4815	0
134	0	5	10	0	0	2160	1026	1	96	99	90	true	true	2	directed	20	0.1	elevation	true	1500	true	800	0	24-31°C	0.1	45000	50	0	random	false	0	source-water	2160	3751	19	0.9973	0.2533	0	0	2653	2926	596	0	6175	3761	5.011496256151646
133	0	5	10	0	0	2160	1026	1	96	99	90	true	true	2	directed	20	0.1	elevation	true	1500	true	800	0	16-23°C	0.1	45000	50	0	random	false	0	source-water	2160	3366	7	0.6795	0.0707	0	0	4648	3606	114	0	8368	4954	5
131	0	5	10	0	0	2160	1026	1	96	99	90	true	true	2	directed	20	0.1	elevation	true	1500	true	800	0	0-7°C	0.1	45000	50	0	random	false	0	source-water	2160	0	0	0	0	0	0	5385	3993	11	0	9389	5390	0
122	0	5	10	0	0	2160	1024	1	96	99	90	true	true	2	directed	20	0.1	elevation	true	1500	true	800	0	8-15°C	0.1	45000	50	0	random	false	0	source-water	2160	0	0	0	0	0	0	4804	1834	5	0	6643	4809	0
135	0	5	10	0	0	2160	1026	1	96	99	90	true	true	2	directed	20	0.1	elevation	true	1500	true	800	0	32-39°C	0.1	45000	50	0	random	false	0	source-water	2160	1741	19	0.9983	0.5429	0	98	0	1417	623	0	2138	1744	5.015849836837401
123	0	5	10	0	0	2160	1024	1	96	99	90	true	true	2	directed	20	0.1	elevation	true	1500	true	800	0	16-23°C	0.1	45000	50	0	random	false	0	source-water	2160	2773	7	0.6398	0.0805	0	0	3970	1929	90	0	5989	4334	5
