# Supplementary material for: Discovering the opposite shore: How did hominins cross sea straits?
Source: PLoS One. 2021 Jun 30;16(6):e0252885. doi: 10.1371/journal.pone.0252885 (PMC8244915; doi:10.1371/journal.pone.0252885)
Supplement: S2 File — CSV output of the simulation experiments presented in this paper and Python scripts used for creating the graphs. (ZIP) [file pone.0252885.s007.zip › 02OneFactorSensitivity/1RemoveNetlogoInfo/output/OneFactorSensitivity_ScenarioD_death-rate-in-water_csv_out.csv]

[run number]	pioneering-probability	optimal-walking-speed	water-barrier-size	fleeing-probability	fleeing-threshold	max-simulation-duration	seed	pioneering-threshold	hours-until-dehydration	max-fleeing-pioneering-distance	current-direction	constant-population-size	dehydration	movement-in-water-speed	movement-in-water-direction	perception-radius	decision-randomness	map-coloring	thermoregulation	basal-metabolic-rate	hypothermia	energy-loss-water-movement	death-rate-in-water	water-temperature-interval	population-density	max-energy	number-founder-agents	current-speed	map-scenario	remove-old-population	min-resources	attempt-counter	[step]	sum-of-target-area-hominins	sum-of-founder-population-size-reached	crossing-success-rate-individuals	crossing-success-rate-founder-population	death-dehydration	death-exhaustion	death-hypothermia	death-left_map_land	death-left_map_water	death-random	sum-of-deaths	attempts-source-water	mean-individual-hours-water-crossing
16	0	5	10	0	0	2160	1003	1	96	99	90	true	true	2	directed	20	0.1	elevation	false	1500	false	383	0	24-31°C	0.1	45000	50	0	random	false	0	source-water	2160	1451	17	0.9986	0.5862	0	0	0	556	510	0	1066	1453	0
21	0	5	10	0	0	2160	1004	1	96	99	90	true	true	2	directed	20	0.1	elevation	false	1500	false	383	0	24-31°C	0.1	45000	50	0	random	false	0	source-water	2160	1467	17	0.9986	0.5862	0	0	0	733	458	0	1191	1469	0
6	0	5	10	0	0	2160	1001	1	96	99	90	true	true	2	directed	20	0.1	elevation	false	1500	false	383	0	24-31°C	0.1	45000	50	0	random	false	0	source-water	2160	1211	15	0.9984	0.625	0	0	0	1386	252	0	1638	1213	0
11	0	5	10	0	0	2160	1002	1	96	99	90	true	true	2	directed	20	0.1	elevation	false	1500	false	383	0	24-31°C	0.1	45000	50	0	random	false	0	source-water	2160	1752	20	0.9972	0.5714	0	0	0	1271	731	0	2002	1757	0
9	0	5	10	0	0	2160	1001	1	96	99	90	true	true	2	directed	20	0.1	elevation	false	1500	false	383	0.3	24-31°C	0.1	45000	50	0	random	false	0	source-water	2160	538	0	0.2378	0	0	0	0	3602	1	3197	6800	2262	0
14	0	5	10	0	0	2160	1002	1	96	99	90	true	true	2	directed	20	0.1	elevation	false	1500	false	383	0.3	24-31°C	0.1	45000	50	0	random	false	0	source-water	2160	789	0	0.2332	0	0	0	0	2819	4	4734	7557	3383	0
1	0	5	10	0	0	2160	1000	1	96	99	90	true	true	2	directed	20	0.1	elevation	false	1500	false	383	0	24-31°C	0.1	45000	50	0	random	false	0	source-water	2160	1639	19	0.9988	0.5758	0	0	0	1221	629	0	1850	1641	0
7	0	5	10	0	0	2160	1001	1	96	99	90	true	true	2	directed	20	0.1	elevation	false	1500	false	383	0.1	24-31°C	0.1	45000	50	0	random	false	0	source-water	2160	1812	5	0.6563	0.0909	0	0	0	3441	22	2923	6386	2761	0
10	0	5	10	0	0	2160	1001	1	96	99	90	true	true	2	directed	20	0.1	elevation	false	1500	false	383	0.4	24-31°C	0.1	45000	50	0	random	false	0	source-water	2160	266	0	0.1304	0	0	0	0	3488	1	3400	6889	2040	0
15	0	5	10	0	0	2160	1002	1	96	99	90	true	true	2	directed	20	0.1	elevation	false	1500	false	383	0.4	24-31°C	0.1	45000	50	0	random	false	0	source-water	2160	393	0	0.1345	0	0	0	0	2907	1	4915	7823	2923	0
13	0	5	10	0	0	2160	1002	1	96	99	90	true	true	2	directed	20	0.1	elevation	false	1500	false	383	0.2	24-31°C	0.1	45000	50	0	random	false	0	source-water	2160	1614	3	0.4154	0.0385	0	0	0	2676	7	4726	7409	3885	0
2	0	5	10	0	0	2160	1000	1	96	99	90	true	true	2	directed	20	0.1	elevation	false	1500	false	383	0.1	24-31°C	0.1	45000	50	0	random	false	0	source-water	2160	2599	7	0.6542	0.0886	0	0	0	2895	77	4163	7135	3973	0
17	0	5	10	0	0	2160	1003	1	96	99	90	true	true	2	directed	20	0.1	elevation	false	1500	false	383	0.1	24-31°C	0.1	45000	50	0	random	false	0	source-water	2160	2396	4	0.6591	0.0548	0	0	0	1370	52	3841	5263	3635	0
12	0	5	10	0	0	2160	1002	1	96	99	90	true	true	2	directed	20	0.1	elevation	false	1500	false	383	0.1	24-31°C	0.1	45000	50	0	random	false	0	source-water	2160	2638	8	0.6648	0.1013	0	0	0	2633	53	4200	6886	3968	0
26	0	5	10	0	0	2160	1005	1	96	99	90	true	true	2	directed	20	0.1	elevation	false	1500	false	383	0	24-31°C	0.1	45000	50	0	random	false	0	source-water	2160	1883	24	0.9984	0.6316	0	0	0	1657	799	0	2456	1886	0
18	0	5	10	0	0	2160	1003	1	96	99	90	true	true	2	directed	20	0.1	elevation	false	1500	false	383	0.2	24-31°C	0.1	45000	50	0	random	false	0	source-water	2160	1375	1	0.4101	0.0149	0	0	0	1288	11	4144	5443	3353	0
8	0	5	10	0	0	2160	1001	1	96	99	90	true	true	2	directed	20	0.1	elevation	false	1500	false	383	0.2	24-31°C	0.1	45000	50	0	random	false	0	source-water	2160	1002	1	0.3922	0.0196	0	0	0	3539	7	3098	6644	2555	0
3	0	5	10	0	0	2160	1000	1	96	99	90	true	true	2	directed	20	0.1	elevation	false	1500	false	383	0.2	24-31°C	0.1	45000	50	0	random	false	0	source-water	2160	1419	2	0.3989	0.0282	0	0	0	2837	19	4391	7247	3557	0
31	0	5	10	0	0	2160	1006	1	96	99	90	true	true	2	directed	20	0.1	elevation	false	1500	false	383	0	24-31°C	0.1	45000	50	0	random	false	0	source-water	2160	1493	17	0.998	0.5667	1	0	0	1438	440	0	1879	1496	0
4	0	5	10	0	0	2160	1000	1	96	99	90	true	true	2	directed	20	0.1	elevation	false	1500	false	383	0.3	24-31°C	0.1	45000	50	0	random	false	0	source-water	2160	802	0	0.2447	0	0	0	0	2962	5	4592	7559	3277	0
19	0	5	10	0	0	2160	1003	1	96	99	90	true	true	2	directed	20	0.1	elevation	false	1500	false	383	0.3	24-31°C	0.1	45000	50	0	random	false	0	source-water	2160	686	0	0.235	0	0	0	0	1344	9	4146	5499	2919	0
28	0	5	10	0	0	2160	1005	1	96	99	90	true	true	2	directed	20	0.1	elevation	false	1500	false	383	0.2	24-31°C	0.1	45000	50	0	random	false	0	source-water	2160	1325	0	0.405	0	0	0	0	2846	14	4006	6866	3272	0
36	0	5	10	0	0	2160	1007	1	96	99	90	true	true	2	directed	20	0.1	elevation	false	1500	false	383	0	24-31°C	0.1	45000	50	0	random	false	0	source-water	2160	1572	21	0.9987	0.6774	0	0	0	956	557	0	1513	1574	0
20	0	5	10	0	0	2160	1003	1	96	99	90	true	true	2	directed	20	0.1	elevation	false	1500	false	383	0.4	24-31°C	0.1	45000	50	0	random	false	0	source-water	2160	321	0	0.1247	0	0	0	0	1358	6	4378	5742	2575	0
24	0	5	10	0	0	2160	1004	1	96	99	90	true	true	2	directed	20	0.1	elevation	false	1500	false	383	0.3	24-31°C	0.1	45000	50	0	random	false	0	source-water	2160	768	0	0.2369	0	0	0	0	2002	4	4579	6585	3242	0
5	0	5	10	0	0	2160	1000	1	96	99	90	true	true	2	directed	20	0.1	elevation	false	1500	false	383	0.4	24-31°C	0.1	45000	50	0	random	false	0	source-water	2160	387	0	0.1329	0	0	0	0	2963	2	4798	7763	2913	0
23	0	5	10	0	0	2160	1004	1	96	99	90	true	true	2	directed	20	0.1	elevation	false	1500	false	383	0.2	24-31°C	0.1	45000	50	0	random	false	0	source-water	2160	1453	1	0.396	0.0137	0	0	0	1846	16	4486	6348	3669	0
27	0	5	10	0	0	2160	1005	1	96	99	90	true	true	2	directed	20	0.1	elevation	false	1500	false	383	0.1	24-31°C	0.1	45000	50	0	random	false	0	source-water	2160	2282	5	0.6455	0.0704	0	0	0	2776	52	3731	6559	3535	0
46	0	5	10	0	0	2160	1009	1	96	99	90	true	true	2	directed	20	0.1	elevation	false	1500	false	383	0	24-31°C	0.1	45000	50	0	random	false	0	source-water	2160	1641	19	0.9994	0.5758	0	0	0	707	638	0	1345	1642	0
30	0	5	10	0	0	2160	1005	1	96	99	90	true	true	2	directed	20	0.1	elevation	false	1500	false	383	0.4	24-31°C	0.1	45000	50	0	random	false	0	source-water	2160	327	0	0.1316	0	0	0	0	2879	2	4121	7002	2484	0
34	0	5	10	0	0	2160	1006	1	96	99	90	true	true	2	directed	20	0.1	elevation	false	1500	false	383	0.3	24-31°C	0.1	45000	50	0	random	false	0	source-water	2160	648	0	0.2452	0	0	0	0	2934	9	3657	6600	2643	0
41	0	5	10	0	0	2160	1008	1	96	99	90	true	true	2	directed	20	0.1	elevation	false	1500	false	383	0	24-31°C	0.1	45000	50	0	random	false	0	source-water	2160	1416	16	0.9972	0.5714	0	0	0	1026	533	0	1559	1420	0
22	0	5	10	0	0	2160	1004	1	96	99	90	true	true	2	directed	20	0.1	elevation	false	1500	false	383	0.1	24-31°C	0.1	45000	50	0	random	false	0	source-water	2160	2555	4	0.6671	0.0519	0	0	0	1893	48	4098	6039	3830	0
35	0	5	10	0	0	2160	1006	1	96	99	90	true	true	2	directed	20	0.1	elevation	false	1500	false	383	0.4	24-31°C	0.1	45000	50	0	random	false	0	source-water	2160	296	0	0.1292	0	0	0	0	3008	3	3746	6757	2291	0
38	0	5	10	0	0	2160	1007	1	96	99	90	true	true	2	directed	20	0.1	elevation	false	1500	false	383	0.2	24-31°C	0.1	45000	50	0	random	false	0	source-water	2160	1388	1	0.404	0.0145	0	0	0	2046	13	4206	6265	3436	0
42	0	5	10	0	0	2160	1008	1	96	99	90	true	true	2	directed	20	0.1	elevation	false	1500	false	383	0.1	24-31°C	0.1	45000	50	0	random	false	0	source-water	2160	1620	4	0.6485	0.08	0	0	0	1510	69	2505	4084	2498	0
51	0	5	10	0	0	2160	1010	1	96	99	90	true	true	2	directed	20	0.1	elevation	false	1500	false	383	0	24-31°C	0.1	45000	50	0	random	false	0	source-water	2160	1631	20	0.9982	0.6061	0	0	0	1141	609	0	1750	1634	0
25	0	5	10	0	0	2160	1004	1	96	99	90	true	true	2	directed	20	0.1	elevation	false	1500	false	383	0.4	24-31°C	0.1	45000	50	0	random	false	0	source-water	2160	334	0	0.1189	0	0	0	0	2020	4	4659	6683	2808	0
39	0	5	10	0	0	2160	1007	1	96	99	90	true	true	2	directed	20	0.1	elevation	false	1500	false	383	0.3	24-31°C	0.1	45000	50	0	random	false	0	source-water	2160	755	0	0.2465	0	0	0	0	1948	2	4345	6295	3063	0
40	0	5	10	0	0	2160	1007	1	96	99	90	true	true	2	directed	20	0.1	elevation	false	1500	false	383	0.4	24-31°C	0.1	45000	50	0	random	false	0	source-water	2160	304	0	0.1174	0	0	0	0	1996	2	4336	6334	2590	0
29	0	5	10	0	0	2160	1005	1	96	99	90	true	true	2	directed	20	0.1	elevation	false	1500	false	383	0.3	24-31°C	0.1	45000	50	0	random	false	0	source-water	2160	652	0	0.2181	0	0	0	0	2798	6	4242	7046	2990	0
32	0	5	10	0	0	2160	1006	1	96	99	90	true	true	2	directed	20	0.1	elevation	false	1500	false	383	0.1	24-31°C	0.1	45000	50	0	random	false	0	source-water	2160	2105	4	0.6539	0.0625	0	0	0	2915	41	3363	6319	3219	0
43	0	5	10	0	0	2160	1008	1	96	99	90	true	true	2	directed	20	0.1	elevation	false	1500	false	383	0.2	24-31°C	0.1	45000	50	0	random	false	0	source-water	2160	892	2	0.409	0.0455	0	0	0	1625	19	2631	4275	2181	0
33	0	5	10	0	0	2160	1006	1	96	99	90	true	true	2	directed	20	0.1	elevation	false	1500	false	383	0.2	24-31°C	0.1	45000	50	0	random	false	0	source-water	2160	1234	1	0.4153	0.0169	0	0	0	2951	11	3589	6551	2971	0
49	0	5	10	0	0	2160	1009	1	96	99	90	true	true	2	directed	20	0.1	elevation	false	1500	false	383	0.3	24-31°C	0.1	45000	50	0	random	false	0	source-water	2160	803	0	0.2366	0	0	0	0	1588	22	4875	6485	3394	0
47	0	5	10	0	0	2160	1009	1	96	99	90	true	true	2	directed	20	0.1	elevation	false	1500	false	383	0.1	24-31°C	0.1	45000	50	0	random	false	0	source-water	2160	2688	8	0.6482	0.0964	0	0	0	1585	116	4291	5992	4147	0
44	0	5	10	0	0	2160	1008	1	96	99	90	true	true	2	directed	20	0.1	elevation	false	1500	false	383	0.3	24-31°C	0.1	45000	50	0	random	false	0	source-water	2160	457	0	0.2369	0	0	0	0	1506	6	2738	4250	1929	0
61	0	5	10	0	0	2160	1012	1	96	99	90	true	true	2	directed	20	0.1	elevation	false	1500	false	383	0	24-31°C	0.1	45000	50	0	random	false	0	source-water	2160	1640	16	0.9988	0.4848	1	0	0	1158	654	0	1813	1642	0
56	0	5	10	0	0	2160	1011	1	96	99	90	true	true	2	directed	20	0.1	elevation	false	1500	false	383	0	24-31°C	0.1	45000	50	0	random	false	0	source-water	2160	1579	18	0.9994	0.5625	1	0	0	786	601	0	1388	1580	0
50	0	5	10	0	0	2160	1009	1	96	99	90	true	true	2	directed	20	0.1	elevation	false	1500	false	383	0.4	24-31°C	0.1	45000	50	0	random	false	0	source-water	2160	365	0	0.1212	0	0	0	0	1742	13	4995	6750	3011	0
48	0	5	10	0	0	2160	1009	1	96	99	90	true	true	2	directed	20	0.1	elevation	false	1500	false	383	0.2	24-31°C	0.1	45000	50	0	random	false	0	source-water	2160	1558	2	0.4018	0.0256	0	0	0	1739	35	4763	6537	3878	0
37	0	5	10	0	0	2160	1007	1	96	99	90	true	true	2	directed	20	0.1	elevation	false	1500	false	383	0.1	24-31°C	0.1	45000	50	0	random	false	0	source-water	2160	2461	6	0.6614	0.0811	0	0	0	1855	55	3924	5834	3721	0
53	0	5	10	0	0	2160	1010	1	96	99	90	true	true	2	directed	20	0.1	elevation	false	1500	false	383	0.2	24-31°C	0.1	45000	50	0	random	false	0	source-water	2160	1630	3	0.4061	0.0375	0	0	0	3055	6	4866	7927	4014	0
66	0	5	10	0	0	2160	1013	1	96	99	90	true	true	2	directed	20	0.1	elevation	false	1500	false	383	0	24-31°C	0.1	45000	50	0	random	false	0	source-water	2160	1461	18	1	0.6207	1	0	0	1125	458	0	1584	1461	0
62	0	5	10	0	0	2160	1012	1	96	99	90	true	true	2	directed	20	0.1	elevation	false	1500	false	383	0.1	24-31°C	0.1	45000	50	0	random	false	0	source-water	2160	2788	4	0.6484	0.0465	0	0	0	3317	41	4578	7936	4300	0
45	0	5	10	0	0	2160	1008	1	96	99	90	true	true	2	directed	20	0.1	elevation	false	1500	false	383	0.4	24-31°C	0.1	45000	50	0	random	false	0	source-water	2160	247	0	0.1385	0	0	0	0	1624	6	2930	4560	1783	0
59	0	5	10	0	0	2160	1011	1	96	99	90	true	true	2	directed	20	0.1	elevation	false	1500	false	383	0.3	24-31°C	0.1	45000	50	0	random	false	0	source-water	2160	885	1	0.2625	0.0149	0	0	0	1949	11	4756	6716	3371	0
64	0	5	10	0	0	2160	1012	1	96	99	90	true	true	2	directed	20	0.1	elevation	false	1500	false	383	0.3	24-31°C	0.1	45000	50	0	random	false	0	source-water	2160	872	0	0.2425	0	0	0	0	3412	5	5106	8523	3596	0
65	0	5	10	0	0	2160	1012	1	96	99	90	true	true	2	directed	20	0.1	elevation	false	1500	false	383	0.4	24-31°C	0.1	45000	50	0	random	false	0	source-water	2160	371	0	0.1239	0	0	0	0	3381	0	5014	8395	2994	0
69	0	5	10	0	0	2160	1013	1	96	99	90	true	true	2	directed	20	0.1	elevation	false	1500	false	383	0.3	24-31°C	0.1	45000	50	0	random	false	0	source-water	2160	658	0	0.2233	0	0	0	0	2662	0	4150	6812	2947	0
76	0	5	10	0	0	2160	1015	1	96	99	90	true	true	2	directed	20	0.1	elevation	false	1500	false	383	0	24-31°C	0.1	45000	50	0	random	false	0	source-water	2160	1375	13	0.9978	0.4643	0	0	0	2201	497	0	2698	1378	0
55	0	5	10	0	0	2160	1010	1	96	99	90	true	true	2	directed	20	0.1	elevation	false	1500	false	383	0.4	24-31°C	0.1	45000	50	0	random	false	0	source-water	2160	418	0	0.1351	0	0	0	0	3055	0	5083	8138	3094	0
52	0	5	10	0	0	2160	1010	1	96	99	90	true	true	2	directed	20	0.1	elevation	false	1500	false	383	0.1	24-31°C	0.1	45000	50	0	random	false	0	source-water	2160	2742	9	0.6657	0.1098	0	0	0	2859	37	4324	7220	4119	0
70	0	5	10	0	0	2160	1013	1	96	99	90	true	true	2	directed	20	0.1	elevation	false	1500	false	383	0.4	24-31°C	0.1	45000	50	0	random	false	0	source-water	2160	299	0	0.1194	0	0	0	0	2604	0	4118	6722	2505	0
54	0	5	10	0	0	2160	1010	1	96	99	90	true	true	2	directed	20	0.1	elevation	false	1500	false	383	0.3	24-31°C	0.1	45000	50	0	random	false	0	source-water	2160	867	0	0.2483	0	0	0	0	3010	4	4982	7996	3492	0
81	0	5	10	0	0	2160	1016	1	96	99	90	true	true	2	directed	20	0.1	elevation	false	1500	false	383	0	24-31°C	0.1	45000	50	0	random	false	0	source-water	2160	1679	19	0.9988	0.5588	1	0	0	1008	723	0	1732	1681	0
71	0	5	10	0	0	2160	1014	1	96	99	90	true	true	2	directed	20	0.1	elevation	false	1500	false	383	0	24-31°C	0.1	45000	50	0	random	false	0	source-water	2160	1808	23	0.9994	0.6389	0	0	0	1333	595	0	1928	1809	0
75	0	5	10	0	0	2160	1014	1	96	99	90	true	true	2	directed	20	0.1	elevation	false	1500	false	383	0.4	24-31°C	0.1	45000	50	0	random	false	0	source-water	2160	362	0	0.1201	0	0	0	0	2604	7	5025	7636	3014	0
57	0	5	10	0	0	2160	1011	1	96	99	90	true	true	2	directed	20	0.1	elevation	false	1500	false	383	0.1	24-31°C	0.1	45000	50	0	random	false	0	source-water	2160	2653	7	0.6678	0.0886	0	0	0	1960	105	4074	6139	3973	0
73	0	5	10	0	0	2160	1014	1	96	99	90	true	true	2	directed	20	0.1	elevation	false	1500	false	383	0.2	24-31°C	0.1	45000	50	0	random	false	0	source-water	2160	1573	3	0.4067	0.039	0	0	0	2604	18	4647	7269	3868	0
67	0	5	10	0	0	2160	1013	1	96	99	90	true	true	2	directed	20	0.1	elevation	false	1500	false	383	0.1	24-31°C	0.1	45000	50	0	random	false	0	source-water	2160	2195	6	0.6488	0.0882	0	0	0	2412	15	3633	6060	3383	0
58	0	5	10	0	0	2160	1011	1	96	99	90	true	true	2	directed	20	0.1	elevation	false	1500	false	383	0.2	24-31°C	0.1	45000	50	0	random	false	0	source-water	2160	1568	4	0.4238	0.0541	0	0	0	2010	20	4486	6516	3700	0
60	0	5	10	0	0	2160	1011	1	96	99	90	true	true	2	directed	20	0.1	elevation	false	1500	false	383	0.4	24-31°C	0.1	45000	50	0	random	false	0	source-water	2160	369	0	0.1254	0	0	0	0	2023	4	4779	6806	2942	0
78	0	5	10	0	0	2160	1015	1	96	99	90	true	true	2	directed	20	0.1	elevation	false	1500	false	383	0.2	24-31°C	0.1	45000	50	0	random	false	0	source-water	2160	734	0	0.4082	0	0	0	0	3284	12	2141	5437	1798	0
77	0	5	10	0	0	2160	1015	1	96	99	90	true	true	2	directed	20	0.1	elevation	false	1500	false	383	0.1	24-31°C	0.1	45000	50	0	random	false	0	source-water	2160	1283	2	0.647	0.05	0	0	0	3246	25	1987	5258	1983	0
72	0	5	10	0	0	2160	1014	1	96	99	90	true	true	2	directed	20	0.1	elevation	false	1500	false	383	0.1	24-31°C	0.1	45000	50	0	random	false	0	source-water	2160	2659	9	0.642	0.1084	0	0	0	2518	72	4190	6780	4142	0
83	0	5	10	0	0	2160	1016	1	96	99	90	true	true	2	directed	20	0.1	elevation	false	1500	false	383	0.2	24-31°C	0.1	45000	50	0	random	false	0	source-water	2160	1488	0	0.4015	0	0	0	0	2435	15	4470	6920	3706	0
63	0	5	10	0	0	2160	1012	1	96	99	90	true	true	2	directed	20	0.1	elevation	false	1500	false	383	0.2	24-31°C	0.1	45000	50	0	random	false	0	source-water	2160	1587	0	0.399	0	0	0	0	3375	14	4870	8259	3977	0
74	0	5	10	0	0	2160	1014	1	96	99	90	true	true	2	directed	20	0.1	elevation	false	1500	false	383	0.3	24-31°C	0.1	45000	50	0	random	false	0	source-water	2160	818	0	0.2346	0	0	0	0	2652	7	4837	7496	3487	0
68	0	5	10	0	0	2160	1013	1	96	99	90	true	true	2	directed	20	0.1	elevation	false	1500	false	383	0.2	24-31°C	0.1	45000	50	0	random	false	0	source-water	2160	1277	2	0.3887	0.0303	0	0	0	2490	4	3989	6483	3285	0
84	0	5	10	0	0	2160	1016	1	96	99	90	true	true	2	directed	20	0.1	elevation	false	1500	false	383	0.3	24-31°C	0.1	45000	50	0	random	false	0	source-water	2160	746	0	0.2324	0	0	0	0	2332	4	4569	6905	3210	0
91	0	5	10	0	0	2160	1018	1	96	99	90	true	true	2	directed	20	0.1	elevation	false	1500	false	383	0	24-31°C	0.1	45000	50	0	random	false	0	source-water	2160	1660	11	0.9988	0.3333	1	0	0	900	658	0	1559	1662	0
80	0	5	10	0	0	2160	1015	1	96	99	90	true	true	2	directed	20	0.1	elevation	false	1500	false	383	0.4	24-31°C	0.1	45000	50	0	random	false	0	source-water	2160	178	0	0.1235	0	0	0	0	3259	2	2324	5585	1441	0
96	0	5	10	0	0	2160	1019	1	96	99	90	true	true	2	directed	20	0.1	elevation	false	1500	false	383	0	24-31°C	0.1	45000	50	0	random	false	0	source-water	2160	1803	20	0.9983	0.5556	0	0	0	842	869	0	1711	1806	0
86	0	5	10	0	0	2160	1017	1	96	99	90	true	true	2	directed	20	0.1	elevation	false	1500	false	383	0	24-31°C	0.1	45000	50	0	random	false	0	source-water	2160	1570	18	0.9975	0.5806	0	0	0	1303	597	0	1900	1574	0
79	0	5	10	0	0	2160	1015	1	96	99	90	true	true	2	directed	20	0.1	elevation	false	1500	false	383	0.3	24-31°C	0.1	45000	50	0	random	false	0	source-water	2160	410	0	0.243	0	0	0	0	3278	6	2320	5604	1687	0
82	0	5	10	0	0	2160	1016	1	96	99	90	true	true	2	directed	20	0.1	elevation	false	1500	false	383	0.1	24-31°C	0.1	45000	50	0	random	false	0	source-water	2160	2535	4	0.6595	0.0519	0	0	0	2392	75	4059	6526	3844	0
85	0	5	10	0	0	2160	1016	1	96	99	90	true	true	2	directed	20	0.1	elevation	false	1500	false	383	0.4	24-31°C	0.1	45000	50	0	random	false	0	source-water	2160	371	0	0.1299	0	0	0	0	2463	2	4690	7155	2855	0
88	0	5	10	0	0	2160	1017	1	96	99	90	true	true	2	directed	20	0.1	elevation	false	1500	false	383	0.2	24-31°C	0.1	45000	50	0	random	false	0	source-water	2160	1255	3	0.4037	0.0484	0	0	0	2894	12	3750	6656	3109	0
87	0	5	10	0	0	2160	1017	1	96	99	90	true	true	2	directed	20	0.1	elevation	false	1500	false	383	0.1	24-31°C	0.1	45000	50	0	random	false	0	source-water	2160	2173	8	0.652	0.1194	0	0	0	2782	57	3410	6249	3333	0
90	0	5	10	0	0	2160	1017	1	96	99	90	true	true	2	directed	20	0.1	elevation	false	1500	false	383	0.4	24-31°C	0.1	45000	50	0	random	false	0	source-water	2160	297	0	0.1221	0	0	0	0	2873	1	4042	6916	2432	0
89	0	5	10	0	0	2160	1017	1	96	99	90	true	true	2	directed	20	0.1	elevation	false	1500	false	383	0.3	24-31°C	0.1	45000	50	0	random	false	0	source-water	2160	652	0	0.2357	0	0	0	0	2887	5	3920	6812	2766	0
98	0	5	10	0	0	2160	1019	1	96	99	90	true	true	2	directed	20	0.1	elevation	false	1500	false	383	0.2	24-31°C	0.1	45000	50	0	random	false	0	source-water	2160	1379	3	0.4094	0.0448	0	0	0	1637	30	4073	5740	3368	0
101	0	5	10	0	0	2160	1020	1	96	99	90	true	true	2	directed	20	0.1	elevation	false	1500	false	383	0	24-31°C	0.1	45000	50	0	random	false	0	source-water	2160	1574	19	0.9975	0.5938	1	0	0	1632	598	0	2231	1578	0
94	0	5	10	0	0	2160	1018	1	96	99	90	true	true	2	directed	20	0.1	elevation	false	1500	false	383	0.3	24-31°C	0.1	45000	50	0	random	false	0	source-water	2160	636	0	0.2381	0	0	0	0	1786	3	3827	5616	2671	0
111	0	5	10	0	0	2160	1022	1	96	99	90	true	true	2	directed	20	0.1	elevation	false	1500	false	383	0	24-31°C	0.1	45000	50	0	random	false	0	source-water	2160	1259	16	0.9976	0.64	0	0	0	879	283	0	1162	1262	0
100	0	5	10	0	0	2160	1019	1	96	99	90	true	true	2	directed	20	0.1	elevation	false	1500	false	383	0.4	24-31°C	0.1	45000	50	0	random	false	0	source-water	2160	349	0	0.1281	0	0	0	0	1623	5	4508	6136	2725	0
106	0	5	10	0	0	2160	1021	1	96	99	90	true	true	2	directed	20	0.1	elevation	false	1500	false	383	0	24-31°C	0.1	45000	50	0	random	false	0	source-water	2160	1601	18	0.9988	0.5625	0	0	0	870	568	0	1438	1603	0
107	0	5	10	0	0	2160	1021	1	96	99	90	true	true	2	directed	20	0.1	elevation	false	1500	false	383	0.1	24-31°C	0.1	45000	50	0	random	false	0	source-water	2160	2242	5	0.6655	0.0746	0	0	0	1603	49	3551	5203	3369	0
104	0	5	10	0	0	2160	1020	1	96	99	90	true	true	2	directed	20	0.1	elevation	false	1500	false	383	0.3	24-31°C	0.1	45000	50	0	random	false	0	source-water	2160	624	0	0.2339	0	0	0	0	3339	5	3809	7153	2668	0
116	0	5	10	0	0	2160	1023	1	96	99	90	true	true	2	directed	20	0.1	elevation	false	1500	false	383	0	24-31°C	0.1	45000	50	0	random	false	0	source-water	2160	1711	20	0.9988	0.5882	1	0	0	768	691	0	1460	1713	0
105	0	5	10	0	0	2160	1020	1	96	99	90	true	true	2	directed	20	0.1	elevation	false	1500	false	383	0.4	24-31°C	0.1	45000	50	0	random	false	0	source-water	2160	289	0	0.1216	0	0	0	0	3402	5	3888	7295	2376	0
121	0	5	10	0	0	2160	1024	1	96	99	90	true	true	2	directed	20	0.1	elevation	false	1500	false	383	0	24-31°C	0.1	45000	50	0	random	false	0	source-water	2160	1695	20	0.9994	0.5882	1	0	0	921	633	0	1555	1696	0
92	0	5	10	0	0	2160	1018	1	96	99	90	true	true	2	directed	20	0.1	elevation	false	1500	false	383	0.1	24-31°C	0.1	45000	50	0	random	false	0	source-water	2160	2200	0	0.6671	0	0	0	0	1739	53	3530	5322	3298	0
95	0	5	10	0	0	2160	1018	1	96	99	90	true	true	2	directed	20	0.1	elevation	false	1500	false	383	0.4	24-31°C	0.1	45000	50	0	random	false	0	source-water	2160	317	0	0.1316	0	0	0	0	1732	5	3970	5707	2409	0
103	0	5	10	0	0	2160	1020	1	96	99	90	true	true	2	directed	20	0.1	elevation	false	1500	false	383	0.2	24-31°C	0.1	45000	50	0	random	false	0	source-water	2160	1177	0	0.3877	0	0	0	0	3321	14	3740	7075	3036	0
99	0	5	10	0	0	2160	1019	1	96	99	90	true	true	2	directed	20	0.1	elevation	false	1500	false	383	0.3	24-31°C	0.1	45000	50	0	random	false	0	source-water	2160	689	0	0.2291	0	0	0	0	1597	5	4345	5947	3007	0
112	0	5	10	0	0	2160	1022	1	96	99	90	true	true	2	directed	20	0.1	elevation	false	1500	false	383	0.1	24-31°C	0.1	45000	50	0	random	false	0	source-water	2160	1739	3	0.6372	0.0545	0	0	0	1916	27	2826	4769	2729	0
93	0	5	10	0	0	2160	1018	1	96	99	90	true	true	2	directed	20	0.1	elevation	false	1500	false	383	0.2	24-31°C	0.1	45000	50	0	random	false	0	source-water	2160	1282	0	0.4234	0	0	0	0	1741	11	3749	5501	3028	0
102	0	5	10	0	0	2160	1020	1	96	99	90	true	true	2	directed	20	0.1	elevation	false	1500	false	383	0.1	24-31°C	0.1	45000	50	0	random	false	0	source-water	2160	2205	5	0.6434	0.0725	0	0	0	3200	65	3574	6839	3427	0
109	0	5	10	0	0	2160	1021	1	96	99	90	true	true	2	directed	20	0.1	elevation	false	1500	false	383	0.3	24-31°C	0.1	45000	50	0	random	false	0	source-water	2160	672	0	0.225	0	0	0	0	1731	4	4164	5899	2987	0
119	0	5	10	0	0	2160	1023	1	96	99	90	true	true	2	directed	20	0.1	elevation	false	1500	false	383	0.3	24-31°C	0.1	45000	50	0	random	false	0	source-water	2160	1010	0	0.2427	0	0	0	0	2182	6	5893	8081	4162	0
113	0	5	10	0	0	2160	1022	1	96	99	90	true	true	2	directed	20	0.1	elevation	false	1500	false	383	0.2	24-31°C	0.1	45000	50	0	random	false	0	source-water	2160	1069	0	0.4035	0	0	0	0	1796	8	3199	5003	2649	0
114	0	5	10	0	0	2160	1022	1	96	99	90	true	true	2	directed	20	0.1	elevation	false	1500	false	383	0.3	24-31°C	0.1	45000	50	0	random	false	0	source-water	2160	544	0	0.2455	0	0	0	0	1852	5	3148	5005	2216	0
97	0	5	10	0	0	2160	1019	1	96	99	90	true	true	2	directed	20	0.1	elevation	false	1500	false	383	0.1	24-31°C	0.1	45000	50	0	random	false	0	source-water	2160	2502	9	0.6711	0.12	0	0	0	1511	113	3822	5446	3728	0
120	0	5	10	0	0	2160	1023	1	96	99	90	true	true	2	directed	20	0.1	elevation	false	1500	false	383	0.4	24-31°C	0.1	45000	50	0	random	false	0	source-water	2160	455	0	0.1277	0	0	0	0	2113	4	5988	8105	3562	0
118	0	5	10	0	0	2160	1023	1	96	99	90	true	true	2	directed	20	0.1	elevation	false	1500	false	383	0.2	24-31°C	0.1	45000	50	0	random	false	0	source-water	2160	1890	4	0.4097	0.0435	0	0	0	2008	38	5656	7702	4613	0
123	0	5	10	0	0	2160	1024	1	96	99	90	true	true	2	directed	20	0.1	elevation	false	1500	false	383	0.2	24-31°C	0.1	45000	50	0	random	false	0	source-water	2160	1459	2	0.4009	0.0274	0	0	0	1926	29	4422	6377	3639	0
126	0	5	10	0	0	2160	1025	1	96	99	90	true	true	2	directed	20	0.1	elevation	false	1500	false	383	0	24-31°C	0.1	45000	50	0	random	false	0	source-water	2160	1655	16	0.9964	0.4848	0	0	0	1260	850	0	2110	1661	0
122	0	5	10	0	0	2160	1024	1	96	99	90	true	true	2	directed	20	0.1	elevation	false	1500	false	383	0.1	24-31°C	0.1	45000	50	0	random	false	0	source-water	2160	2521	6	0.6461	0.0769	0	0	0	1922	86	4019	6027	3902	0
131	0	5	10	0	0	2160	1026	1	96	99	90	true	true	2	directed	20	0.1	elevation	false	1500	false	383	0	24-31°C	0.1	45000	50	0	random	false	0	source-water	2160	1632	18	1	0.5455	1	0	0	1352	599	0	1952	1632	0
108	0	5	10	0	0	2160	1021	1	96	99	90	true	true	2	directed	20	0.1	elevation	false	1500	false	383	0.2	24-31°C	0.1	45000	50	0	random	false	0	source-water	2160	1309	2	0.4156	0.0317	0	0	0	1673	16	3838	5527	3150	0
110	0	5	10	0	0	2160	1021	1	96	99	90	true	true	2	directed	20	0.1	elevation	false	1500	false	383	0.4	24-31°C	0.1	45000	50	0	random	false	0	source-water	2160	320	0	0.1338	0	0	0	0	1701	3	4051	5755	2392	0
125	0	5	10	0	0	2160	1024	1	96	99	90	true	true	2	directed	20	0.1	elevation	false	1500	false	383	0.4	24-31°C	0.1	45000	50	0	random	false	0	source-water	2160	338	0	0.1179	0	0	0	0	1887	3	4722	6612	2867	0
117	0	5	10	0	0	2160	1023	1	96	99	90	true	true	2	directed	20	0.1	elevation	false	1500	false	383	0.1	24-31°C	0.1	45000	50	0	random	false	0	source-water	2160	3160	11	0.6611	0.1146	0	0	0	1961	101	5042	7104	4780	0
115	0	5	10	0	0	2160	1022	1	96	99	90	true	true	2	directed	20	0.1	elevation	false	1500	false	383	0.4	24-31°C	0.1	45000	50	0	random	false	0	source-water	2160	253	0	0.1254	0	0	0	0	1829	1	3311	5141	2017	0
130	0	5	10	0	0	2160	1025	1	96	99	90	true	true	2	directed	20	0.1	elevation	false	1500	false	383	0.4	24-31°C	0.1	45000	50	0	random	false	0	source-water	2160	216	0	0.1229	0	0	0	0	1850	3	2822	4675	1758	0
127	0	5	10	0	0	2160	1025	1	96	99	90	true	true	2	directed	20	0.1	elevation	false	1500	false	383	0.1	24-31°C	0.1	45000	50	0	random	false	0	source-water	2160	1549	5	0.6492	0.1042	0	0	0	1852	73	2360	4285	2386	0
129	0	5	10	0	0	2160	1025	1	96	99	90	true	true	2	directed	20	0.1	elevation	false	1500	false	383	0.3	24-31°C	0.1	45000	50	0	random	false	0	source-water	2160	469	0	0.2367	0	0	0	0	1902	4	2713	4619	1981	0
124	0	5	10	0	0	2160	1024	1	96	99	90	true	true	2	directed	20	0.1	elevation	false	1500	false	383	0.3	24-31°C	0.1	45000	50	0	random	false	0	source-water	2160	747	0	0.2301	0	0	0	0	1959	4	4611	6574	3247	0
128	0	5	10	0	0	2160	1025	1	96	99	90	true	true	2	directed	20	0.1	elevation	false	1500	false	383	0.2	24-31°C	0.1	45000	50	0	random	false	0	source-water	2160	898	1	0.414	0.0233	0	0	0	1922	29	2628	4579	2169	0
132	0	5	10	0	0	2160	1026	1	96	99	90	true	true	2	directed	20	0.1	elevation	false	1500	false	383	0.1	24-31°C	0.1	45000	50	0	random	false	0	source-water	2160	2888	5	0.6564	0.0568	0	0	0	3576	115	4628	8319	4400	0
133	0	5	10	0	0	2160	1026	1	96	99	90	true	true	2	directed	20	0.1	elevation	false	1500	false	383	0.2	24-31°C	0.1	45000	50	0	random	false	0	source-water	2160	1672	1	0.4069	0.0122	0	0	0	3700	42	5035	8777	4109	0
134	0	5	10	0	0	2160	1026	1	96	99	90	true	true	2	directed	20	0.1	elevation	false	1500	false	383	0.3	24-31°C	0.1	45000	50	0	random	false	0	source-water	2160	830	0	0.2226	0	0	0	0	3756	13	5193	8962	3729	0
135	0	5	10	0	0	2160	1026	1	96	99	90	true	true	2	directed	20	0.1	elevation	false	1500	false	383	0.4	24-31°C	0.1	45000	50	0	random	false	0	source-water	2160	412	0	0.1294	0	0	0	0	3820	5	5352	9177	3183	0
