# Supplementary material for: Discovering the opposite shore: How did hominins cross sea straits?
Source: PLoS One. 2021 Jun 30;16(6):e0252885. doi: 10.1371/journal.pone.0252885 (PMC8244915; doi:10.1371/journal.pone.0252885)
Supplement: S2 File — CSV output of the simulation experiments presented in this paper and Python scripts used for creating the graphs. (ZIP) [file pone.0252885.s007.zip › 02OneFactorSensitivity/1RemoveNetlogoInfo/output/OneFactorSensitivity_ScenarioD_decision-randomness_csv_out.csv]

[run number]	pioneering-probability	optimal-walking-speed	water-barrier-size	fleeing-probability	fleeing-threshold	max-simulation-duration	seed	pioneering-threshold	hours-until-dehydration	max-fleeing-pioneering-distance	current-direction	constant-population-size	dehydration	movement-in-water-speed	movement-in-water-direction	perception-radius	decision-randomness	map-coloring	thermoregulation	basal-metabolic-rate	hypothermia	energy-loss-water-movement	death-rate-in-water	water-temperature-interval	population-density	max-energy	number-founder-agents	current-speed	map-scenario	remove-old-population	min-resources	attempt-counter	[step]	sum-of-target-area-hominins	sum-of-founder-population-size-reached	crossing-success-rate-individuals	crossing-success-rate-founder-population	death-dehydration	death-exhaustion	death-hypothermia	death-left_map_land	death-left_map_water	death-random	sum-of-deaths	attempts-source-water	mean-individual-hours-water-crossing
10	0	5	10	0	0	2160	1001	1	96	99	90	true	true	3	directed	20	0.4	elevation	false	1500	false	383	0	24-31°C	0.1	45000	50	0	random	false	0	source-water	2160	1847	24	0.9978	0.6486	0	0	0	1784	707	0	2491	1851	0
20	0	5	10	0	0	2160	1003	1	96	99	90	true	true	3	directed	20	0.4	elevation	false	1500	false	383	0	24-31°C	0.1	45000	50	0	random	false	0	source-water	2160	2151	30	0.9968	0.6977	0	0	0	1126	873	0	1999	2158	0
9	0	5	10	0	0	2160	1001	1	96	99	90	true	true	3	directed	20	0.3	elevation	false	1500	false	383	0	24-31°C	0.1	45000	50	0	random	false	0	source-water	2160	1701	23	1	0.6765	0	0	0	1761	587	0	2348	1701	0
15	0	5	10	0	0	2160	1002	1	96	99	90	true	true	3	directed	20	0.4	elevation	false	1500	false	383	0	24-31°C	0.1	45000	50	0	random	false	0	source-water	2160	2756	36	0.9993	0.6545	0	0	0	2013	1414	0	3427	2758	0
5	0	5	10	0	0	2160	1000	1	96	99	90	true	true	3	directed	20	0.4	elevation	false	1500	false	383	0	24-31°C	0.1	45000	50	0	random	false	0	source-water	2160	2364	31	1	0.6596	0	0	0	1728	1096	0	2824	2364	0
4	0	5	10	0	0	2160	1000	1	96	99	90	true	true	3	directed	20	0.3	elevation	false	1500	false	383	0	24-31°C	0.1	45000	50	0	random	false	0	source-water	2160	2330	30	0.9991	0.6383	0	0	0	1797	1104	0	2901	2332	0
14	0	5	10	0	0	2160	1002	1	96	99	90	true	true	3	directed	20	0.3	elevation	false	1500	false	383	0	24-31°C	0.1	45000	50	0	random	false	0	source-water	2160	2655	35	0.9996	0.6604	0	0	0	2026	1342	0	3368	2656	0
19	0	5	10	0	0	2160	1003	1	96	99	90	true	true	3	directed	20	0.3	elevation	false	1500	false	383	0	24-31°C	0.1	45000	50	0	random	false	0	source-water	2160	2050	28	1	0.6829	0	0	0	1016	857	0	1873	2050	0
25	0	5	10	0	0	2160	1004	1	96	99	90	true	true	3	directed	20	0.4	elevation	false	1500	false	383	0	24-31°C	0.1	45000	50	0	random	false	0	source-water	2160	2149	30	0.9981	0.6977	0	0	0	1244	893	0	2137	2153	0
24	0	5	10	0	0	2160	1004	1	96	99	90	true	true	3	directed	20	0.3	elevation	false	1500	false	383	0	24-31°C	0.1	45000	50	0	random	false	0	source-water	2160	2004	28	0.999	0.7	0	0	0	1189	793	0	1982	2006	0
18	0	5	10	0	0	2160	1003	1	96	99	90	true	true	3	directed	20	0.2	elevation	false	1500	false	383	0	24-31°C	0.1	45000	50	0	random	false	0	source-water	2160	1889	25	0.9989	0.6579	0	0	0	958	756	0	1714	1891	0
8	0	5	10	0	0	2160	1001	1	96	99	90	true	true	3	directed	20	0.2	elevation	false	1500	false	383	0	24-31°C	0.1	45000	50	0	random	false	0	source-water	2160	1563	22	0.9987	0.7097	0	0	0	1747	487	0	2234	1565	0
3	0	5	10	0	0	2160	1000	1	96	99	90	true	true	3	directed	20	0.2	elevation	false	1500	false	383	0	24-31°C	0.1	45000	50	0	random	false	0	source-water	2160	2191	27	0.9986	0.6136	0	0	0	1567	1013	0	2580	2194	0
13	0	5	10	0	0	2160	1002	1	96	99	90	true	true	3	directed	20	0.2	elevation	false	1500	false	383	0	24-31°C	0.1	45000	50	0	random	false	0	source-water	2160	2443	32	0.9984	0.6531	0	0	0	1942	1229	0	3171	2447	0
30	0	5	10	0	0	2160	1005	1	96	99	90	true	true	3	directed	20	0.4	elevation	false	1500	false	383	0	24-31°C	0.1	45000	50	0	random	false	0	source-water	2160	2938	42	0.9986	0.7119	0	0	0	2564	1425	0	3989	2942	0
23	0	5	10	0	0	2160	1004	1	96	99	90	true	true	3	directed	20	0.2	elevation	false	1500	false	383	0	24-31°C	0.1	45000	50	0	random	false	0	source-water	2160	1857	26	0.9995	0.7027	0	0	0	1056	699	0	1755	1858	0
7	0	5	10	0	0	2160	1001	1	96	99	90	true	true	3	directed	20	0.1	elevation	false	1500	false	383	0	24-31°C	0.1	45000	50	0	random	false	0	source-water	2160	1284	18	0.9984	0.6923	0	0	0	1460	346	0	1806	1286	0
17	0	5	10	0	0	2160	1003	1	96	99	90	true	true	3	directed	20	0.1	elevation	false	1500	false	383	0	24-31°C	0.1	45000	50	0	random	false	0	source-water	2160	1620	22	0.9994	0.6875	0	0	0	752	592	0	1344	1621	0
2	0	5	10	0	0	2160	1000	1	96	99	90	true	true	3	directed	20	0.1	elevation	false	1500	false	383	0	24-31°C	0.1	45000	50	0	random	false	0	source-water	2160	1812	22	0.9989	0.6111	0	0	0	1407	767	0	2174	1814	0
22	0	5	10	0	0	2160	1004	1	96	99	90	true	true	3	directed	20	0.1	elevation	false	1500	false	383	0	24-31°C	0.1	45000	50	0	random	false	0	source-water	2160	1600	22	0.9969	0.6875	0	0	0	921	554	0	1475	1605	0
35	0	5	10	0	0	2160	1006	1	96	99	90	true	true	3	directed	20	0.4	elevation	false	1500	false	383	0	24-31°C	0.1	45000	50	0	random	false	0	source-water	2160	2572	34	0.9984	0.6538	0	0	0	2700	994	0	3694	2576	0
34	0	5	10	0	0	2160	1006	1	96	99	90	true	true	3	directed	20	0.3	elevation	false	1500	false	383	0	24-31°C	0.1	45000	50	0	random	false	0	source-water	2160	2371	31	0.9983	0.6458	0	0	0	2481	893	0	3374	2375	0
12	0	5	10	0	0	2160	1002	1	96	99	90	true	true	3	directed	20	0.1	elevation	false	1500	false	383	0	24-31°C	0.1	45000	50	0	random	false	0	source-water	2160	1970	25	0.9985	0.641	0	0	0	1524	881	0	2405	1973	0
44	0	5	10	0	0	2160	1008	1	96	99	90	true	true	3	directed	20	0.3	elevation	false	1500	false	383	0	24-31°C	0.1	45000	50	0	random	false	0	source-water	2160	2154	28	1	0.6512	0	0	0	1534	972	0	2506	2154	0
40	0	5	10	0	0	2160	1007	1	96	99	90	true	true	3	directed	20	0.4	elevation	false	1500	false	383	0	24-31°C	0.1	45000	50	0	random	false	0	source-water	2160	2604	38	0.9985	0.7308	0	0	0	1664	1274	0	2938	2608	0
29	0	5	10	0	0	2160	1005	1	96	99	90	true	true	3	directed	20	0.3	elevation	false	1500	false	383	0	24-31°C	0.1	45000	50	0	random	false	0	source-water	2160	2868	40	0.9969	0.6897	0	0	0	2561	1402	0	3963	2877	0
28	0	5	10	0	0	2160	1005	1	96	99	90	true	true	3	directed	20	0.2	elevation	false	1500	false	383	0	24-31°C	0.1	45000	50	0	random	false	0	source-water	2160	2614	35	0.9989	0.6731	0	0	0	2312	1229	0	3541	2617	0
45	0	5	10	0	0	2160	1008	1	96	99	90	true	true	3	directed	20	0.4	elevation	false	1500	false	383	0	24-31°C	0.1	45000	50	0	random	false	0	source-water	2160	2283	30	0.9978	0.6522	0	0	0	1528	1024	0	2552	2288	0
39	0	5	10	0	0	2160	1007	1	96	99	90	true	true	3	directed	20	0.3	elevation	false	1500	false	383	0	24-31°C	0.1	45000	50	0	random	false	0	source-water	2160	2514	36	0.9992	0.72	0	0	0	1572	1157	0	2729	2516	0
38	0	5	10	0	0	2160	1007	1	96	99	90	true	true	3	directed	20	0.2	elevation	false	1500	false	383	0	24-31°C	0.1	45000	50	0	random	false	0	source-water	2160	2243	32	0.9982	0.7111	0	0	0	1475	987	0	2462	2247	0
43	0	5	10	0	0	2160	1008	1	96	99	90	true	true	3	directed	20	0.2	elevation	false	1500	false	383	0	24-31°C	0.1	45000	50	0	random	false	0	source-water	2160	1930	24	0.9995	0.6154	0	0	0	1331	810	0	2141	1931	0
33	0	5	10	0	0	2160	1006	1	96	99	90	true	true	3	directed	20	0.2	elevation	false	1500	false	383	0	24-31°C	0.1	45000	50	0	random	false	0	source-water	2160	2068	27	0.999	0.6585	0	0	0	2101	740	0	2841	2070	0
49	0	5	10	0	0	2160	1009	1	96	99	90	true	true	3	directed	20	0.3	elevation	false	1500	false	383	0	24-31°C	0.1	45000	50	0	random	false	0	source-water	2160	2471	32	0.9984	0.64	0	0	0	1200	1212	0	2412	2475	0
37	0	5	10	0	0	2160	1007	1	96	99	90	true	true	3	directed	20	0.1	elevation	false	1500	false	383	0	24-31°C	0.1	45000	50	0	random	false	0	source-water	2160	1743	25	0.9994	0.7143	0	0	0	1144	687	0	1831	1744	0
50	0	5	10	0	0	2160	1009	1	96	99	90	true	true	3	directed	20	0.4	elevation	false	1500	false	383	0	24-31°C	0.1	45000	50	0	random	false	0	source-water	2160	2598	34	0.9992	0.6538	0	0	0	1375	1272	0	2647	2600	0
54	0	5	10	0	0	2160	1010	1	96	99	90	true	true	3	directed	20	0.3	elevation	false	1500	false	383	0	24-31°C	0.1	45000	50	0	random	false	0	source-water	2160	2318	33	0.9987	0.7174	0	0	0	1701	1091	0	2792	2321	0
48	0	5	10	0	0	2160	1009	1	96	99	90	true	true	3	directed	20	0.2	elevation	false	1500	false	383	0	24-31°C	0.1	45000	50	0	random	false	0	source-water	2160	2276	30	0.9996	0.6522	0	0	0	1144	1044	0	2188	2277	0
55	0	5	10	0	0	2160	1010	1	96	99	90	true	true	3	directed	20	0.4	elevation	false	1500	false	383	0	24-31°C	0.1	45000	50	0	random	false	0	source-water	2160	2300	32	0.9996	0.6957	0	0	0	1742	1078	0	2820	2301	0
53	0	5	10	0	0	2160	1010	1	96	99	90	true	true	3	directed	20	0.2	elevation	false	1500	false	383	0	24-31°C	0.1	45000	50	0	random	false	0	source-water	2160	2121	29	0.9991	0.6905	0	0	0	1531	946	0	2477	2123	0
47	0	5	10	0	0	2160	1009	1	96	99	90	true	true	3	directed	20	0.1	elevation	false	1500	false	383	0	24-31°C	0.1	45000	50	0	random	false	0	source-water	2160	1902	24	1	0.6316	0	0	0	977	814	0	1791	1902	0
60	0	5	10	0	0	2160	1011	1	96	99	90	true	true	3	directed	20	0.4	elevation	false	1500	false	383	0	24-31°C	0.1	45000	50	0	random	false	0	source-water	2160	2380	31	0.9996	0.6458	0	0	0	1357	1140	0	2497	2381	0
59	0	5	10	0	0	2160	1011	1	96	99	90	true	true	3	directed	20	0.3	elevation	false	1500	false	383	0	24-31°C	0.1	45000	50	0	random	false	0	source-water	2160	2161	28	0.9986	0.6512	0	0	0	1187	1021	0	2208	2164	0
64	0	5	10	0	0	2160	1012	1	96	99	90	true	true	3	directed	20	0.3	elevation	false	1500	false	383	0	24-31°C	0.1	45000	50	0	random	false	0	source-water	2160	2317	29	0.9983	0.6304	0	0	0	1833	1112	0	2945	2321	0
58	0	5	10	0	0	2160	1011	1	96	99	90	true	true	3	directed	20	0.2	elevation	false	1500	false	383	0	24-31°C	0.1	45000	50	0	random	false	0	source-water	2160	2047	27	0.9995	0.6585	0	0	0	1155	941	0	2096	2048	0
65	0	5	10	0	0	2160	1012	1	96	99	90	true	true	3	directed	20	0.4	elevation	false	1500	false	383	0	24-31°C	0.1	45000	50	0	random	false	0	source-water	2160	2448	32	0.9996	0.6531	0	0	0	1891	1264	0	3155	2449	0
52	0	5	10	0	0	2160	1010	1	96	99	90	true	true	3	directed	20	0.1	elevation	false	1500	false	383	0	24-31°C	0.1	45000	50	0	random	false	0	source-water	2160	1829	25	0.9989	0.6757	0	0	0	1332	765	0	2097	1831	0
27	0	5	10	0	0	2160	1005	1	96	99	90	true	true	3	directed	20	0.1	elevation	false	1500	false	383	0	24-31°C	0.1	45000	50	0	random	false	0	source-water	2160	2039	27	0.9985	0.6585	0	0	0	1873	877	0	2750	2042	0
42	0	5	10	0	0	2160	1008	1	96	99	90	true	true	3	directed	20	0.1	elevation	false	1500	false	383	0	24-31°C	0.1	45000	50	0	random	false	0	source-water	2160	1521	20	1	0.6667	0	0	0	1114	576	0	1690	1521	0
32	0	5	10	0	0	2160	1006	1	96	99	90	true	true	3	directed	20	0.1	elevation	false	1500	false	383	0	24-31°C	0.1	45000	50	0	random	false	0	source-water	2160	1625	21	0.9988	0.6364	0	0	0	1586	491	0	2077	1627	0
70	0	5	10	0	0	2160	1013	1	96	99	90	true	true	3	directed	20	0.4	elevation	false	1500	false	383	0	24-31°C	0.1	45000	50	0	random	false	0	source-water	2160	2334	32	0.9983	0.6809	0	0	0	1786	1037	0	2823	2338	0
63	0	5	10	0	0	2160	1012	1	96	99	90	true	true	3	directed	20	0.2	elevation	false	1500	false	383	0	24-31°C	0.1	45000	50	0	random	false	0	source-water	2160	2203	28	0.9991	0.6364	0	0	0	1763	1086	0	2849	2205	0
1	0	5	10	0	0	2160	1000	1	96	99	90	true	true	3	directed	20	0	elevation	false	1500	false	383	0	24-31°C	0.1	45000	50	0	random	false	0	source-water	2160	1	0	1	0	0	0	0	74	0	0	74	1	0
69	0	5	10	0	0	2160	1013	1	96	99	90	true	true	3	directed	20	0.3	elevation	false	1500	false	383	0	24-31°C	0.1	45000	50	0	random	false	0	source-water	2160	2143	30	0.9991	0.6977	0	0	0	1679	946	0	2625	2145	0
6	0	5	10	0	0	2160	1001	1	96	99	90	true	true	3	directed	20	0	elevation	false	1500	false	383	0	24-31°C	0.1	45000	50	0	random	false	0	source-water	2160	78	1	1	0.5	0	0	0	86	0	0	86	78	0
62	0	5	10	0	0	2160	1012	1	96	99	90	true	true	3	directed	20	0.1	elevation	false	1500	false	383	0	24-31°C	0.1	45000	50	0	random	false	0	source-water	2160	1929	24	0.9995	0.6154	0	0	0	1612	912	0	2524	1930	0
31	0	5	10	0	0	2160	1006	1	96	99	90	true	true	3	directed	20	0	elevation	false	1500	false	383	0	24-31°C	0.1	45000	50	0	random	false	0	source-water	2160	13	0	1	0	0	0	0	91	0	0	91	13	0
57	0	5	10	0	0	2160	1011	1	96	99	90	true	true	3	directed	20	0.1	elevation	false	1500	false	383	0	24-31°C	0.1	45000	50	0	random	false	0	source-water	2160	1770	21	0.9989	0.6	0	0	0	983	783	0	1766	1772	0
11	0	5	10	0	0	2160	1002	1	96	99	90	true	true	3	directed	20	0	elevation	false	1500	false	383	0	24-31°C	0.1	45000	50	0	random	false	0	source-water	2160	0	0	0	0	0	0	0	82	0	0	82	0	0
75	0	5	10	0	0	2160	1014	1	96	99	90	true	true	3	directed	20	0.4	elevation	false	1500	false	383	0	24-31°C	0.1	45000	50	0	random	false	0	source-water	2160	2779	37	0.9982	0.6607	0	0	0	2101	1209	0	3310	2784	0
21	0	5	10	0	0	2160	1004	1	96	99	90	true	true	3	directed	20	0	elevation	false	1500	false	383	0	24-31°C	0.1	45000	50	0	random	false	0	source-water	2160	1	0	1	0	0	0	0	46	0	0	46	1	0
68	0	5	10	0	0	2160	1013	1	96	99	90	true	true	3	directed	20	0.2	elevation	false	1500	false	383	0	24-31°C	0.1	45000	50	0	random	false	0	source-water	2160	2010	28	0.9995	0.7	0	0	0	1588	836	0	2424	2011	0
80	0	5	10	0	0	2160	1015	1	96	99	90	true	true	3	directed	20	0.4	elevation	false	1500	false	383	0	24-31°C	0.1	45000	50	0	random	false	0	source-water	2160	2523	31	0.9988	0.6078	0	0	0	3514	1052	0	4566	2526	0
73	0	5	10	0	0	2160	1014	1	96	99	90	true	true	3	directed	20	0.2	elevation	false	1500	false	383	0	24-31°C	0.1	45000	50	0	random	false	0	source-water	2160	2461	34	0.9984	0.6939	0	0	0	2038	963	0	3001	2465	0
74	0	5	10	0	0	2160	1014	1	96	99	90	true	true	3	directed	20	0.3	elevation	false	1500	false	383	0	24-31°C	0.1	45000	50	0	random	false	0	source-water	2160	2560	35	0.9992	0.6863	0	0	0	2086	1015	0	3101	2562	0
67	0	5	10	0	0	2160	1013	1	96	99	90	true	true	3	directed	20	0.1	elevation	false	1500	false	383	0	24-31°C	0.1	45000	50	0	random	false	0	source-water	2160	1609	21	0.9975	0.6563	0	0	0	1300	590	0	1890	1613	0
85	0	5	10	0	0	2160	1016	1	96	99	90	true	true	3	directed	20	0.4	elevation	false	1500	false	383	0	24-31°C	0.1	45000	50	0	random	false	0	source-water	2160	2563	34	0.9984	0.6667	0	0	0	1612	1331	0	2943	2567	0
41	0	5	10	0	0	2160	1008	1	96	99	90	true	true	3	directed	20	0	elevation	false	1500	false	383	0	24-31°C	0.1	45000	50	0	random	false	0	source-water	2160	13	0	1	0	0	0	0	33	0	0	33	13	0
84	0	5	10	0	0	2160	1016	1	96	99	90	true	true	3	directed	20	0.3	elevation	false	1500	false	383	0	24-31°C	0.1	45000	50	0	random	false	0	source-water	2160	2538	34	0.9996	0.6667	0	0	0	1754	1299	0	3053	2539	0
36	0	5	10	0	0	2160	1007	1	96	99	90	true	true	3	directed	20	0	elevation	false	1500	false	383	0	24-31°C	0.1	45000	50	0	random	false	0	source-water	2160	0	0	0	0	0	0	0	52	0	0	52	0	0
83	0	5	10	0	0	2160	1016	1	96	99	90	true	true	3	directed	20	0.2	elevation	false	1500	false	383	0	24-31°C	0.1	45000	50	0	random	false	0	source-water	2160	2383	32	0.9987	0.6667	0	0	0	1615	1209	0	2824	2386	0
79	0	5	10	0	0	2160	1015	1	96	99	90	true	true	3	directed	20	0.3	elevation	false	1500	false	383	0	24-31°C	0.1	45000	50	0	random	false	0	source-water	2160	2266	28	0.9978	0.6222	0	0	0	3283	887	0	4170	2271	0
90	0	5	10	0	0	2160	1017	1	96	99	90	true	true	3	directed	20	0.4	elevation	false	1500	false	383	0	24-31°C	0.1	45000	50	0	random	false	0	source-water	2160	2436	31	0.9988	0.6327	0	0	0	2027	1113	0	3140	2439	0
89	0	5	10	0	0	2160	1017	1	96	99	90	true	true	3	directed	20	0.3	elevation	false	1500	false	383	0	24-31°C	0.1	45000	50	0	random	false	0	source-water	2160	2287	29	0.9987	0.6304	0	0	0	1895	1018	0	2913	2290	0
78	0	5	10	0	0	2160	1015	1	96	99	90	true	true	3	directed	20	0.2	elevation	false	1500	false	383	0	24-31°C	0.1	45000	50	0	random	false	0	source-water	2160	2014	24	0.9985	0.6	0	0	0	3136	756	0	3892	2017	0
82	0	5	10	0	0	2160	1016	1	96	99	90	true	true	3	directed	20	0.1	elevation	false	1500	false	383	0	24-31°C	0.1	45000	50	0	random	false	0	source-water	2160	1995	25	0.9985	0.625	0	0	0	1348	957	0	2305	1998	0
95	0	5	10	0	0	2160	1018	1	96	99	90	true	true	3	directed	20	0.4	elevation	false	1500	false	383	0	24-31°C	0.1	45000	50	0	random	false	0	source-water	2160	2587	29	0.9985	0.5577	0	0	0	1667	1222	0	2889	2591	0
88	0	5	10	0	0	2160	1017	1	96	99	90	true	true	3	directed	20	0.2	elevation	false	1500	false	383	0	24-31°C	0.1	45000	50	0	random	false	0	source-water	2160	2190	28	1	0.6364	0	0	0	1860	988	0	2848	2190	0
16	0	5	10	0	0	2160	1003	1	96	99	90	true	true	3	directed	20	0	elevation	false	1500	false	383	0	24-31°C	0.1	45000	50	0	random	false	0	source-water	2160	13	0	1	0	0	0	0	45	0	0	45	13	0
100	0	5	10	0	0	2160	1019	1	96	99	90	true	true	3	directed	20	0.4	elevation	false	1500	false	383	0	24-31°C	0.1	45000	50	0	random	false	0	source-water	2160	2571	33	0.9977	0.6346	0	0	0	1276	1385	0	2661	2577	0
99	0	5	10	0	0	2160	1019	1	96	99	90	true	true	3	directed	20	0.3	elevation	false	1500	false	383	0	24-31°C	0.1	45000	50	0	random	false	0	source-water	2160	2453	32	0.9996	0.6531	0	0	0	1190	1288	0	2478	2454	0
94	0	5	10	0	0	2160	1018	1	96	99	90	true	true	3	directed	20	0.3	elevation	false	1500	false	383	0	24-31°C	0.1	45000	50	0	random	false	0	source-water	2160	2547	27	0.998	0.5294	0	0	0	1752	1137	0	2889	2552	0
72	0	5	10	0	0	2160	1014	1	96	99	90	true	true	3	directed	20	0.1	elevation	false	1500	false	383	0	24-31°C	0.1	45000	50	0	random	false	0	source-water	2160	1968	25	0.999	0.641	0	0	0	1577	677	0	2254	1970	0
93	0	5	10	0	0	2160	1018	1	96	99	90	true	true	3	directed	20	0.2	elevation	false	1500	false	383	0	24-31°C	0.1	45000	50	0	random	false	0	source-water	2160	2350	24	0.9991	0.5106	0	0	0	1572	1066	0	2638	2352	0
66	0	5	10	0	0	2160	1013	1	96	99	90	true	true	3	directed	20	0	elevation	false	1500	false	383	0	24-31°C	0.1	45000	50	0	random	false	0	source-water	2160	11	0	1	0	0	0	0	74	0	0	74	11	0
98	0	5	10	0	0	2160	1019	1	96	99	90	true	true	3	directed	20	0.2	elevation	false	1500	false	383	0	24-31°C	0.1	45000	50	0	random	false	0	source-water	2160	2348	30	0.9983	0.6383	0	0	0	1112	1243	0	2355	2352	0
92	0	5	10	0	0	2160	1018	1	96	99	90	true	true	3	directed	20	0.1	elevation	false	1500	false	383	0	24-31°C	0.1	45000	50	0	random	false	0	source-water	2160	1778	15	0.9978	0.4167	0	0	0	1148	723	0	1871	1782	0
87	0	5	10	0	0	2160	1017	1	96	99	90	true	true	3	directed	20	0.1	elevation	false	1500	false	383	0	24-31°C	0.1	45000	50	0	random	false	0	source-water	2160	1814	22	0.9994	0.6111	0	0	0	1575	769	0	2344	1815	0
105	0	5	10	0	0	2160	1020	1	96	99	90	true	true	3	directed	20	0.4	elevation	false	1500	false	383	0	24-31°C	0.1	45000	50	0	random	false	0	source-water	2160	2504	33	0.9996	0.66	0	0	0	2320	1145	0	3465	2505	0
97	0	5	10	0	0	2160	1019	1	96	99	90	true	true	3	directed	20	0.1	elevation	false	1500	false	383	0	24-31°C	0.1	45000	50	0	random	false	0	source-water	2160	2071	26	0.9986	0.6341	0	0	0	992	1110	0	2102	2074	0
104	0	5	10	0	0	2160	1020	1	96	99	90	true	true	3	directed	20	0.3	elevation	false	1500	false	383	0	24-31°C	0.1	45000	50	0	random	false	0	source-water	2160	2415	32	0.9988	0.6667	0	0	0	2249	1076	0	3325	2418	0
46	0	5	10	0	0	2160	1009	1	96	99	90	true	true	3	directed	20	0	elevation	false	1500	false	383	0	24-31°C	0.1	45000	50	0	random	false	0	source-water	2160	0	0	0	0	0	0	0	53	0	0	53	0	0
114	0	5	10	0	0	2160	1022	1	96	99	90	true	true	3	directed	20	0.3	elevation	false	1500	false	383	0	24-31°C	0.1	45000	50	0	random	false	0	source-water	2160	1791	24	0.9989	0.6667	0	0	0	1236	575	0	1811	1793	0
61	0	5	10	0	0	2160	1012	1	96	99	90	true	true	3	directed	20	0	elevation	false	1500	false	383	0	24-31°C	0.1	45000	50	0	random	false	0	source-water	2160	0	0	0	0	0	0	0	120	0	0	120	0	0
110	0	5	10	0	0	2160	1021	1	96	99	90	true	true	3	directed	20	0.4	elevation	false	1500	false	383	0	24-31°C	0.1	45000	50	0	random	false	0	source-water	2160	2646	35	0.9985	0.6604	0	0	0	1676	1162	0	2838	2650	0
115	0	5	10	0	0	2160	1022	1	96	99	90	true	true	3	directed	20	0.4	elevation	false	1500	false	383	0	24-31°C	0.1	45000	50	0	random	false	0	source-water	2160	1897	25	0.9995	0.6579	0	0	0	1206	644	0	1850	1898	0
103	0	5	10	0	0	2160	1020	1	96	99	90	true	true	3	directed	20	0.2	elevation	false	1500	false	383	0	24-31°C	0.1	45000	50	0	random	false	0	source-water	2160	2103	29	0.9995	0.6905	0	0	0	2139	875	0	3014	2104	0
113	0	5	10	0	0	2160	1022	1	96	99	90	true	true	3	directed	20	0.2	elevation	false	1500	false	383	0	24-31°C	0.1	45000	50	0	random	false	0	source-water	2160	1691	22	0.9982	0.6471	0	0	0	1190	508	0	1698	1694	0
109	0	5	10	0	0	2160	1021	1	96	99	90	true	true	3	directed	20	0.3	elevation	false	1500	false	383	0	24-31°C	0.1	45000	50	0	random	false	0	source-water	2160	2421	32	0.9988	0.6667	0	0	0	1549	1069	0	2618	2424	0
26	0	5	10	0	0	2160	1005	1	96	99	90	true	true	3	directed	20	0	elevation	false	1500	false	383	0	24-31°C	0.1	45000	50	0	random	false	0	source-water	2160	4	0	1	0	0	0	0	77	0	0	77	4	0
77	0	5	10	0	0	2160	1015	1	96	99	90	true	true	3	directed	20	0.1	elevation	false	1500	false	383	0	24-31°C	0.1	45000	50	0	random	false	0	source-water	2160	1401	15	0.9979	0.5357	0	0	0	2412	506	0	2918	1404	0
119	0	5	10	0	0	2160	1023	1	96	99	90	true	true	3	directed	20	0.3	elevation	false	1500	false	383	0	24-31°C	0.1	45000	50	0	random	false	0	source-water	2160	2321	30	0.9991	0.6522	0	0	0	1128	1135	0	2263	2323	0
51	0	5	10	0	0	2160	1010	1	96	99	90	true	true	3	directed	20	0	elevation	false	1500	false	383	0	24-31°C	0.1	45000	50	0	random	false	0	source-water	2160	2	0	1	0	0	0	0	88	0	0	88	2	0
120	0	5	10	0	0	2160	1023	1	96	99	90	true	true	3	directed	20	0.4	elevation	false	1500	false	383	0	24-31°C	0.1	45000	50	0	random	false	0	source-water	2160	2429	32	0.9992	0.6531	0	0	0	1229	1194	0	2423	2431	0
118	0	5	10	0	0	2160	1023	1	96	99	90	true	true	3	directed	20	0.2	elevation	false	1500	false	383	0	24-31°C	0.1	45000	50	0	random	false	0	source-water	2160	2209	30	0.9977	0.6818	0	0	0	1068	1068	0	2136	2214	0
125	0	5	10	0	0	2160	1024	1	96	99	90	true	true	3	directed	20	0.4	elevation	false	1500	false	383	0	24-31°C	0.1	45000	50	0	random	false	0	source-water	2160	2560	34	0.9988	0.6667	0	0	0	1604	1126	0	2730	2563	0
81	0	5	10	0	0	2160	1016	1	96	99	90	true	true	3	directed	20	0	elevation	false	1500	false	383	0	24-31°C	0.1	45000	50	0	random	false	0	source-water	2160	0	0	0	0	0	0	0	88	0	0	88	0	0
86	0	5	10	0	0	2160	1017	1	96	99	90	true	true	3	directed	20	0	elevation	false	1500	false	383	0	24-31°C	0.1	45000	50	0	random	false	0	source-water	2160	14	0	1	0	0	0	0	72	0	0	72	14	0
124	0	5	10	0	0	2160	1024	1	96	99	90	true	true	3	directed	20	0.3	elevation	false	1500	false	383	0	24-31°C	0.1	45000	50	0	random	false	0	source-water	2160	2519	33	0.9976	0.6471	0	0	0	1491	1151	0	2642	2525	0
108	0	5	10	0	0	2160	1021	1	96	99	90	true	true	3	directed	20	0.2	elevation	false	1500	false	383	0	24-31°C	0.1	45000	50	0	random	false	0	source-water	2160	2155	27	0.9995	0.6279	0	0	0	1381	885	0	2266	2156	0
76	0	5	10	0	0	2160	1015	1	96	99	90	true	true	3	directed	20	0	elevation	false	1500	false	383	0	24-31°C	0.1	45000	50	0	random	false	0	source-water	2160	10	0	1	0	0	0	0	130	0	0	130	10	0
102	0	5	10	0	0	2160	1020	1	96	99	90	true	true	3	directed	20	0.1	elevation	false	1500	false	383	0	24-31°C	0.1	45000	50	0	random	false	0	source-water	2160	1724	24	0.9988	0.6857	0	0	0	1824	654	0	2478	1726	0
107	0	5	10	0	0	2160	1021	1	96	99	90	true	true	3	directed	20	0.1	elevation	false	1500	false	383	0	24-31°C	0.1	45000	50	0	random	false	0	source-water	2160	1726	21	0.9971	0.6	0	0	0	1056	636	0	1692	1731	0
123	0	5	10	0	0	2160	1024	1	96	99	90	true	true	3	directed	20	0.2	elevation	false	1500	false	383	0	24-31°C	0.1	45000	50	0	random	false	0	source-water	2160	2265	30	0.9982	0.6667	0	0	0	1454	944	0	2398	2269	0
112	0	5	10	0	0	2160	1022	1	96	99	90	true	true	3	directed	20	0.1	elevation	false	1500	false	383	0	24-31°C	0.1	45000	50	0	random	false	0	source-water	2160	1359	18	1	0.6667	0	0	0	991	327	0	1318	1359	0
134	0	5	10	0	0	2160	1026	1	96	99	90	true	true	3	directed	20	0.3	elevation	false	1500	false	383	0	24-31°C	0.1	45000	50	0	random	false	0	source-water	2160	2303	31	0.9991	0.6739	0	0	0	1909	1009	0	2918	2305	0
117	0	5	10	0	0	2160	1023	1	96	99	90	true	true	3	directed	20	0.1	elevation	false	1500	false	383	0	24-31°C	0.1	45000	50	0	random	false	0	source-water	2160	1952	25	0.9995	0.641	0	0	0	819	904	0	1723	1953	0
130	0	5	10	0	0	2160	1025	1	96	99	90	true	true	3	directed	20	0.4	elevation	false	1500	false	383	0	24-31°C	0.1	45000	50	0	random	false	0	source-water	2160	2764	33	0.9989	0.6	0	0	0	2047	1528	0	3575	2767	0
135	0	5	10	0	0	2160	1026	1	96	99	90	true	true	3	directed	20	0.4	elevation	false	1500	false	383	0	24-31°C	0.1	45000	50	0	random	false	0	source-water	2160	2358	31	0.9992	0.6596	0	0	0	1978	1058	0	3036	2360	0
122	0	5	10	0	0	2160	1024	1	96	99	90	true	true	3	directed	20	0.1	elevation	false	1500	false	383	0	24-31°C	0.1	45000	50	0	random	false	0	source-water	2160	1850	24	0.9984	0.6486	0	0	0	1094	708	0	1802	1853	0
128	0	5	10	0	0	2160	1025	1	96	99	90	true	true	3	directed	20	0.2	elevation	false	1500	false	383	0	24-31°C	0.1	45000	50	0	random	false	0	source-water	2160	2274	25	0.9987	0.5435	0	0	0	1835	1223	0	3058	2277	0
71	0	5	10	0	0	2160	1014	1	96	99	90	true	true	3	directed	20	0	elevation	false	1500	false	383	0	24-31°C	0.1	45000	50	0	random	false	0	source-water	2160	0	0	0	0	0	0	0	60	0	0	60	0	0
133	0	5	10	0	0	2160	1026	1	96	99	90	true	true	3	directed	20	0.2	elevation	false	1500	false	383	0	24-31°C	0.1	45000	50	0	random	false	0	source-water	2160	2195	27	0.9995	0.6136	0	0	0	2009	926	0	2935	2196	0
129	0	5	10	0	0	2160	1025	1	96	99	90	true	true	3	directed	20	0.3	elevation	false	1500	false	383	0	24-31°C	0.1	45000	50	0	random	false	0	source-water	2160	2557	29	0.9992	0.5686	0	0	0	1903	1418	0	3321	2559	0
56	0	5	10	0	0	2160	1011	1	96	99	90	true	true	3	directed	20	0	elevation	false	1500	false	383	0	24-31°C	0.1	45000	50	0	random	false	0	source-water	2160	0	0	0	0	0	0	0	38	0	0	38	0	0
96	0	5	10	0	0	2160	1019	1	96	99	90	true	true	3	directed	20	0	elevation	false	1500	false	383	0	24-31°C	0.1	45000	50	0	random	false	0	source-water	2160	0	0	0	0	0	0	0	47	0	0	47	0	0
132	0	5	10	0	0	2160	1026	1	96	99	90	true	true	3	directed	20	0.1	elevation	false	1500	false	383	0	24-31°C	0.1	45000	50	0	random	false	0	source-water	2160	1864	23	1	0.6216	0	0	0	1735	742	0	2477	1864	0
127	0	5	10	0	0	2160	1025	1	96	99	90	true	true	3	directed	20	0.1	elevation	false	1500	false	383	0	24-31°C	0.1	45000	50	0	random	false	0	source-water	2160	1775	19	0.9978	0.5278	0	0	0	1436	940	0	2376	1779	0
106	0	5	10	0	0	2160	1021	1	96	99	90	true	true	3	directed	20	0	elevation	false	1500	false	383	0	24-31°C	0.1	45000	50	0	random	false	0	source-water	2160	0	0	0	0	0	0	0	52	0	0	52	0	0
91	0	5	10	0	0	2160	1018	1	96	99	90	true	true	3	directed	20	0	elevation	false	1500	false	383	0	24-31°C	0.1	45000	50	0	random	false	0	source-water	2160	4	0	1	0	0	0	0	32	0	0	32	4	0
116	0	5	10	0	0	2160	1023	1	96	99	90	true	true	3	directed	20	0	elevation	false	1500	false	383	0	24-31°C	0.1	45000	50	0	random	false	0	source-water	2160	0	0	0	0	0	0	0	64	0	0	64	0	0
101	0	5	10	0	0	2160	1020	1	96	99	90	true	true	3	directed	20	0	elevation	false	1500	false	383	0	24-31°C	0.1	45000	50	0	random	false	0	source-water	2160	15	0	1	0	0	0	0	80	0	0	80	15	0
111	0	5	10	0	0	2160	1022	1	96	99	90	true	true	3	directed	20	0	elevation	false	1500	false	383	0	24-31°C	0.1	45000	50	0	random	false	0	source-water	2160	15	0	1	0	0	0	0	35	0	0	35	15	0
131	0	5	10	0	0	2160	1026	1	96	99	90	true	true	3	directed	20	0	elevation	false	1500	false	383	0	24-31°C	0.1	45000	50	0	random	false	0	source-water	2160	0	0	0	0	0	0	0	91	0	0	91	0	0
126	0	5	10	0	0	2160	1025	1	96	99	90	true	true	3	directed	20	0	elevation	false	1500	false	383	0	24-31°C	0.1	45000	50	0	random	false	0	source-water	2160	17	0	1	0	0	0	0	46	0	0	46	17	0
121	0	5	10	0	0	2160	1024	1	96	99	90	true	true	3	directed	20	0	elevation	false	1500	false	383	0	24-31°C	0.1	45000	50	0	random	false	0	source-water	2160	0	0	0	0	0	0	0	49	0	0	49	0	0
