# Supplementary material for: Discovering the opposite shore: How did hominins cross sea straits?
Source: PLoS One. 2021 Jun 30;16(6):e0252885. doi: 10.1371/journal.pone.0252885 (PMC8244915; doi:10.1371/journal.pone.0252885)
Supplement: S2 File — CSV output of the simulation experiments presented in this paper and Python scripts used for creating the graphs. (ZIP) [file pone.0252885.s007.zip › 02OneFactorSensitivity/1RemoveNetlogoInfo/output/OneFactorSensitivity_ScenarioD_number-founder-agents_csv_out.csv]

[run number]	pioneering-probability	optimal-walking-speed	water-barrier-size	fleeing-probability	fleeing-threshold	max-simulation-duration	seed	pioneering-threshold	hours-until-dehydration	max-fleeing-pioneering-distance	current-direction	constant-population-size	dehydration	movement-in-water-speed	movement-in-water-direction	perception-radius	decision-randomness	map-coloring	thermoregulation	basal-metabolic-rate	hypothermia	energy-loss-water-movement	death-rate-in-water	water-temperature-interval	population-density	max-energy	number-founder-agents	current-speed	map-scenario	remove-old-population	min-resources	attempt-counter	[step]	sum-of-target-area-hominins	sum-of-founder-population-size-reached	crossing-success-rate-individuals	crossing-success-rate-founder-population	death-dehydration	death-exhaustion	death-hypothermia	death-left_map_land	death-left_map_water	death-random	sum-of-deaths	attempts-source-water	mean-individual-hours-water-crossing
16	0	5	10	0	0	2160	1003	1	96	99	90	true	true	2	directed	20	0.1	elevation	false	1500	false	383	0	24-31°C	0.1	45000	30	0	random	false	0	source-water	2160	1444	35	0.9993	0.7292	0	0	0	550	480	0	1030	1445	0
7	0	5	10	0	0	2160	1001	1	96	99	90	true	true	2	directed	20	0.1	elevation	false	1500	false	383	0	24-31°C	0.1	45000	40	0	random	false	0	source-water	2160	1222	21	0.9992	0.6774	0	0	0	1435	264	0	1699	1223	0
17	0	5	10	0	0	2160	1003	1	96	99	90	true	true	2	directed	20	0.1	elevation	false	1500	false	383	0	24-31°C	0.1	45000	40	0	random	false	0	source-water	2160	1487	24	0.998	0.6486	0	0	0	599	514	0	1113	1490	0
12	0	5	10	0	0	2160	1002	1	96	99	90	true	true	2	directed	20	0.1	elevation	false	1500	false	383	0	24-31°C	0.1	45000	40	0	random	false	0	source-water	2160	1750	26	0.9994	0.5909	1	0	0	1276	698	0	1975	1751	0
19	0	5	10	0	0	2160	1003	1	96	99	90	true	true	2	directed	20	0.1	elevation	false	1500	false	383	0	24-31°C	0.1	45000	60	0	random	false	0	source-water	2160	1450	13	1	0.5417	0	0	0	532	473	0	1005	1450	0
18	0	5	10	0	0	2160	1003	1	96	99	90	true	true	2	directed	20	0.1	elevation	false	1500	false	383	0	24-31°C	0.1	45000	50	0	random	false	0	source-water	2160	1451	17	0.9986	0.5862	0	0	0	556	510	0	1066	1453	0
6	0	5	10	0	0	2160	1001	1	96	99	90	true	true	2	directed	20	0.1	elevation	false	1500	false	383	0	24-31°C	0.1	45000	30	0	random	false	0	source-water	2160	1243	32	1	0.7805	0	0	0	1409	299	0	1708	1243	0
8	0	5	10	0	0	2160	1001	1	96	99	90	true	true	2	directed	20	0.1	elevation	false	1500	false	383	0	24-31°C	0.1	45000	50	0	random	false	0	source-water	2160	1211	15	0.9984	0.625	0	0	0	1386	252	0	1638	1213	0
10	0	5	10	0	0	2160	1001	1	96	99	90	true	true	2	directed	20	0.1	elevation	false	1500	false	383	0	24-31°C	0.1	45000	70	0	random	false	0	source-water	2160	1237	8	0.9968	0.4444	0	0	0	1443	295	0	1738	1241	0
9	0	5	10	0	0	2160	1001	1	96	99	90	true	true	2	directed	20	0.1	elevation	false	1500	false	383	0	24-31°C	0.1	45000	60	0	random	false	0	source-water	2160	1229	12	0.9984	0.5714	0	0	0	1391	282	0	1673	1231	0
21	0	5	10	0	0	2160	1004	1	96	99	90	true	true	2	directed	20	0.1	elevation	false	1500	false	383	0	24-31°C	0.1	45000	30	0	random	false	0	source-water	2160	1477	35	1	0.7143	0	0	0	808	479	0	1287	1477	0
23	0	5	10	0	0	2160	1004	1	96	99	90	true	true	2	directed	20	0.1	elevation	false	1500	false	383	0	24-31°C	0.1	45000	50	0	random	false	0	source-water	2160	1467	17	0.9986	0.5862	0	0	0	733	458	0	1191	1469	0
3	0	5	10	0	0	2160	1000	1	96	99	90	true	true	2	directed	20	0.1	elevation	false	1500	false	383	0	24-31°C	0.1	45000	50	0	random	false	0	source-water	2160	1639	19	0.9988	0.5758	0	0	0	1221	629	0	1850	1641	0
1	0	5	10	0	0	2160	1000	1	96	99	90	true	true	2	directed	20	0.1	elevation	false	1500	false	383	0	24-31°C	0.1	45000	30	0	random	false	0	source-water	2160	1722	38	0.9988	0.6667	0	0	0	1245	716	0	1961	1724	0
14	0	5	10	0	0	2160	1002	1	96	99	90	true	true	2	directed	20	0.1	elevation	false	1500	false	383	0	24-31°C	0.1	45000	60	0	random	false	0	source-water	2160	1708	15	0.9965	0.5172	0	0	0	1240	691	0	1931	1714	0
5	0	5	10	0	0	2160	1000	1	96	99	90	true	true	2	directed	20	0.1	elevation	false	1500	false	383	0	24-31°C	0.1	45000	70	0	random	false	0	source-water	2160	1646	10	0.9994	0.4167	0	0	0	1213	622	0	1835	1647	0
20	0	5	10	0	0	2160	1003	1	96	99	90	true	true	2	directed	20	0.1	elevation	false	1500	false	383	0	24-31°C	0.1	45000	70	0	random	false	0	source-water	2160	1440	9	0.9979	0.4286	1	0	0	615	453	0	1069	1443	0
22	0	5	10	0	0	2160	1004	1	96	99	90	true	true	2	directed	20	0.1	elevation	false	1500	false	383	0	24-31°C	0.1	45000	40	0	random	false	0	source-water	2160	1495	25	0.9993	0.6757	0	0	0	786	482	0	1268	1496	0
4	0	5	10	0	0	2160	1000	1	96	99	90	true	true	2	directed	20	0.1	elevation	false	1500	false	383	0	24-31°C	0.1	45000	60	0	random	false	0	source-water	2160	1692	14	0.9965	0.5	1	0	0	1221	663	0	1885	1698	0
2	0	5	10	0	0	2160	1000	1	96	99	90	true	true	2	directed	20	0.1	elevation	false	1500	false	383	0	24-31°C	0.1	45000	40	0	random	false	0	source-water	2160	1695	27	1	0.6429	0	0	0	1377	681	0	2058	1695	0
25	0	5	10	0	0	2160	1004	1	96	99	90	true	true	2	directed	20	0.1	elevation	false	1500	false	383	0	24-31°C	0.1	45000	70	0	random	false	0	source-water	2160	1487	11	1	0.5238	0	0	0	771	453	0	1224	1487	0
11	0	5	10	0	0	2160	1002	1	96	99	90	true	true	2	directed	20	0.1	elevation	false	1500	false	383	0	24-31°C	0.1	45000	30	0	random	false	0	source-water	2160	1738	38	0.9971	0.6552	0	0	0	1285	715	0	2000	1743	0
13	0	5	10	0	0	2160	1002	1	96	99	90	true	true	2	directed	20	0.1	elevation	false	1500	false	383	0	24-31°C	0.1	45000	50	0	random	false	0	source-water	2160	1752	20	0.9972	0.5714	0	0	0	1271	731	0	2002	1757	0
15	0	5	10	0	0	2160	1002	1	96	99	90	true	true	2	directed	20	0.1	elevation	false	1500	false	383	0	24-31°C	0.1	45000	70	0	random	false	0	source-water	2160	1763	12	0.9994	0.48	0	0	0	1275	775	0	2050	1764	0
24	0	5	10	0	0	2160	1004	1	96	99	90	true	true	2	directed	20	0.1	elevation	false	1500	false	383	0	24-31°C	0.1	45000	60	0	random	false	0	source-water	2160	1469	14	1	0.5833	1	0	0	775	455	0	1231	1469	0
26	0	5	10	0	0	2160	1005	1	96	99	90	true	true	2	directed	20	0.1	elevation	false	1500	false	383	0	24-31°C	0.1	45000	30	0	random	false	0	source-water	2160	1836	46	0.9978	0.7541	0	0	0	1669	751	0	2420	1840	0
30	0	5	10	0	0	2160	1005	1	96	99	90	true	true	2	directed	20	0.1	elevation	false	1500	false	383	0	24-31°C	0.1	45000	70	0	random	false	0	source-water	2160	1879	16	0.9989	0.5926	0	0	0	1715	772	0	2487	1881	0
31	0	5	10	0	0	2160	1006	1	96	99	90	true	true	2	directed	20	0.1	elevation	false	1500	false	383	0	24-31°C	0.1	45000	30	0	random	false	0	source-water	2160	1494	34	1	0.68	1	0	0	1437	447	0	1885	1494	0
32	0	5	10	0	0	2160	1006	1	96	99	90	true	true	2	directed	20	0.1	elevation	false	1500	false	383	0	24-31°C	0.1	45000	40	0	random	false	0	source-water	2160	1473	22	0.998	0.5946	0	0	0	1466	430	0	1896	1476	0
34	0	5	10	0	0	2160	1006	1	96	99	90	true	true	2	directed	20	0.1	elevation	false	1500	false	383	0	24-31°C	0.1	45000	60	0	random	false	0	source-water	2160	1470	13	0.998	0.52	0	0	0	1412	455	0	1867	1473	0
28	0	5	10	0	0	2160	1005	1	96	99	90	true	true	2	directed	20	0.1	elevation	false	1500	false	383	0	24-31°C	0.1	45000	50	0	random	false	0	source-water	2160	1883	24	0.9984	0.6316	0	0	0	1657	799	0	2456	1886	0
33	0	5	10	0	0	2160	1006	1	96	99	90	true	true	2	directed	20	0.1	elevation	false	1500	false	383	0	24-31°C	0.1	45000	50	0	random	false	0	source-water	2160	1493	17	0.998	0.5667	1	0	0	1438	440	0	1879	1496	0
27	0	5	10	0	0	2160	1005	1	96	99	90	true	true	2	directed	20	0.1	elevation	false	1500	false	383	0	24-31°C	0.1	45000	40	0	random	false	0	source-water	2160	1881	33	0.9995	0.7021	1	0	0	1614	765	0	2380	1882	0
53	0	5	10	0	0	2160	1010	1	96	99	90	true	true	2	directed	20	0.1	elevation	false	1500	false	383	0	24-31°C	0.1	45000	50	0	random	false	0	source-water	2160	1631	20	0.9982	0.6061	0	0	0	1141	609	0	1750	1634	0
46	0	5	10	0	0	2160	1009	1	96	99	90	true	true	2	directed	20	0.1	elevation	false	1500	false	383	0	24-31°C	0.1	45000	30	0	random	false	0	source-water	2160	1639	38	1	0.6909	0	0	0	686	611	0	1297	1639	0
39	0	5	10	0	0	2160	1007	1	96	99	90	true	true	2	directed	20	0.1	elevation	false	1500	false	383	0	24-31°C	0.1	45000	60	0	random	false	0	source-water	2160	1536	15	0.9993	0.5769	0	0	0	1000	507	0	1507	1537	0
52	0	5	10	0	0	2160	1010	1	96	99	90	true	true	2	directed	20	0.1	elevation	false	1500	false	383	0	24-31°C	0.1	45000	40	0	random	false	0	source-water	2160	1596	27	0.9994	0.675	2	0	0	1103	591	0	1696	1597	0
36	0	5	10	0	0	2160	1007	1	96	99	90	true	true	2	directed	20	0.1	elevation	false	1500	false	383	0	24-31°C	0.1	45000	30	0	random	false	0	source-water	2160	1560	37	1	0.7115	0	0	0	939	549	0	1488	1560	0
35	0	5	10	0	0	2160	1006	1	96	99	90	true	true	2	directed	20	0.1	elevation	false	1500	false	383	0	24-31°C	0.1	45000	70	0	random	false	0	source-water	2160	1476	10	0.998	0.4762	1	0	0	1372	422	0	1795	1479	0
37	0	5	10	0	0	2160	1007	1	96	99	90	true	true	2	directed	20	0.1	elevation	false	1500	false	383	0	24-31°C	0.1	45000	40	0	random	false	0	source-water	2160	1566	27	0.9994	0.6923	0	0	0	914	551	0	1465	1567	0
54	0	5	10	0	0	2160	1010	1	96	99	90	true	true	2	directed	20	0.1	elevation	false	1500	false	383	0	24-31°C	0.1	45000	60	0	random	false	0	source-water	2160	1590	14	1	0.5185	0	0	0	1115	609	0	1724	1590	0
47	0	5	10	0	0	2160	1009	1	96	99	90	true	true	2	directed	20	0.1	elevation	false	1500	false	383	0	24-31°C	0.1	45000	40	0	random	false	0	source-water	2160	1641	27	0.9994	0.6585	0	0	0	675	631	0	1306	1642	0
43	0	5	10	0	0	2160	1008	1	96	99	90	true	true	2	directed	20	0.1	elevation	false	1500	false	383	0	24-31°C	0.1	45000	50	0	random	false	0	source-water	2160	1416	16	0.9972	0.5714	0	0	0	1026	533	0	1559	1420	0
51	0	5	10	0	0	2160	1010	1	96	99	90	true	true	2	directed	20	0.1	elevation	false	1500	false	383	0	24-31°C	0.1	45000	30	0	random	false	0	source-water	2160	1537	37	0.9987	0.7255	0	0	0	1022	546	0	1568	1539	0
48	0	5	10	0	0	2160	1009	1	96	99	90	true	true	2	directed	20	0.1	elevation	false	1500	false	383	0	24-31°C	0.1	45000	50	0	random	false	0	source-water	2160	1641	19	0.9994	0.5758	0	0	0	707	638	0	1345	1642	0
45	0	5	10	0	0	2160	1008	1	96	99	90	true	true	2	directed	20	0.1	elevation	false	1500	false	383	0	24-31°C	0.1	45000	70	0	random	false	0	source-water	2160	1440	10	0.9972	0.4762	0	0	0	1041	580	0	1621	1444	0
29	0	5	10	0	0	2160	1005	1	96	99	90	true	true	2	directed	20	0.1	elevation	false	1500	false	383	0	24-31°C	0.1	45000	60	0	random	false	0	source-water	2160	1804	19	0.9983	0.6333	0	0	0	1654	717	0	2371	1807	0
49	0	5	10	0	0	2160	1009	1	96	99	90	true	true	2	directed	20	0.1	elevation	false	1500	false	383	0	24-31°C	0.1	45000	60	0	random	false	0	source-water	2160	1610	14	0.9994	0.5185	2	0	0	686	638	0	1326	1611	0
38	0	5	10	0	0	2160	1007	1	96	99	90	true	true	2	directed	20	0.1	elevation	false	1500	false	383	0	24-31°C	0.1	45000	50	0	random	false	0	source-water	2160	1572	21	0.9987	0.6774	0	0	0	956	557	0	1513	1574	0
44	0	5	10	0	0	2160	1008	1	96	99	90	true	true	2	directed	20	0.1	elevation	false	1500	false	383	0	24-31°C	0.1	45000	60	0	random	false	0	source-water	2160	1479	13	1	0.52	0	0	0	1017	553	0	1570	1479	0
50	0	5	10	0	0	2160	1009	1	96	99	90	true	true	2	directed	20	0.1	elevation	false	1500	false	383	0	24-31°C	0.1	45000	70	0	random	false	0	source-water	2160	1701	12	0.9977	0.5	1	0	0	683	693	0	1377	1705	0
40	0	5	10	0	0	2160	1007	1	96	99	90	true	true	2	directed	20	0.1	elevation	false	1500	false	383	0	24-31°C	0.1	45000	70	0	random	false	0	source-water	2160	1623	13	0.9969	0.5652	2	0	0	969	572	0	1543	1628	0
60	0	5	10	0	0	2160	1011	1	96	99	90	true	true	2	directed	20	0.1	elevation	false	1500	false	383	0	24-31°C	0.1	45000	70	0	random	false	0	source-water	2160	1522	11	0.9993	0.5	0	0	0	744	521	0	1265	1523	0
57	0	5	10	0	0	2160	1011	1	96	99	90	true	true	2	directed	20	0.1	elevation	false	1500	false	383	0	24-31°C	0.1	45000	40	0	random	false	0	source-water	2160	1563	25	0.9994	0.641	0	0	0	792	602	0	1394	1564	0
62	0	5	10	0	0	2160	1012	1	96	99	90	true	true	2	directed	20	0.1	elevation	false	1500	false	383	0	24-31°C	0.1	45000	40	0	random	false	0	source-water	2160	1660	24	0.9988	0.5714	1	0	0	1211	658	0	1870	1662	0
59	0	5	10	0	0	2160	1011	1	96	99	90	true	true	2	directed	20	0.1	elevation	false	1500	false	383	0	24-31°C	0.1	45000	60	0	random	false	0	source-water	2160	1521	13	1	0.52	0	0	0	795	554	0	1349	1521	0
58	0	5	10	0	0	2160	1011	1	96	99	90	true	true	2	directed	20	0.1	elevation	false	1500	false	383	0	24-31°C	0.1	45000	50	0	random	false	0	source-water	2160	1579	18	0.9994	0.5625	1	0	0	786	601	0	1388	1580	0
41	0	5	10	0	0	2160	1008	1	96	99	90	true	true	2	directed	20	0.1	elevation	false	1500	false	383	0	24-31°C	0.1	45000	30	0	random	false	0	source-water	2160	1446	32	0.9972	0.6667	0	0	0	968	546	0	1514	1450	0
55	0	5	10	0	0	2160	1010	1	96	99	90	true	true	2	directed	20	0.1	elevation	false	1500	false	383	0	24-31°C	0.1	45000	70	0	random	false	0	source-water	2160	1581	11	0.9994	0.4783	0	0	0	1049	568	0	1617	1582	0
56	0	5	10	0	0	2160	1011	1	96	99	90	true	true	2	directed	20	0.1	elevation	false	1500	false	383	0	24-31°C	0.1	45000	30	0	random	false	0	source-water	2160	1575	35	1	0.6604	0	0	0	781	580	0	1361	1575	0
42	0	5	10	0	0	2160	1008	1	96	99	90	true	true	2	directed	20	0.1	elevation	false	1500	false	383	0	24-31°C	0.1	45000	40	0	random	false	0	source-water	2160	1415	22	0.9979	0.6286	0	0	0	989	535	0	1524	1418	0
63	0	5	10	0	0	2160	1012	1	96	99	90	true	true	2	directed	20	0.1	elevation	false	1500	false	383	0	24-31°C	0.1	45000	50	0	random	false	0	source-water	2160	1640	16	0.9988	0.4848	1	0	0	1158	654	0	1813	1642	0
64	0	5	10	0	0	2160	1012	1	96	99	90	true	true	2	directed	20	0.1	elevation	false	1500	false	383	0	24-31°C	0.1	45000	60	0	random	false	0	source-water	2160	1646	12	0.9994	0.4444	0	0	0	1159	680	0	1839	1647	0
65	0	5	10	0	0	2160	1012	1	96	99	90	true	true	2	directed	20	0.1	elevation	false	1500	false	383	0	24-31°C	0.1	45000	70	0	random	false	0	source-water	2160	1679	10	0.9964	0.4167	1	0	0	1125	695	0	1821	1685	0
61	0	5	10	0	0	2160	1012	1	96	99	90	true	true	2	directed	20	0.1	elevation	false	1500	false	383	0	24-31°C	0.1	45000	30	0	random	false	0	source-water	2160	1636	37	0.9988	0.6727	0	0	0	1141	620	0	1761	1638	0
66	0	5	10	0	0	2160	1013	1	96	99	90	true	true	2	directed	20	0.1	elevation	false	1500	false	383	0	24-31°C	0.1	45000	30	0	random	false	0	source-water	2160	1475	35	0.9993	0.7143	0	0	0	1105	432	0	1537	1476	0
67	0	5	10	0	0	2160	1013	1	96	99	90	true	true	2	directed	20	0.1	elevation	false	1500	false	383	0	24-31°C	0.1	45000	40	0	random	false	0	source-water	2160	1465	24	0.998	0.6486	0	0	0	1074	452	0	1526	1468	0
83	0	5	10	0	0	2160	1016	1	96	99	90	true	true	2	directed	20	0.1	elevation	false	1500	false	383	0	24-31°C	0.1	45000	50	0	random	false	0	source-water	2160	1679	19	0.9988	0.5588	1	0	0	1008	723	0	1732	1681	0
68	0	5	10	0	0	2160	1013	1	96	99	90	true	true	2	directed	20	0.1	elevation	false	1500	false	383	0	24-31°C	0.1	45000	50	0	random	false	0	source-water	2160	1461	18	1	0.6207	1	0	0	1125	458	0	1584	1461	0
73	0	5	10	0	0	2160	1014	1	96	99	90	true	true	2	directed	20	0.1	elevation	false	1500	false	383	0	24-31°C	0.1	45000	50	0	random	false	0	source-water	2160	1808	23	0.9994	0.6389	0	0	0	1333	595	0	1928	1809	0
85	0	5	10	0	0	2160	1016	1	96	99	90	true	true	2	directed	20	0.1	elevation	false	1500	false	383	0	24-31°C	0.1	45000	70	0	random	false	0	source-water	2160	1694	11	1	0.4583	1	0	0	986	730	0	1717	1694	0
70	0	5	10	0	0	2160	1013	1	96	99	90	true	true	2	directed	20	0.1	elevation	false	1500	false	383	0	24-31°C	0.1	45000	70	0	random	false	0	source-water	2160	1455	10	1	0.4762	1	0	0	1114	429	0	1544	1455	0
69	0	5	10	0	0	2160	1013	1	96	99	90	true	true	2	directed	20	0.1	elevation	false	1500	false	383	0	24-31°C	0.1	45000	60	0	random	false	0	source-water	2160	1447	14	1	0.5833	0	0	0	1095	464	0	1559	1447	0
86	0	5	10	0	0	2160	1017	1	96	99	90	true	true	2	directed	20	0.1	elevation	false	1500	false	383	0	24-31°C	0.1	45000	30	0	random	false	0	source-water	2160	1601	37	0.9969	0.6852	0	0	0	1395	611	0	2006	1606	0
71	0	5	10	0	0	2160	1014	1	96	99	90	true	true	2	directed	20	0.1	elevation	false	1500	false	383	0	24-31°C	0.1	45000	30	0	random	false	0	source-water	2160	1834	42	0.9995	0.6885	0	0	0	1340	636	0	1976	1835	0
87	0	5	10	0	0	2160	1017	1	96	99	90	true	true	2	directed	20	0.1	elevation	false	1500	false	383	0	24-31°C	0.1	45000	40	0	random	false	0	source-water	2160	1600	25	0.9975	0.625	0	0	0	1326	619	0	1945	1604	0
84	0	5	10	0	0	2160	1016	1	96	99	90	true	true	2	directed	20	0.1	elevation	false	1500	false	383	0	24-31°C	0.1	45000	60	0	random	false	0	source-water	2160	1711	15	0.9959	0.5172	0	0	0	1015	749	0	1764	1718	0
82	0	5	10	0	0	2160	1016	1	96	99	90	true	true	2	directed	20	0.1	elevation	false	1500	false	383	0	24-31°C	0.1	45000	40	0	random	false	0	source-water	2160	1733	27	0.9994	0.6279	0	0	0	1101	749	0	1850	1734	0
72	0	5	10	0	0	2160	1014	1	96	99	90	true	true	2	directed	20	0.1	elevation	false	1500	false	383	0	24-31°C	0.1	45000	40	0	random	false	0	source-water	2160	1755	29	1	0.6591	0	0	0	1351	566	0	1917	1755	0
81	0	5	10	0	0	2160	1016	1	96	99	90	true	true	2	directed	20	0.1	elevation	false	1500	false	383	0	24-31°C	0.1	45000	30	0	random	false	0	source-water	2160	1694	38	0.9988	0.6667	0	0	0	959	720	0	1679	1696	0
76	0	5	10	0	0	2160	1015	1	96	99	90	true	true	2	directed	20	0.1	elevation	false	1500	false	383	0	24-31°C	0.1	45000	30	0	random	false	0	source-water	2160	1394	27	0.9971	0.5745	0	0	0	2143	508	0	2651	1398	0
74	0	5	10	0	0	2160	1014	1	96	99	90	true	true	2	directed	20	0.1	elevation	false	1500	false	383	0	24-31°C	0.1	45000	60	0	random	false	0	source-water	2160	1775	17	0.9989	0.5667	1	0	0	1338	600	0	1939	1777	0
90	0	5	10	0	0	2160	1017	1	96	99	90	true	true	2	directed	20	0.1	elevation	false	1500	false	383	0	24-31°C	0.1	45000	70	0	random	false	0	source-water	2160	1534	10	0.998	0.4545	0	0	0	1282	592	0	1874	1537	0
75	0	5	10	0	0	2160	1014	1	96	99	90	true	true	2	directed	20	0.1	elevation	false	1500	false	383	0	24-31°C	0.1	45000	70	0	random	false	0	source-water	2160	1780	13	0.9983	0.52	0	0	0	1331	607	0	1938	1783	0
88	0	5	10	0	0	2160	1017	1	96	99	90	true	true	2	directed	20	0.1	elevation	false	1500	false	383	0	24-31°C	0.1	45000	50	0	random	false	0	source-water	2160	1570	18	0.9975	0.5806	0	0	0	1303	597	0	1900	1574	0
96	0	5	10	0	0	2160	1019	1	96	99	90	true	true	2	directed	20	0.1	elevation	false	1500	false	383	0	24-31°C	0.1	45000	30	0	random	false	0	source-water	2160	1745	40	0.9977	0.6897	0	0	0	777	818	0	1595	1749	0
89	0	5	10	0	0	2160	1017	1	96	99	90	true	true	2	directed	20	0.1	elevation	false	1500	false	383	0	24-31°C	0.1	45000	60	0	random	false	0	source-water	2160	1586	14	0.9987	0.5385	0	0	0	1282	611	0	1893	1588	0
98	0	5	10	0	0	2160	1019	1	96	99	90	true	true	2	directed	20	0.1	elevation	false	1500	false	383	0	24-31°C	0.1	45000	50	0	random	false	0	source-water	2160	1803	20	0.9983	0.5556	0	0	0	842	869	0	1711	1806	0
79	0	5	10	0	0	2160	1015	1	96	99	90	true	true	2	directed	20	0.1	elevation	false	1500	false	383	0	24-31°C	0.1	45000	60	0	random	false	0	source-water	2160	1396	10	0.9979	0.4348	0	0	0	2120	516	0	2636	1399	0
92	0	5	10	0	0	2160	1018	1	96	99	90	true	true	2	directed	20	0.1	elevation	false	1500	false	383	0	24-31°C	0.1	45000	40	0	random	false	0	source-water	2160	1635	19	0.9982	0.4634	0	0	0	965	655	0	1620	1638	0
78	0	5	10	0	0	2160	1015	1	96	99	90	true	true	2	directed	20	0.1	elevation	false	1500	false	383	0	24-31°C	0.1	45000	50	0	random	false	0	source-water	2160	1375	13	0.9978	0.4643	0	0	0	2201	497	0	2698	1378	0
80	0	5	10	0	0	2160	1015	1	96	99	90	true	true	2	directed	20	0.1	elevation	false	1500	false	383	0	24-31°C	0.1	45000	70	0	random	false	0	source-water	2160	1443	8	0.9986	0.381	0	0	0	2290	490	0	2780	1445	0
93	0	5	10	0	0	2160	1018	1	96	99	90	true	true	2	directed	20	0.1	elevation	false	1500	false	383	0	24-31°C	0.1	45000	50	0	random	false	0	source-water	2160	1660	11	0.9988	0.3333	1	0	0	900	658	0	1559	1662	0
91	0	5	10	0	0	2160	1018	1	96	99	90	true	true	2	directed	20	0.1	elevation	false	1500	false	383	0	24-31°C	0.1	45000	30	0	random	false	0	source-water	2160	1655	30	0.9994	0.5455	0	0	0	976	682	0	1658	1656	0
100	0	5	10	0	0	2160	1019	1	96	99	90	true	true	2	directed	20	0.1	elevation	false	1500	false	383	0	24-31°C	0.1	45000	70	0	random	false	0	source-water	2160	1777	12	0.9978	0.48	0	0	0	801	869	0	1670	1781	0
97	0	5	10	0	0	2160	1019	1	96	99	90	true	true	2	directed	20	0.1	elevation	false	1500	false	383	0	24-31°C	0.1	45000	40	0	random	false	0	source-water	2160	1784	27	0.9972	0.6	0	0	0	769	883	0	1652	1789	0
101	0	5	10	0	0	2160	1020	1	96	99	90	true	true	2	directed	20	0.1	elevation	false	1500	false	383	0	24-31°C	0.1	45000	30	0	random	false	0	source-water	2160	1578	37	1	0.6981	0	0	0	1557	600	0	2157	1578	0
94	0	5	10	0	0	2160	1018	1	96	99	90	true	true	2	directed	20	0.1	elevation	false	1500	false	383	0	24-31°C	0.1	45000	60	0	random	false	0	source-water	2160	1676	9	0.9988	0.3214	0	0	0	993	665	0	1658	1678	0
104	0	5	10	0	0	2160	1020	1	96	99	90	true	true	2	directed	20	0.1	elevation	false	1500	false	383	0	24-31°C	0.1	45000	60	0	random	false	0	source-water	2160	1546	15	0.9994	0.5769	0	0	0	1586	561	0	2147	1547	0
99	0	5	10	0	0	2160	1019	1	96	99	90	true	true	2	directed	20	0.1	elevation	false	1500	false	383	0	24-31°C	0.1	45000	60	0	random	false	0	source-water	2160	1810	15	0.9994	0.5	0	0	0	791	886	0	1677	1811	0
111	0	5	10	0	0	2160	1022	1	96	99	90	true	true	2	directed	20	0.1	elevation	false	1500	false	383	0	24-31°C	0.1	45000	30	0	random	false	0	source-water	2160	1283	28	0.9984	0.6512	0	0	0	916	266	0	1182	1285	0
102	0	5	10	0	0	2160	1020	1	96	99	90	true	true	2	directed	20	0.1	elevation	false	1500	false	383	0	24-31°C	0.1	45000	40	0	random	false	0	source-water	2160	1581	25	0.9968	0.625	0	0	0	1579	578	0	2157	1586	0
106	0	5	10	0	0	2160	1021	1	96	99	90	true	true	2	directed	20	0.1	elevation	false	1500	false	383	0	24-31°C	0.1	45000	30	0	random	false	0	source-water	2160	1583	34	1	0.6415	0	0	0	891	561	0	1452	1583	0
95	0	5	10	0	0	2160	1018	1	96	99	90	true	true	2	directed	20	0.1	elevation	false	1500	false	383	0	24-31°C	0.1	45000	70	0	random	false	0	source-water	2160	1656	6	1	0.25	0	0	0	951	681	0	1632	1656	0
103	0	5	10	0	0	2160	1020	1	96	99	90	true	true	2	directed	20	0.1	elevation	false	1500	false	383	0	24-31°C	0.1	45000	50	0	random	false	0	source-water	2160	1574	19	0.9975	0.5938	1	0	0	1632	598	0	2231	1578	0
118	0	5	10	0	0	2160	1023	1	96	99	90	true	true	2	directed	20	0.1	elevation	false	1500	false	383	0	24-31°C	0.1	45000	50	0	random	false	0	source-water	2160	1711	20	0.9988	0.5882	1	0	0	768	691	0	1460	1713	0
116	0	5	10	0	0	2160	1023	1	96	99	90	true	true	2	directed	20	0.1	elevation	false	1500	false	383	0	24-31°C	0.1	45000	30	0	random	false	0	source-water	2160	1657	37	1	0.6727	1	0	0	702	634	0	1337	1657	0
105	0	5	10	0	0	2160	1020	1	96	99	90	true	true	2	directed	20	0.1	elevation	false	1500	false	383	0	24-31°C	0.1	45000	70	0	random	false	0	source-water	2160	1554	12	0.9981	0.5455	0	0	0	1557	576	0	2133	1557	0
77	0	5	10	0	0	2160	1015	1	96	99	90	true	true	2	directed	20	0.1	elevation	false	1500	false	383	0	24-31°C	0.1	45000	40	0	random	false	0	source-water	2160	1380	19	0.9993	0.5429	0	0	0	2182	464	0	2646	1381	0
107	0	5	10	0	0	2160	1021	1	96	99	90	true	true	2	directed	20	0.1	elevation	false	1500	false	383	0	24-31°C	0.1	45000	40	0	random	false	0	source-water	2160	1599	23	0.9994	0.575	0	0	0	876	565	0	1441	1600	0
113	0	5	10	0	0	2160	1022	1	96	99	90	true	true	2	directed	20	0.1	elevation	false	1500	false	383	0	24-31°C	0.1	45000	50	0	random	false	0	source-water	2160	1259	16	0.9976	0.64	0	0	0	879	283	0	1162	1262	0
112	0	5	10	0	0	2160	1022	1	96	99	90	true	true	2	directed	20	0.1	elevation	false	1500	false	383	0	24-31°C	0.1	45000	40	0	random	false	0	source-water	2160	1287	21	1	0.6563	0	0	0	910	300	0	1210	1287	0
120	0	5	10	0	0	2160	1023	1	96	99	90	true	true	2	directed	20	0.1	elevation	false	1500	false	383	0	24-31°C	0.1	45000	70	0	random	false	0	source-water	2160	1645	11	1	0.4583	0	0	0	739	651	0	1390	1645	0
109	0	5	10	0	0	2160	1021	1	96	99	90	true	true	2	directed	20	0.1	elevation	false	1500	false	383	0	24-31°C	0.1	45000	60	0	random	false	0	source-water	2160	1584	13	0.9987	0.5	0	0	0	888	569	0	1457	1586	0
115	0	5	10	0	0	2160	1022	1	96	99	90	true	true	2	directed	20	0.1	elevation	false	1500	false	383	0	24-31°C	0.1	45000	70	0	random	false	0	source-water	2160	1281	9	0.9969	0.5	0	0	0	857	295	0	1152	1285	0
108	0	5	10	0	0	2160	1021	1	96	99	90	true	true	2	directed	20	0.1	elevation	false	1500	false	383	0	24-31°C	0.1	45000	50	0	random	false	0	source-water	2160	1601	18	0.9988	0.5625	0	0	0	870	568	0	1438	1603	0
119	0	5	10	0	0	2160	1023	1	96	99	90	true	true	2	directed	20	0.1	elevation	false	1500	false	383	0	24-31°C	0.1	45000	60	0	random	false	0	source-water	2160	1707	15	1	0.5357	1	0	0	703	685	0	1389	1707	0
114	0	5	10	0	0	2160	1022	1	96	99	90	true	true	2	directed	20	0.1	elevation	false	1500	false	383	0	24-31°C	0.1	45000	60	0	random	false	0	source-water	2160	1288	11	0.9977	0.5	0	0	0	879	317	0	1196	1291	0
117	0	5	10	0	0	2160	1023	1	96	99	90	true	true	2	directed	20	0.1	elevation	false	1500	false	383	0	24-31°C	0.1	45000	40	0	random	false	0	source-water	2160	1699	26	0.9988	0.6047	0	0	0	708	681	0	1389	1701	0
110	0	5	10	0	0	2160	1021	1	96	99	90	true	true	2	directed	20	0.1	elevation	false	1500	false	383	0	24-31°C	0.1	45000	70	0	random	false	0	source-water	2160	1611	10	1	0.4348	0	0	0	860	583	0	1443	1611	0
123	0	5	10	0	0	2160	1024	1	96	99	90	true	true	2	directed	20	0.1	elevation	false	1500	false	383	0	24-31°C	0.1	45000	50	0	random	false	0	source-water	2160	1695	20	0.9994	0.5882	1	0	0	921	633	0	1555	1696	0
121	0	5	10	0	0	2160	1024	1	96	99	90	true	true	2	directed	20	0.1	elevation	false	1500	false	383	0	24-31°C	0.1	45000	30	0	random	false	0	source-water	2160	1654	37	0.9976	0.6727	0	0	0	949	597	0	1546	1658	0
122	0	5	10	0	0	2160	1024	1	96	99	90	true	true	2	directed	20	0.1	elevation	false	1500	false	383	0	24-31°C	0.1	45000	40	0	random	false	0	source-water	2160	1689	27	0.9988	0.6429	1	0	0	890	609	0	1500	1691	0
131	0	5	10	0	0	2160	1026	1	96	99	90	true	true	2	directed	20	0.1	elevation	false	1500	false	383	0	24-31°C	0.1	45000	30	0	random	false	0	source-water	2160	1662	37	0.9988	0.6727	0	0	0	1369	626	0	1995	1664	0
133	0	5	10	0	0	2160	1026	1	96	99	90	true	true	2	directed	20	0.1	elevation	false	1500	false	383	0	24-31°C	0.1	45000	50	0	random	false	0	source-water	2160	1632	18	1	0.5455	1	0	0	1352	599	0	1952	1632	0
127	0	5	10	0	0	2160	1025	1	96	99	90	true	true	2	directed	20	0.1	elevation	false	1500	false	383	0	24-31°C	0.1	45000	40	0	random	false	0	source-water	2160	1631	21	0.9969	0.5122	0	0	0	1257	836	0	2093	1636	0
125	0	5	10	0	0	2160	1024	1	96	99	90	true	true	2	directed	20	0.1	elevation	false	1500	false	383	0	24-31°C	0.1	45000	70	0	random	false	0	source-water	2160	1720	13	1	0.52	0	0	0	974	636	0	1610	1720	0
124	0	5	10	0	0	2160	1024	1	96	99	90	true	true	2	directed	20	0.1	elevation	false	1500	false	383	0	24-31°C	0.1	45000	60	0	random	false	0	source-water	2160	1729	16	0.9983	0.5517	1	0	0	958	639	0	1598	1732	0
132	0	5	10	0	0	2160	1026	1	96	99	90	true	true	2	directed	20	0.1	elevation	false	1500	false	383	0	24-31°C	0.1	45000	40	0	random	false	0	source-water	2160	1687	25	1	0.5952	2	0	0	1396	645	0	2043	1687	0
135	0	5	10	0	0	2160	1026	1	96	99	90	true	true	2	directed	20	0.1	elevation	false	1500	false	383	0	24-31°C	0.1	45000	70	0	random	false	0	source-water	2160	1664	11	0.9994	0.4583	0	0	0	1405	609	0	2014	1665	0
134	0	5	10	0	0	2160	1026	1	96	99	90	true	true	2	directed	20	0.1	elevation	false	1500	false	383	0	24-31°C	0.1	45000	60	0	random	false	0	source-water	2160	1671	14	1	0.5	0	0	0	1377	614	0	1991	1671	0
126	0	5	10	0	0	2160	1025	1	96	99	90	true	true	2	directed	20	0.1	elevation	false	1500	false	383	0	24-31°C	0.1	45000	30	0	random	false	0	source-water	2160	1567	31	0.9962	0.5962	0	0	0	1305	786	0	2091	1573	0
129	0	5	10	0	0	2160	1025	1	96	99	90	true	true	2	directed	20	0.1	elevation	false	1500	false	383	0	24-31°C	0.1	45000	60	0	random	false	0	source-water	2160	1650	13	0.9982	0.4643	0	0	0	1202	827	0	2029	1653	0
130	0	5	10	0	0	2160	1025	1	96	99	90	true	true	2	directed	20	0.1	elevation	false	1500	false	383	0	24-31°C	0.1	45000	70	0	random	false	0	source-water	2160	1637	10	0.9988	0.4348	0	0	0	1257	837	0	2094	1639	0
128	0	5	10	0	0	2160	1025	1	96	99	90	true	true	2	directed	20	0.1	elevation	false	1500	false	383	0	24-31°C	0.1	45000	50	0	random	false	0	source-water	2160	1655	16	0.9964	0.4848	0	0	0	1260	850	0	2110	1661	0
