# Supplementary material for: Discovering the opposite shore: How did hominins cross sea straits?
Source: PLoS One. 2021 Jun 30;16(6):e0252885. doi: 10.1371/journal.pone.0252885 (PMC8244915; doi:10.1371/journal.pone.0252885)
Supplement: S2 File — CSV output of the simulation experiments presented in this paper and Python scripts used for creating the graphs. (ZIP) [file pone.0252885.s007.zip › 02OneFactorSensitivity/1RemoveNetlogoInfo/output/OneFactorSensitivity_ScenarioD_population-density_csv_out.csv]

[run number]	pioneering-probability	optimal-walking-speed	water-barrier-size	fleeing-probability	fleeing-threshold	max-simulation-duration	seed	pioneering-threshold	hours-until-dehydration	max-fleeing-pioneering-distance	current-direction	constant-population-size	dehydration	movement-in-water-speed	movement-in-water-direction	perception-radius	decision-randomness	map-coloring	thermoregulation	basal-metabolic-rate	hypothermia	energy-loss-water-movement	death-rate-in-water	water-temperature-interval	population-density	max-energy	number-founder-agents	current-speed	map-scenario	remove-old-population	min-resources	attempt-counter	[step]	sum-of-target-area-hominins	sum-of-founder-population-size-reached	crossing-success-rate-individuals	crossing-success-rate-founder-population	death-dehydration	death-exhaustion	death-hypothermia	death-left_map_land	death-left_map_water	death-random	sum-of-deaths	attempts-source-water	mean-individual-hours-water-crossing
16	0	5	10	0	0	2160	1003	1	96	99	90	true	true	2	directed	20	0.1	elevation	false	1500	false	383	0	24-31°C	0.025	45000	50	0	random	false	0	source-water	2160	354	0	1	0	0	0	0	130	111	0	241	354	0
11	0	5	10	0	0	2160	1002	1	96	99	90	true	true	2	directed	20	0.1	elevation	false	1500	false	383	0	24-31°C	0.025	45000	50	0	random	false	0	source-water	2160	458	1	0.9978	0.1111	0	0	0	327	204	0	531	459	0
1	0	5	10	0	0	2160	1000	1	96	99	90	true	true	2	directed	20	0.1	elevation	false	1500	false	383	0	24-31°C	0.025	45000	50	0	random	false	0	source-water	2160	441	0	0.9977	0	0	0	0	312	187	0	499	442	0
6	0	5	10	0	0	2160	1001	1	96	99	90	true	true	2	directed	20	0.1	elevation	false	1500	false	383	0	24-31°C	0.025	45000	50	0	random	false	0	source-water	2160	303	0	1	0	1	0	0	315	60	0	376	303	0
21	0	5	10	0	0	2160	1004	1	96	99	90	true	true	2	directed	20	0.1	elevation	false	1500	false	383	0	24-31°C	0.025	45000	50	0	random	false	0	source-water	2160	353	1	1	0.1429	1	0	0	164	95	0	260	353	0
7	0	5	10	0	0	2160	1001	1	96	99	90	true	true	2	directed	20	0.1	elevation	false	1500	false	383	0	24-31°C	0.05	45000	50	0	random	false	0	source-water	2160	618	4	1	0.3333	0	0	0	673	150	0	823	618	0
26	0	5	10	0	0	2160	1005	1	96	99	90	true	true	2	directed	20	0.1	elevation	false	1500	false	383	0	24-31°C	0.025	45000	50	0	random	false	0	source-water	2160	457	3	0.9956	0.3333	0	0	0	387	198	0	585	459	0
17	0	5	10	0	0	2160	1003	1	96	99	90	true	true	2	directed	20	0.1	elevation	false	1500	false	383	0	24-31°C	0.05	45000	50	0	random	false	0	source-water	2160	743	6	1	0.4	0	0	0	276	254	0	530	743	0
12	0	5	10	0	0	2160	1002	1	96	99	90	true	true	2	directed	20	0.1	elevation	false	1500	false	383	0	24-31°C	0.05	45000	50	0	random	false	0	source-water	2160	870	7	0.9977	0.4118	0	0	0	683	381	0	1064	872	0
31	0	5	10	0	0	2160	1006	1	96	99	90	true	true	2	directed	20	0.1	elevation	false	1500	false	383	0	24-31°C	0.025	45000	50	0	random	false	0	source-water	2160	365	2	1	0.2857	0	0	0	350	110	0	460	365	0
22	0	5	10	0	0	2160	1004	1	96	99	90	true	true	2	directed	20	0.1	elevation	false	1500	false	383	0	24-31°C	0.05	45000	50	0	random	false	0	source-water	2160	731	5	0.9986	0.3333	0	0	0	362	234	0	596	732	0
2	0	5	10	0	0	2160	1000	1	96	99	90	true	true	2	directed	20	0.1	elevation	false	1500	false	383	0	24-31°C	0.05	45000	50	0	random	false	0	source-water	2160	826	6	0.9964	0.3529	0	0	0	618	328	0	946	829	0
36	0	5	10	0	0	2160	1007	1	96	99	90	true	true	2	directed	20	0.1	elevation	false	1500	false	383	0	24-31°C	0.025	45000	50	0	random	false	0	source-water	2160	404	2	1	0.25	0	0	0	249	147	0	396	404	0
18	0	5	10	0	0	2160	1003	1	96	99	90	true	true	2	directed	20	0.1	elevation	false	1500	false	383	0	24-31°C	0.1	45000	50	0	random	false	0	source-water	2160	1451	17	0.9986	0.5862	0	0	0	556	510	0	1066	1453	0
8	0	5	10	0	0	2160	1001	1	96	99	90	true	true	2	directed	20	0.1	elevation	false	1500	false	383	0	24-31°C	0.1	45000	50	0	random	false	0	source-water	2160	1211	15	0.9984	0.625	0	0	0	1386	252	0	1638	1213	0
3	0	5	10	0	0	2160	1000	1	96	99	90	true	true	2	directed	20	0.1	elevation	false	1500	false	383	0	24-31°C	0.1	45000	50	0	random	false	0	source-water	2160	1639	19	0.9988	0.5758	0	0	0	1221	629	0	1850	1641	0
32	0	5	10	0	0	2160	1006	1	96	99	90	true	true	2	directed	20	0.1	elevation	false	1500	false	383	0	24-31°C	0.05	45000	50	0	random	false	0	source-water	2160	757	6	0.9987	0.4	0	0	0	742	235	0	977	758	0
13	0	5	10	0	0	2160	1002	1	96	99	90	true	true	2	directed	20	0.1	elevation	false	1500	false	383	0	24-31°C	0.1	45000	50	0	random	false	0	source-water	2160	1752	20	0.9972	0.5714	0	0	0	1271	731	0	2002	1757	0
41	0	5	10	0	0	2160	1008	1	96	99	90	true	true	2	directed	20	0.1	elevation	false	1500	false	383	0	24-31°C	0.025	45000	50	0	random	false	0	source-water	2160	350	2	1	0.2857	0	0	0	218	128	0	346	350	0
46	0	5	10	0	0	2160	1009	1	96	99	90	true	true	2	directed	20	0.1	elevation	false	1500	false	383	0	24-31°C	0.025	45000	50	0	random	false	0	source-water	2160	403	1	0.9975	0.125	0	0	0	184	157	0	341	404	0
9	0	5	10	0	0	2160	1001	1	96	99	90	true	true	2	directed	20	0.1	elevation	false	1500	false	383	0	24-31°C	0.15	45000	50	0	random	false	0	source-water	2160	1832	26	1	0.7027	0	0	0	2161	389	0	2550	1832	0
37	0	5	10	0	0	2160	1007	1	96	99	90	true	true	2	directed	20	0.1	elevation	false	1500	false	383	0	24-31°C	0.05	45000	50	0	random	false	0	source-water	2160	788	8	0.9987	0.5	0	0	0	468	286	0	754	789	0
27	0	5	10	0	0	2160	1005	1	96	99	90	true	true	2	directed	20	0.1	elevation	false	1500	false	383	0	24-31°C	0.05	45000	50	0	random	false	0	source-water	2160	924	10	1	0.5556	0	0	0	828	401	0	1229	924	0
19	0	5	10	0	0	2160	1003	1	96	99	90	true	true	2	directed	20	0.1	elevation	false	1500	false	383	0	24-31°C	0.15	45000	50	0	random	false	0	source-water	2160	2169	29	0.9986	0.6744	0	0	0	862	741	0	1603	2172	0
23	0	5	10	0	0	2160	1004	1	96	99	90	true	true	2	directed	20	0.1	elevation	false	1500	false	383	0	24-31°C	0.1	45000	50	0	random	false	0	source-water	2160	1467	17	0.9986	0.5862	0	0	0	733	458	0	1191	1469	0
10	0	5	10	0	0	2160	1001	1	96	99	90	true	true	2	directed	20	0.1	elevation	false	1500	false	383	0	24-31°C	0.2	45000	50	0	random	false	0	source-water	2160	2499	37	0.9996	0.74	1	0	0	2845	562	0	3408	2500	0
14	0	5	10	0	0	2160	1002	1	96	99	90	true	true	2	directed	20	0.1	elevation	false	1500	false	383	0	24-31°C	0.15	45000	50	0	random	false	0	source-water	2160	2621	33	0.9977	0.6226	1	0	0	1876	1114	0	2991	2627	0
47	0	5	10	0	0	2160	1009	1	96	99	90	true	true	2	directed	20	0.1	elevation	false	1500	false	383	0	24-31°C	0.05	45000	50	0	random	false	0	source-water	2160	819	7	0.9988	0.4375	0	0	0	346	335	0	681	820	0
51	0	5	10	0	0	2160	1010	1	96	99	90	true	true	2	directed	20	0.1	elevation	false	1500	false	383	0	24-31°C	0.025	45000	50	0	random	false	0	source-water	2160	385	1	1	0.125	0	0	0	239	145	0	384	385	0
33	0	5	10	0	0	2160	1006	1	96	99	90	true	true	2	directed	20	0.1	elevation	false	1500	false	383	0	24-31°C	0.1	45000	50	0	random	false	0	source-water	2160	1493	17	0.998	0.5667	1	0	0	1438	440	0	1879	1496	0
42	0	5	10	0	0	2160	1008	1	96	99	90	true	true	2	directed	20	0.1	elevation	false	1500	false	383	0	24-31°C	0.05	45000	50	0	random	false	0	source-water	2160	708	6	0.9986	0.4286	0	0	0	512	282	0	794	709	0
56	0	5	10	0	0	2160	1011	1	96	99	90	true	true	2	directed	20	0.1	elevation	false	1500	false	383	0	24-31°C	0.025	45000	50	0	random	false	0	source-water	2160	404	2	0.9951	0.25	0	0	0	203	148	0	351	406	0
24	0	5	10	0	0	2160	1004	1	96	99	90	true	true	2	directed	20	0.1	elevation	false	1500	false	383	0	24-31°C	0.15	45000	50	0	random	false	0	source-water	2160	2175	30	0.9991	0.6818	0	0	0	1135	687	0	1822	2177	0
38	0	5	10	0	0	2160	1007	1	96	99	90	true	true	2	directed	20	0.1	elevation	false	1500	false	383	0	24-31°C	0.1	45000	50	0	random	false	0	source-water	2160	1572	21	0.9987	0.6774	0	0	0	956	557	0	1513	1574	0
5	0	5	10	0	0	2160	1000	1	96	99	90	true	true	2	directed	20	0.1	elevation	false	1500	false	383	0	24-31°C	0.2	45000	50	0	random	false	0	source-water	2160	3412	46	0.9994	0.6765	1	0	0	2471	1379	0	3851	3414	0
57	0	5	10	0	0	2160	1011	1	96	99	90	true	true	2	directed	20	0.1	elevation	false	1500	false	383	0	24-31°C	0.05	45000	50	0	random	false	0	source-water	2160	777	7	0.9987	0.4375	0	0	0	359	266	0	625	778	0
52	0	5	10	0	0	2160	1010	1	96	99	90	true	true	2	directed	20	0.1	elevation	false	1500	false	383	0	24-31°C	0.05	45000	50	0	random	false	0	source-water	2160	788	7	0.9987	0.4375	0	0	0	570	291	0	861	789	0
4	0	5	10	0	0	2160	1000	1	96	99	90	true	true	2	directed	20	0.1	elevation	false	1500	false	383	0	24-31°C	0.15	45000	50	0	random	false	0	source-water	2160	2586	33	0.9996	0.6346	0	0	0	1932	1067	0	2999	2587	0
61	0	5	10	0	0	2160	1012	1	96	99	90	true	true	2	directed	20	0.1	elevation	false	1500	false	383	0	24-31°C	0.025	45000	50	0	random	false	0	source-water	2160	445	0	0.9978	0	0	0	0	343	207	0	550	446	0
28	0	5	10	0	0	2160	1005	1	96	99	90	true	true	2	directed	20	0.1	elevation	false	1500	false	383	0	24-31°C	0.1	45000	50	0	random	false	0	source-water	2160	1883	24	0.9984	0.6316	0	0	0	1657	799	0	2456	1886	0
43	0	5	10	0	0	2160	1008	1	96	99	90	true	true	2	directed	20	0.1	elevation	false	1500	false	383	0	24-31°C	0.1	45000	50	0	random	false	0	source-water	2160	1416	16	0.9972	0.5714	0	0	0	1026	533	0	1559	1420	0
20	0	5	10	0	0	2160	1003	1	96	99	90	true	true	2	directed	20	0.1	elevation	false	1500	false	383	0	24-31°C	0.2	45000	50	0	random	false	0	source-water	2160	2909	43	0.9983	0.7414	1	0	0	1138	950	0	2089	2914	0
15	0	5	10	0	0	2160	1002	1	96	99	90	true	true	2	directed	20	0.1	elevation	false	1500	false	383	0	24-31°C	0.2	45000	50	0	random	false	0	source-water	2160	3487	48	0.998	0.6857	0	0	0	2514	1485	0	3999	3494	0
62	0	5	10	0	0	2160	1012	1	96	99	90	true	true	2	directed	20	0.1	elevation	false	1500	false	383	0	24-31°C	0.05	45000	50	0	random	false	0	source-water	2160	820	4	0.9976	0.25	0	0	0	589	338	0	927	822	0
48	0	5	10	0	0	2160	1009	1	96	99	90	true	true	2	directed	20	0.1	elevation	false	1500	false	383	0	24-31°C	0.1	45000	50	0	random	false	0	source-water	2160	1641	19	0.9994	0.5758	0	0	0	707	638	0	1345	1642	0
25	0	5	10	0	0	2160	1004	1	96	99	90	true	true	2	directed	20	0.1	elevation	false	1500	false	383	0	24-31°C	0.2	45000	50	0	random	false	0	source-water	2160	2872	42	0.9997	0.7368	1	0	0	1529	878	0	2408	2873	0
66	0	5	10	0	0	2160	1013	1	96	99	90	true	true	2	directed	20	0.1	elevation	false	1500	false	383	0	24-31°C	0.025	45000	50	0	random	false	0	source-water	2160	351	1	1	0.1429	0	0	0	250	118	0	368	351	0
39	0	5	10	0	0	2160	1007	1	96	99	90	true	true	2	directed	20	0.1	elevation	false	1500	false	383	0	24-31°C	0.15	45000	50	0	random	false	0	source-water	2160	2344	34	0.9991	0.7234	1	0	0	1385	819	0	2205	2346	0
71	0	5	10	0	0	2160	1014	1	96	99	90	true	true	2	directed	20	0.1	elevation	false	1500	false	383	0	24-31°C	0.025	45000	50	0	random	false	0	source-water	2160	437	2	1	0.2222	0	0	0	329	148	0	477	437	0
58	0	5	10	0	0	2160	1011	1	96	99	90	true	true	2	directed	20	0.1	elevation	false	1500	false	383	0	24-31°C	0.1	45000	50	0	random	false	0	source-water	2160	1579	18	0.9994	0.5625	1	0	0	786	601	0	1388	1580	0
67	0	5	10	0	0	2160	1013	1	96	99	90	true	true	2	directed	20	0.1	elevation	false	1500	false	383	0	24-31°C	0.05	45000	50	0	random	false	0	source-water	2160	730	6	1	0.4	0	0	0	550	210	0	760	730	0
34	0	5	10	0	0	2160	1006	1	96	99	90	true	true	2	directed	20	0.1	elevation	false	1500	false	383	0	24-31°C	0.15	45000	50	0	random	false	0	source-water	2160	2216	29	0.9991	0.6591	0	0	0	2161	680	0	2841	2218	0
76	0	5	10	0	0	2160	1015	1	96	99	90	true	true	2	directed	20	0.1	elevation	false	1500	false	383	0	24-31°C	0.025	45000	50	0	random	false	0	source-water	2160	353	1	1	0.1429	0	0	0	572	132	0	704	353	0
54	0	5	10	0	0	2160	1010	1	96	99	90	true	true	2	directed	20	0.1	elevation	false	1500	false	383	0	24-31°C	0.15	45000	50	0	random	false	0	source-water	2160	2391	32	0.9979	0.6667	0	0	0	1583	909	0	2492	2396	0
63	0	5	10	0	0	2160	1012	1	96	99	90	true	true	2	directed	20	0.1	elevation	false	1500	false	383	0	24-31°C	0.1	45000	50	0	random	false	0	source-water	2160	1640	16	0.9988	0.4848	1	0	0	1158	654	0	1813	1642	0
72	0	5	10	0	0	2160	1014	1	96	99	90	true	true	2	directed	20	0.1	elevation	false	1500	false	383	0	24-31°C	0.05	45000	50	0	random	false	0	source-water	2160	881	8	0.9977	0.4444	1	0	0	675	301	0	977	883	0
59	0	5	10	0	0	2160	1011	1	96	99	90	true	true	2	directed	20	0.1	elevation	false	1500	false	383	0	24-31°C	0.15	45000	50	0	random	false	0	source-water	2160	2371	31	0.9987	0.6596	0	0	0	1158	871	0	2029	2374	0
77	0	5	10	0	0	2160	1015	1	96	99	90	true	true	2	directed	20	0.1	elevation	false	1500	false	383	0	24-31°C	0.05	45000	50	0	random	false	0	source-water	2160	698	5	1	0.3571	0	0	0	1113	241	0	1354	698	0
81	0	5	10	0	0	2160	1016	1	96	99	90	true	true	2	directed	20	0.1	elevation	false	1500	false	383	0	24-31°C	0.025	45000	50	0	random	false	0	source-water	2160	427	0	1	0	0	0	0	262	188	0	450	427	0
53	0	5	10	0	0	2160	1010	1	96	99	90	true	true	2	directed	20	0.1	elevation	false	1500	false	383	0	24-31°C	0.1	45000	50	0	random	false	0	source-water	2160	1631	20	0.9982	0.6061	0	0	0	1141	609	0	1750	1634	0
44	0	5	10	0	0	2160	1008	1	96	99	90	true	true	2	directed	20	0.1	elevation	false	1500	false	383	0	24-31°C	0.15	45000	50	0	random	false	0	source-water	2160	2173	27	0.9995	0.6279	0	0	0	1489	870	0	2359	2174	0
64	0	5	10	0	0	2160	1012	1	96	99	90	true	true	2	directed	20	0.1	elevation	false	1500	false	383	0	24-31°C	0.15	45000	50	0	random	false	0	source-water	2160	2460	30	1	0.6122	1	0	0	1760	967	0	2728	2460	0
50	0	5	10	0	0	2160	1009	1	96	99	90	true	true	2	directed	20	0.1	elevation	false	1500	false	383	0	24-31°C	0.2	45000	50	0	random	false	0	source-water	2160	3303	45	0.9982	0.6818	0	0	0	1396	1281	0	2677	3309	0
68	0	5	10	0	0	2160	1013	1	96	99	90	true	true	2	directed	20	0.1	elevation	false	1500	false	383	0	24-31°C	0.1	45000	50	0	random	false	0	source-water	2160	1461	18	1	0.6207	1	0	0	1125	458	0	1584	1461	0
40	0	5	10	0	0	2160	1007	1	96	99	90	true	true	2	directed	20	0.1	elevation	false	1500	false	383	0	24-31°C	0.2	45000	50	0	random	false	0	source-water	2160	3103	47	0.9984	0.7581	0	0	0	1860	1114	0	2974	3108	0
49	0	5	10	0	0	2160	1009	1	96	99	90	true	true	2	directed	20	0.1	elevation	false	1500	false	383	0	24-31°C	0.15	45000	50	0	random	false	0	source-water	2160	2450	32	0.9996	0.6531	0	0	0	1038	977	0	2015	2451	0
86	0	5	10	0	0	2160	1017	1	96	99	90	true	true	2	directed	20	0.1	elevation	false	1500	false	383	0	24-31°C	0.025	45000	50	0	random	false	0	source-water	2160	373	1	1	0.1429	0	0	0	311	134	0	445	373	0
73	0	5	10	0	0	2160	1014	1	96	99	90	true	true	2	directed	20	0.1	elevation	false	1500	false	383	0	24-31°C	0.1	45000	50	0	random	false	0	source-water	2160	1808	23	0.9994	0.6389	0	0	0	1333	595	0	1928	1809	0
65	0	5	10	0	0	2160	1012	1	96	99	90	true	true	2	directed	20	0.1	elevation	false	1500	false	383	0	24-31°C	0.2	45000	50	0	random	false	0	source-water	2160	3293	45	0.9991	0.6818	0	0	0	2382	1309	0	3691	3296	0
82	0	5	10	0	0	2160	1016	1	96	99	90	true	true	2	directed	20	0.1	elevation	false	1500	false	383	0	24-31°C	0.05	45000	50	0	random	false	0	source-water	2160	854	5	1	0.2941	0	0	0	572	378	0	950	854	0
91	0	5	10	0	0	2160	1018	1	96	99	90	true	true	2	directed	20	0.1	elevation	false	1500	false	383	0	24-31°C	0.025	45000	50	0	random	false	0	source-water	2160	419	0	0.9976	0	0	0	0	250	168	0	418	420	0
74	0	5	10	0	0	2160	1014	1	96	99	90	true	true	2	directed	20	0.1	elevation	false	1500	false	383	0	24-31°C	0.15	45000	50	0	random	false	0	source-water	2160	2663	35	0.9981	0.6604	0	0	0	1951	924	0	2875	2668	0
30	0	5	10	0	0	2160	1005	1	96	99	90	true	true	2	directed	20	0.1	elevation	false	1500	false	383	0	24-31°C	0.2	45000	50	0	random	false	0	source-water	2160	3687	55	0.997	0.7432	1	0	0	3190	1520	0	4711	3698	0
87	0	5	10	0	0	2160	1017	1	96	99	90	true	true	2	directed	20	0.1	elevation	false	1500	false	383	0	24-31°C	0.05	45000	50	0	random	false	0	source-water	2160	752	5	1	0.3333	0	0	0	658	267	0	925	752	0
45	0	5	10	0	0	2160	1008	1	96	99	90	true	true	2	directed	20	0.1	elevation	false	1500	false	383	0	24-31°C	0.2	45000	50	0	random	false	0	source-water	2160	2815	37	0.9979	0.6607	0	0	0	2003	1035	0	3038	2821	0
60	0	5	10	0	0	2160	1011	1	96	99	90	true	true	2	directed	20	0.1	elevation	false	1500	false	383	0	24-31°C	0.2	45000	50	0	random	false	0	source-water	2160	3141	44	0.9984	0.6984	0	0	0	1625	1164	0	2789	3146	0
96	0	5	10	0	0	2160	1019	1	96	99	90	true	true	2	directed	20	0.1	elevation	false	1500	false	383	0	24-31°C	0.025	45000	50	0	random	false	0	source-water	2160	480	1	1	0.1	0	0	0	218	250	0	468	480	0
55	0	5	10	0	0	2160	1010	1	96	99	90	true	true	2	directed	20	0.1	elevation	false	1500	false	383	0	24-31°C	0.2	45000	50	0	random	false	0	source-water	2160	3226	48	0.9981	0.7385	1	0	0	2123	1237	0	3361	3232	0
92	0	5	10	0	0	2160	1018	1	96	99	90	true	true	2	directed	20	0.1	elevation	false	1500	false	383	0	24-31°C	0.05	45000	50	0	random	false	0	source-water	2160	809	2	0.9975	0.125	0	0	0	461	310	0	771	811	0
35	0	5	10	0	0	2160	1006	1	96	99	90	true	true	2	directed	20	0.1	elevation	false	1500	false	383	0	24-31°C	0.2	45000	50	0	random	false	0	source-water	2160	3074	41	0.9971	0.6613	0	0	0	2797	932	0	3729	3083	0
101	0	5	10	0	0	2160	1020	1	96	99	90	true	true	2	directed	20	0.1	elevation	false	1500	false	383	0	24-31°C	0.025	45000	50	0	random	false	0	source-water	2160	382	1	1	0.125	0	0	0	430	134	0	564	382	0
88	0	5	10	0	0	2160	1017	1	96	99	90	true	true	2	directed	20	0.1	elevation	false	1500	false	383	0	24-31°C	0.1	45000	50	0	random	false	0	source-water	2160	1570	18	0.9975	0.5806	0	0	0	1303	597	0	1900	1574	0
78	0	5	10	0	0	2160	1015	1	96	99	90	true	true	2	directed	20	0.1	elevation	false	1500	false	383	0	24-31°C	0.1	45000	50	0	random	false	0	source-water	2160	1375	13	0.9978	0.4643	0	0	0	2201	497	0	2698	1378	0
69	0	5	10	0	0	2160	1013	1	96	99	90	true	true	2	directed	20	0.1	elevation	false	1500	false	383	0	24-31°C	0.15	45000	50	0	random	false	0	source-water	2160	2194	31	0.9995	0.7045	2	0	0	1631	665	0	2298	2195	0
83	0	5	10	0	0	2160	1016	1	96	99	90	true	true	2	directed	20	0.1	elevation	false	1500	false	383	0	24-31°C	0.1	45000	50	0	random	false	0	source-water	2160	1679	19	0.9988	0.5588	1	0	0	1008	723	0	1732	1681	0
97	0	5	10	0	0	2160	1019	1	96	99	90	true	true	2	directed	20	0.1	elevation	false	1500	false	383	0	24-31°C	0.05	45000	50	0	random	false	0	source-water	2160	913	7	0.9989	0.3889	0	0	0	394	433	0	827	914	0
102	0	5	10	0	0	2160	1020	1	96	99	90	true	true	2	directed	20	0.1	elevation	false	1500	false	383	0	24-31°C	0.05	45000	50	0	random	false	0	source-water	2160	742	7	0.9973	0.4667	0	0	0	752	257	0	1009	744	0
106	0	5	10	0	0	2160	1021	1	96	99	90	true	true	2	directed	20	0.1	elevation	false	1500	false	383	0	24-31°C	0.025	45000	50	0	random	false	0	source-water	2160	407	2	1	0.25	0	0	0	208	146	0	354	407	0
111	0	5	10	0	0	2160	1022	1	96	99	90	true	true	2	directed	20	0.1	elevation	false	1500	false	383	0	24-31°C	0.025	45000	50	0	random	false	0	source-water	2160	304	0	1	0	0	0	0	218	68	0	286	304	0
29	0	5	10	0	0	2160	1005	1	96	99	90	true	true	2	directed	20	0.1	elevation	false	1500	false	383	0	24-31°C	0.15	45000	50	0	random	false	0	source-water	2160	2729	40	0.9982	0.7273	1	0	0	2277	1141	0	3419	2734	0
84	0	5	10	0	0	2160	1016	1	96	99	90	true	true	2	directed	20	0.1	elevation	false	1500	false	383	0	24-31°C	0.15	45000	50	0	random	false	0	source-water	2160	2547	33	0.9976	0.6471	0	0	0	1593	1107	0	2700	2553	0
116	0	5	10	0	0	2160	1023	1	96	99	90	true	true	2	directed	20	0.1	elevation	false	1500	false	383	0	24-31°C	0.025	45000	50	0	random	false	0	source-water	2160	425	0	1	0	0	0	0	179	167	0	346	425	0
112	0	5	10	0	0	2160	1022	1	96	99	90	true	true	2	directed	20	0.1	elevation	false	1500	false	383	0	24-31°C	0.05	45000	50	0	random	false	0	source-water	2160	654	5	0.9985	0.3846	0	0	0	464	159	0	623	655	0
93	0	5	10	0	0	2160	1018	1	96	99	90	true	true	2	directed	20	0.1	elevation	false	1500	false	383	0	24-31°C	0.1	45000	50	0	random	false	0	source-water	2160	1660	11	0.9988	0.3333	1	0	0	900	658	0	1559	1662	0
117	0	5	10	0	0	2160	1023	1	96	99	90	true	true	2	directed	20	0.1	elevation	false	1500	false	383	0	24-31°C	0.05	45000	50	0	random	false	0	source-water	2160	845	7	1	0.4118	0	0	0	358	309	0	667	845	0
75	0	5	10	0	0	2160	1014	1	96	99	90	true	true	2	directed	20	0.1	elevation	false	1500	false	383	0	24-31°C	0.2	45000	50	0	random	false	0	source-water	2160	3654	52	0.9995	0.7123	2	0	0	2589	1271	0	3862	3656	0
98	0	5	10	0	0	2160	1019	1	96	99	90	true	true	2	directed	20	0.1	elevation	false	1500	false	383	0	24-31°C	0.1	45000	50	0	random	false	0	source-water	2160	1803	20	0.9983	0.5556	0	0	0	842	869	0	1711	1806	0
70	0	5	10	0	0	2160	1013	1	96	99	90	true	true	2	directed	20	0.1	elevation	false	1500	false	383	0	24-31°C	0.2	45000	50	0	random	false	0	source-water	2160	2973	44	0.9983	0.7333	0	0	0	2136	981	0	3117	2978	0
79	0	5	10	0	0	2160	1015	1	96	99	90	true	true	2	directed	20	0.1	elevation	false	1500	false	383	0	24-31°C	0.15	45000	50	0	random	false	0	source-water	2160	2036	23	0.9976	0.561	0	0	0	3258	749	0	4007	2041	0
121	0	5	10	0	0	2160	1024	1	96	99	90	true	true	2	directed	20	0.1	elevation	false	1500	false	383	0	24-31°C	0.025	45000	50	0	random	false	0	source-water	2160	419	2	0.9976	0.25	0	0	0	223	155	0	378	420	0
103	0	5	10	0	0	2160	1020	1	96	99	90	true	true	2	directed	20	0.1	elevation	false	1500	false	383	0	24-31°C	0.1	45000	50	0	random	false	0	source-water	2160	1574	19	0.9975	0.5938	1	0	0	1632	598	0	2231	1578	0
99	0	5	10	0	0	2160	1019	1	96	99	90	true	true	2	directed	20	0.1	elevation	false	1500	false	383	0	24-31°C	0.15	45000	50	0	random	false	0	source-water	2160	2668	34	0.9985	0.6415	0	0	0	1201	1235	0	2436	2672	0
107	0	5	10	0	0	2160	1021	1	96	99	90	true	true	2	directed	20	0.1	elevation	false	1500	false	383	0	24-31°C	0.05	45000	50	0	random	false	0	source-water	2160	795	5	1	0.3125	0	0	0	433	298	0	731	795	0
89	0	5	10	0	0	2160	1017	1	96	99	90	true	true	2	directed	20	0.1	elevation	false	1500	false	383	0	24-31°C	0.15	45000	50	0	random	false	0	source-water	2160	2407	31	0.9992	0.6458	0	0	0	2086	946	0	3032	2409	0
113	0	5	10	0	0	2160	1022	1	96	99	90	true	true	2	directed	20	0.1	elevation	false	1500	false	383	0	24-31°C	0.1	45000	50	0	random	false	0	source-water	2160	1259	16	0.9976	0.64	0	0	0	879	283	0	1162	1262	0
131	0	5	10	0	0	2160	1026	1	96	99	90	true	true	2	directed	20	0.1	elevation	false	1500	false	383	0	24-31°C	0.025	45000	50	0	random	false	0	source-water	2160	425	1	0.9977	0.1111	0	0	0	406	176	0	582	426	0
122	0	5	10	0	0	2160	1024	1	96	99	90	true	true	2	directed	20	0.1	elevation	false	1500	false	383	0	24-31°C	0.05	45000	50	0	random	false	0	source-water	2160	835	8	0.9976	0.4706	1	0	0	445	281	0	727	837	0
104	0	5	10	0	0	2160	1020	1	96	99	90	true	true	2	directed	20	0.1	elevation	false	1500	false	383	0	24-31°C	0.15	45000	50	0	random	false	0	source-water	2160	2304	32	0.9996	0.6957	0	0	0	2230	849	0	3079	2305	0
126	0	5	10	0	0	2160	1025	1	96	99	90	true	true	2	directed	20	0.1	elevation	false	1500	false	383	0	24-31°C	0.025	45000	50	0	random	false	0	source-water	2160	386	1	0.9974	0.125	0	0	0	331	189	0	520	387	0
118	0	5	10	0	0	2160	1023	1	96	99	90	true	true	2	directed	20	0.1	elevation	false	1500	false	383	0	24-31°C	0.1	45000	50	0	random	false	0	source-water	2160	1711	20	0.9988	0.5882	1	0	0	768	691	0	1460	1713	0
132	0	5	10	0	0	2160	1026	1	96	99	90	true	true	2	directed	20	0.1	elevation	false	1500	false	383	0	24-31°C	0.05	45000	50	0	random	false	0	source-water	2160	843	7	1	0.4118	1	0	0	668	321	0	990	843	0
85	0	5	10	0	0	2160	1016	1	96	99	90	true	true	2	directed	20	0.1	elevation	false	1500	false	383	0	24-31°C	0.2	45000	50	0	random	false	0	source-water	2160	3500	48	0.9991	0.6857	0	0	0	2042	1552	0	3594	3503	0
123	0	5	10	0	0	2160	1024	1	96	99	90	true	true	2	directed	20	0.1	elevation	false	1500	false	383	0	24-31°C	0.1	45000	50	0	random	false	0	source-water	2160	1695	20	0.9994	0.5882	1	0	0	921	633	0	1555	1696	0
80	0	5	10	0	0	2160	1015	1	96	99	90	true	true	2	directed	20	0.1	elevation	false	1500	false	383	0	24-31°C	0.2	45000	50	0	random	false	0	source-water	2160	2721	32	0.9978	0.5818	0	0	0	4473	948	0	5421	2727	0
94	0	5	10	0	0	2160	1018	1	96	99	90	true	true	2	directed	20	0.1	elevation	false	1500	false	383	0	24-31°C	0.15	45000	50	0	random	false	0	source-water	2160	2482	25	0.998	0.5	0	0	0	1470	998	0	2468	2487	0
127	0	5	10	0	0	2160	1025	1	96	99	90	true	true	2	directed	20	0.1	elevation	false	1500	false	383	0	24-31°C	0.05	45000	50	0	random	false	0	source-water	2160	825	6	0.9988	0.3529	0	0	0	645	427	0	1072	826	0
119	0	5	10	0	0	2160	1023	1	96	99	90	true	true	2	directed	20	0.1	elevation	false	1500	false	383	0	24-31°C	0.15	45000	50	0	random	false	0	source-water	2160	2543	33	1	0.6471	0	0	0	1136	1046	0	2182	2543	0
95	0	5	10	0	0	2160	1018	1	96	99	90	true	true	2	directed	20	0.1	elevation	false	1500	false	383	0	24-31°C	0.2	45000	50	0	random	false	0	source-water	2160	3254	38	0.9991	0.5846	1	0	0	2030	1288	0	3319	3257	0
108	0	5	10	0	0	2160	1021	1	96	99	90	true	true	2	directed	20	0.1	elevation	false	1500	false	383	0	24-31°C	0.1	45000	50	0	random	false	0	source-water	2160	1601	18	0.9988	0.5625	0	0	0	870	568	0	1438	1603	0
109	0	5	10	0	0	2160	1021	1	96	99	90	true	true	2	directed	20	0.1	elevation	false	1500	false	383	0	24-31°C	0.15	45000	50	0	random	false	0	source-water	2160	2430	30	0.9992	0.6122	0	0	0	1329	889	0	2218	2432	0
114	0	5	10	0	0	2160	1022	1	96	99	90	true	true	2	directed	20	0.1	elevation	false	1500	false	383	0	24-31°C	0.15	45000	50	0	random	false	0	source-water	2160	1951	26	1	0.6667	0	0	0	1273	456	0	1729	1951	0
105	0	5	10	0	0	2160	1020	1	96	99	90	true	true	2	directed	20	0.1	elevation	false	1500	false	383	0	24-31°C	0.2	45000	50	0	random	false	0	source-water	2160	3036	44	0.9993	0.7213	0	0	0	3140	1063	0	4203	3038	0
100	0	5	10	0	0	2160	1019	1	96	99	90	true	true	2	directed	20	0.1	elevation	false	1500	false	383	0	24-31°C	0.2	45000	50	0	random	false	0	source-water	2160	3571	48	0.9989	0.6667	1	0	0	1536	1713	0	3250	3575	0
133	0	5	10	0	0	2160	1026	1	96	99	90	true	true	2	directed	20	0.1	elevation	false	1500	false	383	0	24-31°C	0.1	45000	50	0	random	false	0	source-water	2160	1632	18	1	0.5455	1	0	0	1352	599	0	1952	1632	0
124	0	5	10	0	0	2160	1024	1	96	99	90	true	true	2	directed	20	0.1	elevation	false	1500	false	383	0	24-31°C	0.15	45000	50	0	random	false	0	source-water	2160	2495	32	0.9984	0.64	1	0	0	1402	903	0	2306	2499	0
90	0	5	10	0	0	2160	1017	1	96	99	90	true	true	2	directed	20	0.1	elevation	false	1500	false	383	0	24-31°C	0.2	45000	50	0	random	false	0	source-water	2160	3154	45	0.9997	0.7143	0	0	0	2623	1208	0	3831	3155	0
128	0	5	10	0	0	2160	1025	1	96	99	90	true	true	2	directed	20	0.1	elevation	false	1500	false	383	0	24-31°C	0.1	45000	50	0	random	false	0	source-water	2160	1655	16	0.9964	0.4848	0	0	0	1260	850	0	2110	1661	0
115	0	5	10	0	0	2160	1022	1	96	99	90	true	true	2	directed	20	0.1	elevation	false	1500	false	383	0	24-31°C	0.2	45000	50	0	random	false	0	source-water	2160	2626	37	0.9996	0.6981	0	0	0	1757	644	0	2401	2627	0
125	0	5	10	0	0	2160	1024	1	96	99	90	true	true	2	directed	20	0.1	elevation	false	1500	false	383	0	24-31°C	0.2	45000	50	0	random	false	0	source-water	2160	3357	45	0.9988	0.6716	1	0	0	1834	1208	0	3043	3361	0
134	0	5	10	0	0	2160	1026	1	96	99	90	true	true	2	directed	20	0.1	elevation	false	1500	false	383	0	24-31°C	0.15	45000	50	0	random	false	0	source-water	2160	2577	32	0.9988	0.6154	0	0	0	2139	995	0	3134	2580	0
129	0	5	10	0	0	2160	1025	1	96	99	90	true	true	2	directed	20	0.1	elevation	false	1500	false	383	0	24-31°C	0.15	45000	50	0	random	false	0	source-water	2160	2411	27	0.9979	0.5625	1	0	0	1826	1195	0	3022	2416	0
120	0	5	10	0	0	2160	1023	1	96	99	90	true	true	2	directed	20	0.1	elevation	false	1500	false	383	0	24-31°C	0.2	45000	50	0	random	false	0	source-water	2160	3449	48	0.9991	0.6957	0	0	0	1416	1412	0	2828	3452	0
110	0	5	10	0	0	2160	1021	1	96	99	90	true	true	2	directed	20	0.1	elevation	false	1500	false	383	0	24-31°C	0.2	45000	50	0	random	false	0	source-water	2160	3201	43	0.9972	0.6719	0	0	0	1767	1148	0	2915	3210	0
135	0	5	10	0	0	2160	1026	1	96	99	90	true	true	2	directed	20	0.1	elevation	false	1500	false	383	0	24-31°C	0.2	45000	50	0	random	false	0	source-water	2160	3287	46	0.9985	0.697	0	0	0	2800	1257	0	4057	3292	0
130	0	5	10	0	0	2160	1025	1	96	99	90	true	true	2	directed	20	0.1	elevation	false	1500	false	383	0	24-31°C	0.2	45000	50	0	random	false	0	source-water	2160	3181	38	0.9981	0.5938	0	0	0	2488	1601	0	4089	3187	0
