# Supplementary material for: Discovering the opposite shore: How did hominins cross sea straits?
Source: PLoS One. 2021 Jun 30;16(6):e0252885. doi: 10.1371/journal.pone.0252885 (PMC8244915; doi:10.1371/journal.pone.0252885)
Supplement: S2 File — CSV output of the simulation experiments presented in this paper and Python scripts used for creating the graphs. (ZIP) [file pone.0252885.s007.zip › 02OneFactorSensitivity/1RemoveNetlogoInfo/output/OneFactorSensitivity_ScenarioD_water-barrier-size_csv_out.csv]

[run number]	pioneering-probability	optimal-walking-speed	water-barrier-size	fleeing-probability	fleeing-threshold	max-simulation-duration	seed	pioneering-threshold	hours-until-dehydration	max-fleeing-pioneering-distance	current-direction	constant-population-size	dehydration	movement-in-water-speed	movement-in-water-direction	perception-radius	decision-randomness	map-coloring	thermoregulation	basal-metabolic-rate	hypothermia	energy-loss-water-movement	death-rate-in-water	water-temperature-interval	population-density	max-energy	number-founder-agents	current-speed	map-scenario	remove-old-population	min-resources	attempt-counter	[step]	sum-of-target-area-hominins	sum-of-founder-population-size-reached	crossing-success-rate-individuals	crossing-success-rate-founder-population	death-dehydration	death-exhaustion	death-hypothermia	death-left_map_land	death-left_map_water	death-random	sum-of-deaths	attempts-source-water	mean-individual-hours-water-crossing
10	0	5	5	0	0	2160	1009	1	96	99	90	true	true	3	directed	20	0.1	elevation	false	1500	false	383	0	24-31°C	0.1	45000	50	0	random	false	0	source-water	2160	1522	24	0.9987	0.8	0	0	0	870	296	0	1166	1524	0
1	0	5	5	0	0	2160	1000	1	96	99	90	true	true	3	directed	20	0.1	elevation	false	1500	false	383	0	24-31°C	0.1	45000	50	0	random	false	0	source-water	2160	1514	23	0.998	0.7667	0	0	0	1339	278	0	1617	1517	0
11	0	5	5	0	0	2160	1010	1	96	99	90	true	true	3	directed	20	0.1	elevation	false	1500	false	383	0	24-31°C	0.1	45000	50	0	random	false	0	source-water	2160	1342	22	1	0.8148	0	0	0	1176	166	0	1342	1342	0
5	0	5	5	0	0	2160	1004	1	96	99	90	true	true	3	directed	20	0.1	elevation	false	1500	false	383	0	24-31°C	0.1	45000	50	0	random	false	0	source-water	2160	1448	24	1	0.8276	0	0	0	946	219	0	1165	1448	0
8	0	5	5	0	0	2160	1007	1	96	99	90	true	true	3	directed	20	0.1	elevation	false	1500	false	383	0	24-31°C	0.1	45000	50	0	random	false	0	source-water	2160	1489	24	1	0.8	0	0	0	889	235	0	1124	1489	0
13	0	5	5	0	0	2160	1012	1	96	99	90	true	true	3	directed	20	0.1	elevation	false	1500	false	383	0	24-31°C	0.1	45000	50	0	random	false	0	source-water	2160	1562	24	1	0.7742	0	0	0	1543	237	0	1780	1562	0
7	0	5	5	0	0	2160	1006	1	96	99	90	true	true	3	directed	20	0.1	elevation	false	1500	false	383	0	24-31°C	0.1	45000	50	0	random	false	0	source-water	2160	1281	20	0.9992	0.7692	0	0	0	1381	156	0	1537	1282	0
18	0	5	5	0	0	2160	1017	1	96	99	90	true	true	3	directed	20	0.1	elevation	false	1500	false	383	0	24-31°C	0.1	45000	50	0	random	false	0	source-water	2160	1616	25	0.9994	0.7813	0	0	0	1531	356	0	1887	1617	0
21	0	5	5	0	0	2160	1020	1	96	99	90	true	true	3	directed	20	0.1	elevation	false	1500	false	383	0	24-31°C	0.1	45000	50	0	random	false	0	source-water	2160	1526	24	0.9993	0.7742	0	0	0	1726	249	0	1975	1527	0
15	0	5	5	0	0	2160	1014	1	96	99	90	true	true	3	directed	20	0.1	elevation	false	1500	false	383	0	24-31°C	0.1	45000	50	0	random	false	0	source-water	2160	1662	25	0.9988	0.7576	0	0	0	1552	193	0	1745	1664	0
6	0	5	5	0	0	2160	1005	1	96	99	90	true	true	3	directed	20	0.1	elevation	false	1500	false	383	0	24-31°C	0.1	45000	50	0	random	false	0	source-water	2160	1614	26	1	0.8125	0	0	0	1395	266	0	1661	1614	0
4	0	5	5	0	0	2160	1003	1	96	99	90	true	true	3	directed	20	0.1	elevation	false	1500	false	383	0	24-31°C	0.1	45000	50	0	random	false	0	source-water	2160	1401	22	0.9993	0.7857	0	0	0	750	293	0	1043	1402	0
23	0	5	5	0	0	2160	1022	1	96	99	90	true	true	3	directed	20	0.1	elevation	false	1500	false	383	0	24-31°C	0.1	45000	50	0	random	false	0	source-water	2160	1274	20	0.9992	0.7692	0	0	0	1224	85	0	1309	1275	0
9	0	5	5	0	0	2160	1008	1	96	99	90	true	true	3	directed	20	0.1	elevation	false	1500	false	383	0	24-31°C	0.1	45000	50	0	random	false	0	source-water	2160	1427	22	0.9986	0.7586	0	0	0	1084	336	0	1420	1429	0
16	0	5	5	0	0	2160	1015	1	96	99	90	true	true	3	directed	20	0.1	elevation	false	1500	false	383	0	24-31°C	0.1	45000	50	0	random	false	0	source-water	2160	1564	21	1	0.6774	0	0	0	2145	190	0	2335	1564	0
14	0	5	5	0	0	2160	1013	1	96	99	90	true	true	3	directed	20	0.1	elevation	false	1500	false	383	0	24-31°C	0.1	45000	50	0	random	false	0	source-water	2160	1493	25	1	0.8333	0	0	0	1269	230	0	1499	1493	0
20	0	5	5	0	0	2160	1019	1	96	99	90	true	true	3	directed	20	0.1	elevation	false	1500	false	383	0	24-31°C	0.1	45000	50	0	random	false	0	source-water	2160	1634	26	0.9988	0.7879	0	0	0	994	363	0	1357	1636	0
17	0	5	5	0	0	2160	1016	1	96	99	90	true	true	3	directed	20	0.1	elevation	false	1500	false	383	0	24-31°C	0.1	45000	50	0	random	false	0	source-water	2160	1554	24	0.9994	0.7742	0	0	0	1296	315	0	1611	1555	0
12	0	5	5	0	0	2160	1011	1	96	99	90	true	true	3	directed	20	0.1	elevation	false	1500	false	383	0	24-31°C	0.1	45000	50	0	random	false	0	source-water	2160	1473	24	0.9993	0.8276	0	0	0	1039	279	0	1318	1474	0
3	0	5	5	0	0	2160	1002	1	96	99	90	true	true	3	directed	20	0.1	elevation	false	1500	false	383	0	24-31°C	0.1	45000	50	0	random	false	0	source-water	2160	1538	23	0.9994	0.7419	0	0	0	1354	275	0	1629	1539	0
29	0	5	10	0	0	2160	1001	1	96	99	90	true	true	3	directed	20	0.1	elevation	false	1500	false	383	0	24-31°C	0.1	45000	50	0	random	false	0	source-water	2160	1284	18	0.9984	0.6923	0	0	0	1460	346	0	1806	1286	0
19	0	5	5	0	0	2160	1018	1	96	99	90	true	true	3	directed	20	0.1	elevation	false	1500	false	383	0	24-31°C	0.1	45000	50	0	random	false	0	source-water	2160	1632	22	1	0.6667	0	0	0	1179	369	0	1548	1632	0
24	0	5	5	0	0	2160	1023	1	96	99	90	true	true	3	directed	20	0.1	elevation	false	1500	false	383	0	24-31°C	0.1	45000	50	0	random	false	0	source-water	2160	1646	26	1	0.7879	0	0	0	963	408	0	1371	1646	0
28	0	5	10	0	0	2160	1000	1	96	99	90	true	true	3	directed	20	0.1	elevation	false	1500	false	383	0	24-31°C	0.1	45000	50	0	random	false	0	source-water	2160	1812	22	0.9989	0.6111	0	0	0	1407	767	0	2174	1814	0
2	0	5	5	0	0	2160	1001	1	96	99	90	true	true	3	directed	20	0.1	elevation	false	1500	false	383	0	24-31°C	0.1	45000	50	0	random	false	0	source-water	2160	1258	21	1	0.84	0	0	0	1751	161	0	1912	1258	0
30	0	5	10	0	0	2160	1002	1	96	99	90	true	true	3	directed	20	0.1	elevation	false	1500	false	383	0	24-31°C	0.1	45000	50	0	random	false	0	source-water	2160	1970	25	0.9985	0.641	0	0	0	1524	881	0	2405	1973	0
31	0	5	10	0	0	2160	1003	1	96	99	90	true	true	3	directed	20	0.1	elevation	false	1500	false	383	0	24-31°C	0.1	45000	50	0	random	false	0	source-water	2160	1620	22	0.9994	0.6875	0	0	0	752	592	0	1344	1621	0
22	0	5	5	0	0	2160	1021	1	96	99	90	true	true	3	directed	20	0.1	elevation	false	1500	false	383	0	24-31°C	0.1	45000	50	0	random	false	0	source-water	2160	1462	21	0.9993	0.7241	0	0	0	1151	276	0	1427	1463	0
25	0	5	5	0	0	2160	1024	1	96	99	90	true	true	3	directed	20	0.1	elevation	false	1500	false	383	0	24-31°C	0.1	45000	50	0	random	false	0	source-water	2160	1778	26	0.9994	0.7222	0	0	0	1291	354	0	1645	1779	0
26	0	5	5	0	0	2160	1025	1	96	99	90	true	true	3	directed	20	0.1	elevation	false	1500	false	383	0	24-31°C	0.1	45000	50	0	random	false	0	source-water	2160	1434	21	0.9986	0.7241	0	0	0	1332	284	0	1616	1436	0
40	0	5	10	0	0	2160	1012	1	96	99	90	true	true	3	directed	20	0.1	elevation	false	1500	false	383	0	24-31°C	0.1	45000	50	0	random	false	0	source-water	2160	1929	24	0.9995	0.6154	0	0	0	1612	912	0	2524	1930	0
32	0	5	10	0	0	2160	1004	1	96	99	90	true	true	3	directed	20	0.1	elevation	false	1500	false	383	0	24-31°C	0.1	45000	50	0	random	false	0	source-water	2160	1600	22	0.9969	0.6875	0	0	0	921	554	0	1475	1605	0
38	0	5	10	0	0	2160	1010	1	96	99	90	true	true	3	directed	20	0.1	elevation	false	1500	false	383	0	24-31°C	0.1	45000	50	0	random	false	0	source-water	2160	1829	25	0.9989	0.6757	0	0	0	1332	765	0	2097	1831	0
37	0	5	10	0	0	2160	1009	1	96	99	90	true	true	3	directed	20	0.1	elevation	false	1500	false	383	0	24-31°C	0.1	45000	50	0	random	false	0	source-water	2160	1902	24	1	0.6316	0	0	0	977	814	0	1791	1902	0
27	0	5	5	0	0	2160	1026	1	96	99	90	true	true	3	directed	20	0.1	elevation	false	1500	false	383	0	24-31°C	0.1	45000	50	0	random	false	0	source-water	2160	1736	27	1	0.7714	0	0	0	1677	362	0	2039	1736	0
36	0	5	10	0	0	2160	1008	1	96	99	90	true	true	3	directed	20	0.1	elevation	false	1500	false	383	0	24-31°C	0.1	45000	50	0	random	false	0	source-water	2160	1521	20	1	0.6667	0	0	0	1114	576	0	1690	1521	0
39	0	5	10	0	0	2160	1011	1	96	99	90	true	true	3	directed	20	0.1	elevation	false	1500	false	383	0	24-31°C	0.1	45000	50	0	random	false	0	source-water	2160	1770	21	0.9989	0.6	0	0	0	983	783	0	1766	1772	0
44	0	5	10	0	0	2160	1016	1	96	99	90	true	true	3	directed	20	0.1	elevation	false	1500	false	383	0	24-31°C	0.1	45000	50	0	random	false	0	source-water	2160	1995	25	0.9985	0.625	0	0	0	1348	957	0	2305	1998	0
33	0	5	10	0	0	2160	1005	1	96	99	90	true	true	3	directed	20	0.1	elevation	false	1500	false	383	0	24-31°C	0.1	45000	50	0	random	false	0	source-water	2160	2039	27	0.9985	0.6585	0	0	0	1873	877	0	2750	2042	0
45	0	5	10	0	0	2160	1017	1	96	99	90	true	true	3	directed	20	0.1	elevation	false	1500	false	383	0	24-31°C	0.1	45000	50	0	random	false	0	source-water	2160	1814	22	0.9994	0.6111	0	0	0	1575	769	0	2344	1815	0
41	0	5	10	0	0	2160	1013	1	96	99	90	true	true	3	directed	20	0.1	elevation	false	1500	false	383	0	24-31°C	0.1	45000	50	0	random	false	0	source-water	2160	1609	21	0.9975	0.6563	0	0	0	1300	590	0	1890	1613	0
46	0	5	10	0	0	2160	1018	1	96	99	90	true	true	3	directed	20	0.1	elevation	false	1500	false	383	0	24-31°C	0.1	45000	50	0	random	false	0	source-water	2160	1778	15	0.9978	0.4167	0	0	0	1148	723	0	1871	1782	0
47	0	5	10	0	0	2160	1019	1	96	99	90	true	true	3	directed	20	0.1	elevation	false	1500	false	383	0	24-31°C	0.1	45000	50	0	random	false	0	source-water	2160	2071	26	0.9986	0.6341	0	0	0	992	1110	0	2102	2074	0
42	0	5	10	0	0	2160	1014	1	96	99	90	true	true	3	directed	20	0.1	elevation	false	1500	false	383	0	24-31°C	0.1	45000	50	0	random	false	0	source-water	2160	1968	25	0.999	0.641	0	0	0	1577	677	0	2254	1970	0
35	0	5	10	0	0	2160	1007	1	96	99	90	true	true	3	directed	20	0.1	elevation	false	1500	false	383	0	24-31°C	0.1	45000	50	0	random	false	0	source-water	2160	1743	25	0.9994	0.7143	0	0	0	1144	687	0	1831	1744	0
50	0	5	10	0	0	2160	1022	1	96	99	90	true	true	3	directed	20	0.1	elevation	false	1500	false	383	0	24-31°C	0.1	45000	50	0	random	false	0	source-water	2160	1359	18	1	0.6667	0	0	0	991	327	0	1318	1359	0
34	0	5	10	0	0	2160	1006	1	96	99	90	true	true	3	directed	20	0.1	elevation	false	1500	false	383	0	24-31°C	0.1	45000	50	0	random	false	0	source-water	2160	1625	21	0.9988	0.6364	0	0	0	1586	491	0	2077	1627	0
48	0	5	10	0	0	2160	1020	1	96	99	90	true	true	3	directed	20	0.1	elevation	false	1500	false	383	0	24-31°C	0.1	45000	50	0	random	false	0	source-water	2160	1724	24	0.9988	0.6857	0	0	0	1824	654	0	2478	1726	0
49	0	5	10	0	0	2160	1021	1	96	99	90	true	true	3	directed	20	0.1	elevation	false	1500	false	383	0	24-31°C	0.1	45000	50	0	random	false	0	source-water	2160	1726	21	0.9971	0.6	0	0	0	1056	636	0	1692	1731	0
57	0	5	15	0	0	2160	1002	1	96	99	90	true	true	3	directed	20	0.1	elevation	false	1500	false	383	0	24-31°C	0.1	45000	50	0	random	false	0	source-water	2160	2198	24	0.9991	0.5455	0	0	0	1461	1341	0	2802	2200	0
43	0	5	10	0	0	2160	1015	1	96	99	90	true	true	3	directed	20	0.1	elevation	false	1500	false	383	0	24-31°C	0.1	45000	50	0	random	false	0	source-water	2160	1401	15	0.9979	0.5357	0	0	0	2412	506	0	2918	1404	0
52	0	5	10	0	0	2160	1024	1	96	99	90	true	true	3	directed	20	0.1	elevation	false	1500	false	383	0	24-31°C	0.1	45000	50	0	random	false	0	source-water	2160	1850	24	0.9984	0.6486	0	0	0	1094	708	0	1802	1853	0
54	0	5	10	0	0	2160	1026	1	96	99	90	true	true	3	directed	20	0.1	elevation	false	1500	false	383	0	24-31°C	0.1	45000	50	0	random	false	0	source-water	2160	1864	23	1	0.6216	0	0	0	1735	742	0	2477	1864	0
51	0	5	10	0	0	2160	1023	1	96	99	90	true	true	3	directed	20	0.1	elevation	false	1500	false	383	0	24-31°C	0.1	45000	50	0	random	false	0	source-water	2160	1952	25	0.9995	0.641	0	0	0	819	904	0	1723	1953	0
64	0	5	15	0	0	2160	1009	1	96	99	90	true	true	3	directed	20	0.1	elevation	false	1500	false	383	0	24-31°C	0.1	45000	50	0	random	false	0	source-water	2160	2264	23	0.9991	0.5111	0	0	0	874	1306	0	2180	2266	0
62	0	5	15	0	0	2160	1007	1	96	99	90	true	true	3	directed	20	0.1	elevation	false	1500	false	383	0	24-31°C	0.1	45000	50	0	random	false	0	source-water	2160	2094	23	0.999	0.5476	0	0	0	939	1209	0	2148	2096	0
61	0	5	15	0	0	2160	1006	1	96	99	90	true	true	3	directed	20	0.1	elevation	false	1500	false	383	0	24-31°C	0.1	45000	50	0	random	false	0	source-water	2160	1899	15	0.9995	0.3947	0	0	0	1695	799	0	2494	1900	0
59	0	5	15	0	0	2160	1004	1	96	99	90	true	true	3	directed	20	0.1	elevation	false	1500	false	383	0	24-31°C	0.1	45000	50	0	random	false	0	source-water	2160	2130	21	0.9977	0.4884	1	0	0	1010	1251	0	2262	2135	0
55	0	5	15	0	0	2160	1000	1	96	99	90	true	true	3	directed	20	0.1	elevation	false	1500	false	383	0	24-31°C	0.1	45000	50	0	random	false	0	source-water	2160	2202	23	0.9973	0.5227	0	0	0	1630	1351	0	2981	2208	0
56	0	5	15	0	0	2160	1001	1	96	99	90	true	true	3	directed	20	0.1	elevation	false	1500	false	383	0	24-31°C	0.1	45000	50	0	random	false	0	source-water	2160	1741	16	0.9994	0.4571	0	0	0	2100	767	0	2867	1742	0
53	0	5	10	0	0	2160	1025	1	96	99	90	true	true	3	directed	20	0.1	elevation	false	1500	false	383	0	24-31°C	0.1	45000	50	0	random	false	0	source-water	2160	1775	19	0.9978	0.5278	0	0	0	1436	940	0	2376	1779	0
66	0	5	15	0	0	2160	1011	1	96	99	90	true	true	3	directed	20	0.1	elevation	false	1500	false	383	0	24-31°C	0.1	45000	50	0	random	false	0	source-water	2160	1985	18	0.998	0.45	0	0	0	1047	1061	0	2108	1989	0
67	0	5	15	0	0	2160	1012	1	96	99	90	true	true	3	directed	20	0.1	elevation	false	1500	false	383	0	24-31°C	0.1	45000	50	0	random	false	0	source-water	2160	2423	21	0.9984	0.4286	0	0	0	1805	1457	0	3262	2427	0
72	0	5	15	0	0	2160	1017	1	96	99	90	true	true	3	directed	20	0.1	elevation	false	1500	false	383	0	24-31°C	0.1	45000	50	0	random	false	0	source-water	2160	2207	25	0.9991	0.5682	0	0	0	1645	1255	0	2900	2209	0
60	0	5	15	0	0	2160	1005	1	96	99	90	true	true	3	directed	20	0.1	elevation	false	1500	false	383	0	24-31°C	0.1	45000	50	0	random	false	0	source-water	2160	1937	13	0.9985	0.3333	0	0	0	1616	928	0	2544	1940	0
68	0	5	15	0	0	2160	1013	1	96	99	90	true	true	3	directed	20	0.1	elevation	false	1500	false	383	0	24-31°C	0.1	45000	50	0	random	false	0	source-water	2160	1951	15	0.998	0.3846	0	0	0	1550	947	0	2497	1955	0
70	0	5	15	0	0	2160	1015	1	96	99	90	true	true	3	directed	20	0.1	elevation	false	1500	false	383	0	24-31°C	0.1	45000	50	0	random	false	0	source-water	2160	1866	13	0.9995	0.3514	0	0	0	2265	1126	0	3391	1867	0
74	0	5	15	0	0	2160	1019	1	96	99	90	true	true	3	directed	20	0.1	elevation	false	1500	false	383	0	24-31°C	0.1	45000	50	0	random	false	0	source-water	2160	2300	22	0.9987	0.4783	0	0	0	954	1475	0	2429	2303	0
77	0	5	15	0	0	2160	1022	1	96	99	90	true	true	3	directed	20	0.1	elevation	false	1500	false	383	0	24-31°C	0.1	45000	50	0	random	false	0	source-water	2160	1843	17	0.9989	0.4595	0	0	0	1229	908	0	2137	1845	0
63	0	5	15	0	0	2160	1008	1	96	99	90	true	true	3	directed	20	0.1	elevation	false	1500	false	383	0	24-31°C	0.1	45000	50	0	random	false	0	source-water	2160	1907	16	0.9984	0.4211	0	0	0	1075	1071	0	2146	1910	0
58	0	5	15	0	0	2160	1003	1	96	99	90	true	true	3	directed	20	0.1	elevation	false	1500	false	383	0	24-31°C	0.1	45000	50	0	random	false	0	source-water	2160	1842	20	0.9989	0.5405	0	0	0	826	1058	0	1884	1844	0
69	0	5	15	0	0	2160	1014	1	96	99	90	true	true	3	directed	20	0.1	elevation	false	1500	false	383	0	24-31°C	0.1	45000	50	0	random	false	0	source-water	2160	2250	18	0.9987	0.4	0	0	0	1889	1372	0	3261	2253	0
71	0	5	15	0	0	2160	1016	1	96	99	90	true	true	3	directed	20	0.1	elevation	false	1500	false	383	0	24-31°C	0.1	45000	50	0	random	false	0	source-water	2160	2459	24	0.9976	0.4898	0	0	0	1582	1391	0	2973	2465	0
75	0	5	15	0	0	2160	1020	1	96	99	90	true	true	3	directed	20	0.1	elevation	false	1500	false	383	0	24-31°C	0.1	45000	50	0	random	false	0	source-water	2160	1721	20	0.9959	0.5714	0	0	0	1923	899	0	2822	1728	0
76	0	5	15	0	0	2160	1021	1	96	99	90	true	true	3	directed	20	0.1	elevation	false	1500	false	383	0	24-31°C	0.1	45000	50	0	random	false	0	source-water	2160	2141	11	0.9963	0.2558	0	0	0	1212	1314	0	2526	2149	0
73	0	5	15	0	0	2160	1018	1	96	99	90	true	true	3	directed	20	0.1	elevation	false	1500	false	383	0	24-31°C	0.1	45000	50	0	random	false	0	source-water	2160	2259	12	0.9974	0.2667	0	0	0	1170	1348	0	2518	2265	0
79	0	5	15	0	0	2160	1024	1	96	99	90	true	true	3	directed	20	0.1	elevation	false	1500	false	383	0	24-31°C	0.1	45000	50	0	random	false	0	source-water	2160	2417	19	0.9975	0.3958	0	0	0	1203	1427	0	2630	2423	0
78	0	5	15	0	0	2160	1023	1	96	99	90	true	true	3	directed	20	0.1	elevation	false	1500	false	383	0	24-31°C	0.1	45000	50	0	random	false	0	source-water	2160	2366	22	0.9979	0.4681	0	0	0	1128	1417	0	2545	2371	0
80	0	5	15	0	0	2160	1025	1	96	99	90	true	true	3	directed	20	0.1	elevation	false	1500	false	383	0	24-31°C	0.1	45000	50	0	random	false	0	source-water	2160	2049	12	0.9966	0.2927	0	0	0	1552	1483	0	3035	2056	0
65	0	5	15	0	0	2160	1010	1	96	99	90	true	true	3	directed	20	0.1	elevation	false	1500	false	383	0	24-31°C	0.1	45000	50	0	random	false	0	source-water	2160	2319	28	0.9996	0.6087	0	0	0	1705	1283	0	2988	2320	0
81	0	5	15	0	0	2160	1026	1	96	99	90	true	true	3	directed	20	0.1	elevation	false	1500	false	383	0	24-31°C	0.1	45000	50	0	random	false	0	source-water	2160	2350	12	0.9991	0.2553	0	0	0	2458	1352	0	3810	2352	0
85	0	5	20	0	0	2160	1003	1	96	99	90	true	true	3	directed	20	0.1	elevation	false	1500	false	383	0	24-31°C	0.1	45000	50	0	random	false	0	source-water	2160	678	4	0.0735	0.0217	3	0	0	998	419	0	1420	9223	0
87	0	5	20	0	0	2160	1005	1	96	99	90	true	true	3	directed	20	0.1	elevation	false	1500	false	383	0	24-31°C	0.1	45000	50	0	random	false	0	source-water	2160	449	0	0.0402	0	1	0	0	1928	343	0	2272	11181	0
92	0	5	20	0	0	2160	1010	1	96	99	90	true	true	3	directed	20	0.1	elevation	false	1500	false	383	0	24-31°C	0.1	45000	50	0	random	false	0	source-water	2160	778	3	0.0574	0.0111	1	0	0	2134	512	0	2647	13557	0
91	0	5	20	0	0	2160	1009	1	96	99	90	true	true	3	directed	20	0.1	elevation	false	1500	false	383	0	24-31°C	0.1	45000	50	0	random	false	0	source-water	2160	1000	1	0.0948	0.0047	1	0	0	983	726	0	1710	10548	0
86	0	5	20	0	0	2160	1004	1	96	99	90	true	true	3	directed	20	0.1	elevation	false	1500	false	383	0	24-31°C	0.1	45000	50	0	random	false	0	source-water	2160	692	3	0.058	0.0126	3	0	0	1493	409	0	1905	11929	0
94	0	5	20	0	0	2160	1012	1	96	99	90	true	true	3	directed	20	0.1	elevation	false	1500	false	383	0	24-31°C	0.1	45000	50	0	random	false	0	source-water	2160	639	0	0.043	0	3	0	0	2500	422	0	2925	14858	0
96	0	5	20	0	0	2160	1014	1	96	99	90	true	true	3	directed	20	0.1	elevation	false	1500	false	383	0	24-31°C	0.1	45000	50	0	random	false	0	source-water	2160	434	0	0.0482	0	0	0	0	2060	257	0	2317	8997	0
90	0	5	20	0	0	2160	1008	1	96	99	90	true	true	3	directed	20	0.1	elevation	false	1500	false	383	0	24-31°C	0.1	45000	50	0	random	false	0	source-water	2160	662	0	0.0806	0	2	0	0	1334	380	0	1716	8212	0
83	0	5	20	0	0	2160	1001	1	96	99	90	true	true	3	directed	20	0.1	elevation	false	1500	false	383	0	24-31°C	0.1	45000	50	0	random	false	0	source-water	2160	708	0	0.0871	0	1	0	0	2650	402	0	3053	8131	0
82	0	5	20	0	0	2160	1000	1	96	99	90	true	true	3	directed	20	0.1	elevation	false	1500	false	383	0	24-31°C	0.1	45000	50	0	random	false	0	source-water	2160	286	0	0.0271	0	0	0	0	2656	190	0	2846	10564	0
97	0	5	20	0	0	2160	1015	1	96	99	90	true	true	3	directed	20	0.1	elevation	false	1500	false	383	0	24-31°C	0.1	45000	50	0	random	false	0	source-water	2160	496	0	0.0594	0	2	0	0	2911	362	0	3275	8347	0
102	0	5	20	0	0	2160	1020	1	96	99	90	true	true	3	directed	20	0.1	elevation	false	1500	false	383	0	24-31°C	0.1	45000	50	0	random	false	0	source-water	2160	370	0	0.0569	0	1	0	0	3188	281	0	3470	6501	0
95	0	5	20	0	0	2160	1013	1	96	99	90	true	true	3	directed	20	0.1	elevation	false	1500	false	383	0	24-31°C	0.1	45000	50	0	random	false	0	source-water	2160	636	0	0.0598	0	4	0	0	1982	416	0	2402	10636	0
93	0	5	20	0	0	2160	1011	1	96	99	90	true	true	3	directed	20	0.1	elevation	false	1500	false	383	0	24-31°C	0.1	45000	50	0	random	false	0	source-water	2160	575	1	0.0514	0.0045	4	0	0	1612	412	0	2028	11183	0
100	0	5	20	0	0	2160	1018	1	96	99	90	true	true	3	directed	20	0.1	elevation	false	1500	false	383	0	24-31°C	0.1	45000	50	0	random	false	0	source-water	2160	705	1	0.0648	0.0046	4	0	0	1354	446	0	1804	10881	0
99	0	5	20	0	0	2160	1017	1	96	99	90	true	true	3	directed	20	0.1	elevation	false	1500	false	383	0	24-31°C	0.1	45000	50	0	random	false	0	source-water	2160	244	0	0.0224	0	0	0	0	2689	162	0	2851	10903	0
88	0	5	20	0	0	2160	1006	1	96	99	90	true	true	3	directed	20	0.1	elevation	false	1500	false	383	0	24-31°C	0.1	45000	50	0	random	false	0	source-water	2160	827	1	0.0763	0.0046	2	0	0	2139	527	0	2668	10840	0
89	0	5	20	0	0	2160	1007	1	96	99	90	true	true	3	directed	20	0.1	elevation	false	1500	false	383	0	24-31°C	0.1	45000	50	0	random	false	0	source-water	2160	646	0	0.0394	0	3	0	0	1380	501	0	1884	16401	0
103	0	5	20	0	0	2160	1021	1	96	99	90	true	true	3	directed	20	0.1	elevation	false	1500	false	383	0	24-31°C	0.1	45000	50	0	random	false	0	source-water	2160	607	2	0.0734	0.0121	1	0	0	1330	358	0	1689	8269	0
98	0	5	20	0	0	2160	1016	1	96	99	90	true	true	3	directed	20	0.1	elevation	false	1500	false	383	0	24-31°C	0.1	45000	50	0	random	false	0	source-water	2160	479	0	0.0526	0	1	0	0	1981	369	0	2351	9101	0
104	0	5	20	0	0	2160	1022	1	96	99	90	true	true	3	directed	20	0.1	elevation	false	1500	false	383	0	24-31°C	0.1	45000	50	0	random	false	0	source-water	2160	338	0	0.0311	0	0	0	0	1577	303	0	1880	10866	0
84	0	5	20	0	0	2160	1002	1	96	99	90	true	true	3	directed	20	0.1	elevation	false	1500	false	383	0	24-31°C	0.1	45000	50	0	random	false	0	source-water	2160	671	0	0.0575	0	2	0	0	2324	488	0	2814	11665	0
105	0	5	20	0	0	2160	1023	1	96	99	90	true	true	3	directed	20	0.1	elevation	false	1500	false	383	0	24-31°C	0.1	45000	50	0	random	false	0	source-water	2160	779	0	0.0612	0	2	0	0	1685	603	0	2290	12725	0
106	0	5	20	0	0	2160	1024	1	96	99	90	true	true	3	directed	20	0.1	elevation	false	1500	false	383	0	24-31°C	0.1	45000	50	0	random	false	0	source-water	2160	1096	4	0.107	0.0195	3	0	0	1560	739	0	2302	10240	0
101	0	5	20	0	0	2160	1019	1	96	99	90	true	true	3	directed	20	0.1	elevation	false	1500	false	383	0	24-31°C	0.1	45000	50	0	random	false	0	source-water	2160	1004	0	0.0998	0	3	0	0	1200	740	0	1943	10064	0
112	0	5	25	0	0	2160	1003	1	96	99	90	true	true	3	directed	20	0.1	elevation	false	1500	false	383	0	24-31°C	0.1	45000	50	0	random	false	0	source-water	2160	0	0	0	0	0	0	0	1198	3	0	1201	14628	0
107	0	5	20	0	0	2160	1025	1	96	99	90	true	true	3	directed	20	0.1	elevation	false	1500	false	383	0	24-31°C	0.1	45000	50	0	random	false	0	source-water	2160	166	0	0.027	0	2	0	0	1630	119	0	1751	6156	0
109	0	5	25	0	0	2160	1000	1	96	99	90	true	true	3	directed	20	0.1	elevation	false	1500	false	383	0	24-31°C	0.1	45000	50	0	random	false	0	source-water	2160	0	0	0	0	0	0	0	2725	1	0	2726	9884	0
114	0	5	25	0	0	2160	1005	1	96	99	90	true	true	3	directed	20	0.1	elevation	false	1500	false	383	0	24-31°C	0.1	45000	50	0	random	false	0	source-water	2160	0	0	0	0	0	0	0	1994	13	0	2007	14501	0
108	0	5	20	0	0	2160	1026	1	96	99	90	true	true	3	directed	20	0.1	elevation	false	1500	false	383	0	24-31°C	0.1	45000	50	0	random	false	0	source-water	2160	552	0	0.0614	0	1	0	0	3436	403	0	3840	8990	0
113	0	5	25	0	0	2160	1004	1	96	99	90	true	true	3	directed	20	0.1	elevation	false	1500	false	383	0	24-31°C	0.1	45000	50	0	random	false	0	source-water	2160	0	0	0	0	0	0	0	1591	0	0	1591	16271	0
111	0	5	25	0	0	2160	1002	1	96	99	90	true	true	3	directed	20	0.1	elevation	false	1500	false	383	0	24-31°C	0.1	45000	50	0	random	false	0	source-water	2160	0	0	0	0	0	0	0	2415	1	0	2416	13748	0
117	0	5	25	0	0	2160	1008	1	96	99	90	true	true	3	directed	20	0.1	elevation	false	1500	false	383	0	24-31°C	0.1	45000	50	0	random	false	0	source-water	2160	0	0	0	0	0	0	0	1403	2	0	1405	13294	0
118	0	5	25	0	0	2160	1009	1	96	99	90	true	true	3	directed	20	0.1	elevation	false	1500	false	383	0	24-31°C	0.1	45000	50	0	random	false	0	source-water	2160	0	0	0	0	0	0	0	998	1	0	999	17231	0
115	0	5	25	0	0	2160	1006	1	96	99	90	true	true	3	directed	20	0.1	elevation	false	1500	false	383	0	24-31°C	0.1	45000	50	0	random	false	0	source-water	2160	0	0	0	0	0	0	0	2506	4	0	2510	15943	0
122	0	5	25	0	0	2160	1013	1	96	99	90	true	true	3	directed	20	0.1	elevation	false	1500	false	383	0	24-31°C	0.1	45000	50	0	random	false	0	source-water	2160	0	0	0	0	0	0	0	2099	8	0	2107	15449	0
123	0	5	25	0	0	2160	1014	1	96	99	90	true	true	3	directed	20	0.1	elevation	false	1500	false	383	0	24-31°C	0.1	45000	50	0	random	false	0	source-water	2160	0	0	0	0	0	0	0	2287	1	0	2288	12823	0
116	0	5	25	0	0	2160	1007	1	96	99	90	true	true	3	directed	20	0.1	elevation	false	1500	false	383	0	24-31°C	0.1	45000	50	0	random	false	0	source-water	2160	0	0	0	0	0	0	0	1429	24	0	1453	19005	0
110	0	5	25	0	0	2160	1001	1	96	99	90	true	true	3	directed	20	0.1	elevation	false	1500	false	383	0	24-31°C	0.1	45000	50	0	random	false	0	source-water	2160	0	0	0	0	0	0	0	3192	6	0	3198	12968	0
125	0	5	25	0	0	2160	1016	1	96	99	90	true	true	3	directed	20	0.1	elevation	false	1500	false	383	0	24-31°C	0.1	45000	50	0	random	false	0	source-water	2160	0	0	0	0	0	0	0	2078	5	0	2083	13013	0
126	0	5	25	0	0	2160	1017	1	96	99	90	true	true	3	directed	20	0.1	elevation	false	1500	false	383	0	24-31°C	0.1	45000	50	0	random	false	0	source-water	2160	0	0	0	0	0	0	0	2972	0	0	2972	11479	0
124	0	5	25	0	0	2160	1015	1	96	99	90	true	true	3	directed	20	0.1	elevation	false	1500	false	383	0	24-31°C	0.1	45000	50	0	random	false	0	source-water	2160	0	0	0	0	0	0	0	2966	2	0	2968	11449	0
119	0	5	25	0	0	2160	1010	1	96	99	90	true	true	3	directed	20	0.1	elevation	false	1500	false	383	0	24-31°C	0.1	45000	50	0	random	false	0	source-water	2160	0	0	0	0	0	0	0	2442	0	0	2442	19220	0
127	0	5	25	0	0	2160	1018	1	96	99	90	true	true	3	directed	20	0.1	elevation	false	1500	false	383	0	24-31°C	0.1	45000	50	0	random	false	0	source-water	2160	0	0	0	0	0	0	0	1633	0	0	1633	12071	0
132	0	5	25	0	0	2160	1023	1	96	99	90	true	true	3	directed	20	0.1	elevation	false	1500	false	383	0	24-31°C	0.1	45000	50	0	random	false	0	source-water	2160	0	0	0	0	0	0	0	1623	14	0	1637	16771	0
131	0	5	25	0	0	2160	1022	1	96	99	90	true	true	3	directed	20	0.1	elevation	false	1500	false	383	0	24-31°C	0.1	45000	50	0	random	false	0	source-water	2160	0	0	0	0	0	0	0	1636	10	0	1646	12892	0
134	0	5	25	0	0	2160	1025	1	96	99	90	true	true	3	directed	20	0.1	elevation	false	1500	false	383	0	24-31°C	0.1	45000	50	0	random	false	0	source-water	2160	0	0	0	0	0	0	0	1733	11	0	1744	9318	0
121	0	5	25	0	0	2160	1012	1	96	99	90	true	true	3	directed	20	0.1	elevation	false	1500	false	383	0	24-31°C	0.1	45000	50	0	random	false	0	source-water	2160	0	0	0	0	0	0	0	2906	13	0	2919	19323	0
135	0	5	25	0	0	2160	1026	1	96	99	90	true	true	3	directed	20	0.1	elevation	false	1500	false	383	0	24-31°C	0.1	45000	50	0	random	false	0	source-water	2160	0	0	0	0	0	0	0	3620	4	0	3624	11334	0
130	0	5	25	0	0	2160	1021	1	96	99	90	true	true	3	directed	20	0.1	elevation	false	1500	false	383	0	24-31°C	0.1	45000	50	0	random	false	0	source-water	2160	0	0	0	0	0	0	0	1485	6	0	1491	12010	0
128	0	5	25	0	0	2160	1019	1	96	99	90	true	true	3	directed	20	0.1	elevation	false	1500	false	383	0	24-31°C	0.1	45000	50	0	random	false	0	source-water	2160	0	0	0	0	0	0	0	1335	2	0	1337	13710	0
129	0	5	25	0	0	2160	1020	1	96	99	90	true	true	3	directed	20	0.1	elevation	false	1500	false	383	0	24-31°C	0.1	45000	50	0	random	false	0	source-water	2160	0	0	0	0	0	0	0	3255	5	0	3260	8621	0
120	0	5	25	0	0	2160	1011	1	96	99	90	true	true	3	directed	20	0.1	elevation	false	1500	false	383	0	24-31°C	0.1	45000	50	0	random	false	0	source-water	2160	0	0	0	0	0	0	0	1820	0	0	1820	12245	0
133	0	5	25	0	0	2160	1024	1	96	99	90	true	true	3	directed	20	0.1	elevation	false	1500	false	383	0	24-31°C	0.1	45000	50	0	random	false	0	source-water	2160	0	0	0	0	0	0	0	1782	4	0	1786	10356	0
