# Supplementary material for: Discovering the opposite shore: How did hominins cross sea straits?
Source: PLoS One. 2021 Jun 30;16(6):e0252885. doi: 10.1371/journal.pone.0252885 (PMC8244915; doi:10.1371/journal.pone.0252885)
Supplement: S2 File — CSV output of the simulation experiments presented in this paper and Python scripts used for creating the graphs. (ZIP) [file pone.0252885.s007.zip › 02OneFactorSensitivity/1RemoveNetlogoInfo/output/OneFactorSensitivity_ScenarioD_water-temperature-interval_csv_out.csv]

[run number]	pioneering-probability	optimal-walking-speed	water-barrier-size	fleeing-probability	fleeing-threshold	max-simulation-duration	seed	pioneering-threshold	hours-until-dehydration	max-fleeing-pioneering-distance	current-direction	constant-population-size	dehydration	movement-in-water-speed	movement-in-water-direction	perception-radius	decision-randomness	map-coloring	thermoregulation	basal-metabolic-rate	hypothermia	energy-loss-water-movement	death-rate-in-water	water-temperature-interval	population-density	max-energy	number-founder-agents	current-speed	map-scenario	remove-old-population	min-resources	attempt-counter	[step]	sum-of-target-area-hominins	sum-of-founder-population-size-reached	crossing-success-rate-individuals	crossing-success-rate-founder-population	death-dehydration	death-exhaustion	death-hypothermia	death-left_map_land	death-left_map_water	death-random	sum-of-deaths	attempts-source-water	mean-individual-hours-water-crossing
15	0	5	10	0	0	2160	1002	1	96	99	90	true	true	3	directed	20	0.1	elevation	false	1500	false	383	0	32-39°C	0.1	45000	50	0	random	false	0	source-water	2160	1970	25	0.9985	0.641	0	0	0	1524	881	0	2405	1973	0
5	0	5	10	0	0	2160	1000	1	96	99	90	true	true	3	directed	20	0.1	elevation	false	1500	false	383	0	32-39°C	0.1	45000	50	0	random	false	0	source-water	2160	1812	22	0.9989	0.6111	0	0	0	1407	767	0	2174	1814	0
10	0	5	10	0	0	2160	1001	1	96	99	90	true	true	3	directed	20	0.1	elevation	false	1500	false	383	0	32-39°C	0.1	45000	50	0	random	false	0	source-water	2160	1284	18	0.9984	0.6923	0	0	0	1460	346	0	1806	1286	0
9	0	5	10	0	0	2160	1001	1	96	99	90	true	true	3	directed	20	0.1	elevation	false	1500	false	383	0	24-31°C	0.1	45000	50	0	random	false	0	source-water	2160	1284	18	0.9984	0.6923	0	0	0	1460	346	0	1806	1286	0
16	0	5	10	0	0	2160	1003	1	96	99	90	true	true	3	directed	20	0.1	elevation	false	1500	false	383	0	0-7°C	0.1	45000	50	0	random	false	0	source-water	2160	1620	22	0.9994	0.6875	0	0	0	752	592	0	1344	1621	0
7	0	5	10	0	0	2160	1001	1	96	99	90	true	true	3	directed	20	0.1	elevation	false	1500	false	383	0	8-15°C	0.1	45000	50	0	random	false	0	source-water	2160	1284	18	0.9984	0.6923	0	0	0	1460	346	0	1806	1286	0
14	0	5	10	0	0	2160	1002	1	96	99	90	true	true	3	directed	20	0.1	elevation	false	1500	false	383	0	24-31°C	0.1	45000	50	0	random	false	0	source-water	2160	1970	25	0.9985	0.641	0	0	0	1524	881	0	2405	1973	0
12	0	5	10	0	0	2160	1002	1	96	99	90	true	true	3	directed	20	0.1	elevation	false	1500	false	383	0	8-15°C	0.1	45000	50	0	random	false	0	source-water	2160	1970	25	0.9985	0.641	0	0	0	1524	881	0	2405	1973	0
2	0	5	10	0	0	2160	1000	1	96	99	90	true	true	3	directed	20	0.1	elevation	false	1500	false	383	0	8-15°C	0.1	45000	50	0	random	false	0	source-water	2160	1812	22	0.9989	0.6111	0	0	0	1407	767	0	2174	1814	0
11	0	5	10	0	0	2160	1002	1	96	99	90	true	true	3	directed	20	0.1	elevation	false	1500	false	383	0	0-7°C	0.1	45000	50	0	random	false	0	source-water	2160	1970	25	0.9985	0.641	0	0	0	1524	881	0	2405	1973	0
13	0	5	10	0	0	2160	1002	1	96	99	90	true	true	3	directed	20	0.1	elevation	false	1500	false	383	0	16-23°C	0.1	45000	50	0	random	false	0	source-water	2160	1970	25	0.9985	0.641	0	0	0	1524	881	0	2405	1973	0
1	0	5	10	0	0	2160	1000	1	96	99	90	true	true	3	directed	20	0.1	elevation	false	1500	false	383	0	0-7°C	0.1	45000	50	0	random	false	0	source-water	2160	1812	22	0.9989	0.6111	0	0	0	1407	767	0	2174	1814	0
6	0	5	10	0	0	2160	1001	1	96	99	90	true	true	3	directed	20	0.1	elevation	false	1500	false	383	0	0-7°C	0.1	45000	50	0	random	false	0	source-water	2160	1284	18	0.9984	0.6923	0	0	0	1460	346	0	1806	1286	0
3	0	5	10	0	0	2160	1000	1	96	99	90	true	true	3	directed	20	0.1	elevation	false	1500	false	383	0	16-23°C	0.1	45000	50	0	random	false	0	source-water	2160	1812	22	0.9989	0.6111	0	0	0	1407	767	0	2174	1814	0
19	0	5	10	0	0	2160	1003	1	96	99	90	true	true	3	directed	20	0.1	elevation	false	1500	false	383	0	24-31°C	0.1	45000	50	0	random	false	0	source-water	2160	1620	22	0.9994	0.6875	0	0	0	752	592	0	1344	1621	0
25	0	5	10	0	0	2160	1004	1	96	99	90	true	true	3	directed	20	0.1	elevation	false	1500	false	383	0	32-39°C	0.1	45000	50	0	random	false	0	source-water	2160	1600	22	0.9969	0.6875	0	0	0	921	554	0	1475	1605	0
24	0	5	10	0	0	2160	1004	1	96	99	90	true	true	3	directed	20	0.1	elevation	false	1500	false	383	0	24-31°C	0.1	45000	50	0	random	false	0	source-water	2160	1600	22	0.9969	0.6875	0	0	0	921	554	0	1475	1605	0
21	0	5	10	0	0	2160	1004	1	96	99	90	true	true	3	directed	20	0.1	elevation	false	1500	false	383	0	0-7°C	0.1	45000	50	0	random	false	0	source-water	2160	1600	22	0.9969	0.6875	0	0	0	921	554	0	1475	1605	0
22	0	5	10	0	0	2160	1004	1	96	99	90	true	true	3	directed	20	0.1	elevation	false	1500	false	383	0	8-15°C	0.1	45000	50	0	random	false	0	source-water	2160	1600	22	0.9969	0.6875	0	0	0	921	554	0	1475	1605	0
8	0	5	10	0	0	2160	1001	1	96	99	90	true	true	3	directed	20	0.1	elevation	false	1500	false	383	0	16-23°C	0.1	45000	50	0	random	false	0	source-water	2160	1284	18	0.9984	0.6923	0	0	0	1460	346	0	1806	1286	0
20	0	5	10	0	0	2160	1003	1	96	99	90	true	true	3	directed	20	0.1	elevation	false	1500	false	383	0	32-39°C	0.1	45000	50	0	random	false	0	source-water	2160	1620	22	0.9994	0.6875	0	0	0	752	592	0	1344	1621	0
18	0	5	10	0	0	2160	1003	1	96	99	90	true	true	3	directed	20	0.1	elevation	false	1500	false	383	0	16-23°C	0.1	45000	50	0	random	false	0	source-water	2160	1620	22	0.9994	0.6875	0	0	0	752	592	0	1344	1621	0
23	0	5	10	0	0	2160	1004	1	96	99	90	true	true	3	directed	20	0.1	elevation	false	1500	false	383	0	16-23°C	0.1	45000	50	0	random	false	0	source-water	2160	1600	22	0.9969	0.6875	0	0	0	921	554	0	1475	1605	0
4	0	5	10	0	0	2160	1000	1	96	99	90	true	true	3	directed	20	0.1	elevation	false	1500	false	383	0	24-31°C	0.1	45000	50	0	random	false	0	source-water	2160	1812	22	0.9989	0.6111	0	0	0	1407	767	0	2174	1814	0
17	0	5	10	0	0	2160	1003	1	96	99	90	true	true	3	directed	20	0.1	elevation	false	1500	false	383	0	8-15°C	0.1	45000	50	0	random	false	0	source-water	2160	1620	22	0.9994	0.6875	0	0	0	752	592	0	1344	1621	0
26	0	5	10	0	0	2160	1005	1	96	99	90	true	true	3	directed	20	0.1	elevation	false	1500	false	383	0	0-7°C	0.1	45000	50	0	random	false	0	source-water	2160	2039	27	0.9985	0.6585	0	0	0	1873	877	0	2750	2042	0
31	0	5	10	0	0	2160	1006	1	96	99	90	true	true	3	directed	20	0.1	elevation	false	1500	false	383	0	0-7°C	0.1	45000	50	0	random	false	0	source-water	2160	1625	21	0.9988	0.6364	0	0	0	1586	491	0	2077	1627	0
27	0	5	10	0	0	2160	1005	1	96	99	90	true	true	3	directed	20	0.1	elevation	false	1500	false	383	0	8-15°C	0.1	45000	50	0	random	false	0	source-water	2160	2039	27	0.9985	0.6585	0	0	0	1873	877	0	2750	2042	0
35	0	5	10	0	0	2160	1006	1	96	99	90	true	true	3	directed	20	0.1	elevation	false	1500	false	383	0	32-39°C	0.1	45000	50	0	random	false	0	source-water	2160	1625	21	0.9988	0.6364	0	0	0	1586	491	0	2077	1627	0
30	0	5	10	0	0	2160	1005	1	96	99	90	true	true	3	directed	20	0.1	elevation	false	1500	false	383	0	32-39°C	0.1	45000	50	0	random	false	0	source-water	2160	2039	27	0.9985	0.6585	0	0	0	1873	877	0	2750	2042	0
40	0	5	10	0	0	2160	1007	1	96	99	90	true	true	3	directed	20	0.1	elevation	false	1500	false	383	0	32-39°C	0.1	45000	50	0	random	false	0	source-water	2160	1743	25	0.9994	0.7143	0	0	0	1144	687	0	1831	1744	0
32	0	5	10	0	0	2160	1006	1	96	99	90	true	true	3	directed	20	0.1	elevation	false	1500	false	383	0	8-15°C	0.1	45000	50	0	random	false	0	source-water	2160	1625	21	0.9988	0.6364	0	0	0	1586	491	0	2077	1627	0
41	0	5	10	0	0	2160	1008	1	96	99	90	true	true	3	directed	20	0.1	elevation	false	1500	false	383	0	0-7°C	0.1	45000	50	0	random	false	0	source-water	2160	1521	20	1	0.6667	0	0	0	1114	576	0	1690	1521	0
28	0	5	10	0	0	2160	1005	1	96	99	90	true	true	3	directed	20	0.1	elevation	false	1500	false	383	0	16-23°C	0.1	45000	50	0	random	false	0	source-water	2160	2039	27	0.9985	0.6585	0	0	0	1873	877	0	2750	2042	0
37	0	5	10	0	0	2160	1007	1	96	99	90	true	true	3	directed	20	0.1	elevation	false	1500	false	383	0	8-15°C	0.1	45000	50	0	random	false	0	source-water	2160	1743	25	0.9994	0.7143	0	0	0	1144	687	0	1831	1744	0
34	0	5	10	0	0	2160	1006	1	96	99	90	true	true	3	directed	20	0.1	elevation	false	1500	false	383	0	24-31°C	0.1	45000	50	0	random	false	0	source-water	2160	1625	21	0.9988	0.6364	0	0	0	1586	491	0	2077	1627	0
33	0	5	10	0	0	2160	1006	1	96	99	90	true	true	3	directed	20	0.1	elevation	false	1500	false	383	0	16-23°C	0.1	45000	50	0	random	false	0	source-water	2160	1625	21	0.9988	0.6364	0	0	0	1586	491	0	2077	1627	0
36	0	5	10	0	0	2160	1007	1	96	99	90	true	true	3	directed	20	0.1	elevation	false	1500	false	383	0	0-7°C	0.1	45000	50	0	random	false	0	source-water	2160	1743	25	0.9994	0.7143	0	0	0	1144	687	0	1831	1744	0
39	0	5	10	0	0	2160	1007	1	96	99	90	true	true	3	directed	20	0.1	elevation	false	1500	false	383	0	24-31°C	0.1	45000	50	0	random	false	0	source-water	2160	1743	25	0.9994	0.7143	0	0	0	1144	687	0	1831	1744	0
38	0	5	10	0	0	2160	1007	1	96	99	90	true	true	3	directed	20	0.1	elevation	false	1500	false	383	0	16-23°C	0.1	45000	50	0	random	false	0	source-water	2160	1743	25	0.9994	0.7143	0	0	0	1144	687	0	1831	1744	0
48	0	5	10	0	0	2160	1009	1	96	99	90	true	true	3	directed	20	0.1	elevation	false	1500	false	383	0	16-23°C	0.1	45000	50	0	random	false	0	source-water	2160	1902	24	1	0.6316	0	0	0	977	814	0	1791	1902	0
42	0	5	10	0	0	2160	1008	1	96	99	90	true	true	3	directed	20	0.1	elevation	false	1500	false	383	0	8-15°C	0.1	45000	50	0	random	false	0	source-water	2160	1521	20	1	0.6667	0	0	0	1114	576	0	1690	1521	0
29	0	5	10	0	0	2160	1005	1	96	99	90	true	true	3	directed	20	0.1	elevation	false	1500	false	383	0	24-31°C	0.1	45000	50	0	random	false	0	source-water	2160	2039	27	0.9985	0.6585	0	0	0	1873	877	0	2750	2042	0
46	0	5	10	0	0	2160	1009	1	96	99	90	true	true	3	directed	20	0.1	elevation	false	1500	false	383	0	0-7°C	0.1	45000	50	0	random	false	0	source-water	2160	1902	24	1	0.6316	0	0	0	977	814	0	1791	1902	0
45	0	5	10	0	0	2160	1008	1	96	99	90	true	true	3	directed	20	0.1	elevation	false	1500	false	383	0	32-39°C	0.1	45000	50	0	random	false	0	source-water	2160	1521	20	1	0.6667	0	0	0	1114	576	0	1690	1521	0
47	0	5	10	0	0	2160	1009	1	96	99	90	true	true	3	directed	20	0.1	elevation	false	1500	false	383	0	8-15°C	0.1	45000	50	0	random	false	0	source-water	2160	1902	24	1	0.6316	0	0	0	977	814	0	1791	1902	0
51	0	5	10	0	0	2160	1010	1	96	99	90	true	true	3	directed	20	0.1	elevation	false	1500	false	383	0	0-7°C	0.1	45000	50	0	random	false	0	source-water	2160	1829	25	0.9989	0.6757	0	0	0	1332	765	0	2097	1831	0
44	0	5	10	0	0	2160	1008	1	96	99	90	true	true	3	directed	20	0.1	elevation	false	1500	false	383	0	24-31°C	0.1	45000	50	0	random	false	0	source-water	2160	1521	20	1	0.6667	0	0	0	1114	576	0	1690	1521	0
43	0	5	10	0	0	2160	1008	1	96	99	90	true	true	3	directed	20	0.1	elevation	false	1500	false	383	0	16-23°C	0.1	45000	50	0	random	false	0	source-water	2160	1521	20	1	0.6667	0	0	0	1114	576	0	1690	1521	0
50	0	5	10	0	0	2160	1009	1	96	99	90	true	true	3	directed	20	0.1	elevation	false	1500	false	383	0	32-39°C	0.1	45000	50	0	random	false	0	source-water	2160	1902	24	1	0.6316	0	0	0	977	814	0	1791	1902	0
49	0	5	10	0	0	2160	1009	1	96	99	90	true	true	3	directed	20	0.1	elevation	false	1500	false	383	0	24-31°C	0.1	45000	50	0	random	false	0	source-water	2160	1902	24	1	0.6316	0	0	0	977	814	0	1791	1902	0
57	0	5	10	0	0	2160	1011	1	96	99	90	true	true	3	directed	20	0.1	elevation	false	1500	false	383	0	8-15°C	0.1	45000	50	0	random	false	0	source-water	2160	1770	21	0.9989	0.6	0	0	0	983	783	0	1766	1772	0
52	0	5	10	0	0	2160	1010	1	96	99	90	true	true	3	directed	20	0.1	elevation	false	1500	false	383	0	8-15°C	0.1	45000	50	0	random	false	0	source-water	2160	1829	25	0.9989	0.6757	0	0	0	1332	765	0	2097	1831	0
53	0	5	10	0	0	2160	1010	1	96	99	90	true	true	3	directed	20	0.1	elevation	false	1500	false	383	0	16-23°C	0.1	45000	50	0	random	false	0	source-water	2160	1829	25	0.9989	0.6757	0	0	0	1332	765	0	2097	1831	0
59	0	5	10	0	0	2160	1011	1	96	99	90	true	true	3	directed	20	0.1	elevation	false	1500	false	383	0	24-31°C	0.1	45000	50	0	random	false	0	source-water	2160	1770	21	0.9989	0.6	0	0	0	983	783	0	1766	1772	0
61	0	5	10	0	0	2160	1012	1	96	99	90	true	true	3	directed	20	0.1	elevation	false	1500	false	383	0	0-7°C	0.1	45000	50	0	random	false	0	source-water	2160	1929	24	0.9995	0.6154	0	0	0	1612	912	0	2524	1930	0
54	0	5	10	0	0	2160	1010	1	96	99	90	true	true	3	directed	20	0.1	elevation	false	1500	false	383	0	24-31°C	0.1	45000	50	0	random	false	0	source-water	2160	1829	25	0.9989	0.6757	0	0	0	1332	765	0	2097	1831	0
56	0	5	10	0	0	2160	1011	1	96	99	90	true	true	3	directed	20	0.1	elevation	false	1500	false	383	0	0-7°C	0.1	45000	50	0	random	false	0	source-water	2160	1770	21	0.9989	0.6	0	0	0	983	783	0	1766	1772	0
55	0	5	10	0	0	2160	1010	1	96	99	90	true	true	3	directed	20	0.1	elevation	false	1500	false	383	0	32-39°C	0.1	45000	50	0	random	false	0	source-water	2160	1829	25	0.9989	0.6757	0	0	0	1332	765	0	2097	1831	0
63	0	5	10	0	0	2160	1012	1	96	99	90	true	true	3	directed	20	0.1	elevation	false	1500	false	383	0	16-23°C	0.1	45000	50	0	random	false	0	source-water	2160	1929	24	0.9995	0.6154	0	0	0	1612	912	0	2524	1930	0
62	0	5	10	0	0	2160	1012	1	96	99	90	true	true	3	directed	20	0.1	elevation	false	1500	false	383	0	8-15°C	0.1	45000	50	0	random	false	0	source-water	2160	1929	24	0.9995	0.6154	0	0	0	1612	912	0	2524	1930	0
65	0	5	10	0	0	2160	1012	1	96	99	90	true	true	3	directed	20	0.1	elevation	false	1500	false	383	0	32-39°C	0.1	45000	50	0	random	false	0	source-water	2160	1929	24	0.9995	0.6154	0	0	0	1612	912	0	2524	1930	0
66	0	5	10	0	0	2160	1013	1	96	99	90	true	true	3	directed	20	0.1	elevation	false	1500	false	383	0	0-7°C	0.1	45000	50	0	random	false	0	source-water	2160	1609	21	0.9975	0.6563	0	0	0	1300	590	0	1890	1613	0
58	0	5	10	0	0	2160	1011	1	96	99	90	true	true	3	directed	20	0.1	elevation	false	1500	false	383	0	16-23°C	0.1	45000	50	0	random	false	0	source-water	2160	1770	21	0.9989	0.6	0	0	0	983	783	0	1766	1772	0
60	0	5	10	0	0	2160	1011	1	96	99	90	true	true	3	directed	20	0.1	elevation	false	1500	false	383	0	32-39°C	0.1	45000	50	0	random	false	0	source-water	2160	1770	21	0.9989	0.6	0	0	0	983	783	0	1766	1772	0
82	0	5	10	0	0	2160	1016	1	96	99	90	true	true	3	directed	20	0.1	elevation	false	1500	false	383	0	8-15°C	0.1	45000	50	0	random	false	0	source-water	2160	1995	25	0.9985	0.625	0	0	0	1348	957	0	2305	1998	0
69	0	5	10	0	0	2160	1013	1	96	99	90	true	true	3	directed	20	0.1	elevation	false	1500	false	383	0	24-31°C	0.1	45000	50	0	random	false	0	source-water	2160	1609	21	0.9975	0.6563	0	0	0	1300	590	0	1890	1613	0
67	0	5	10	0	0	2160	1013	1	96	99	90	true	true	3	directed	20	0.1	elevation	false	1500	false	383	0	8-15°C	0.1	45000	50	0	random	false	0	source-water	2160	1609	21	0.9975	0.6563	0	0	0	1300	590	0	1890	1613	0
70	0	5	10	0	0	2160	1013	1	96	99	90	true	true	3	directed	20	0.1	elevation	false	1500	false	383	0	32-39°C	0.1	45000	50	0	random	false	0	source-water	2160	1609	21	0.9975	0.6563	0	0	0	1300	590	0	1890	1613	0
68	0	5	10	0	0	2160	1013	1	96	99	90	true	true	3	directed	20	0.1	elevation	false	1500	false	383	0	16-23°C	0.1	45000	50	0	random	false	0	source-water	2160	1609	21	0.9975	0.6563	0	0	0	1300	590	0	1890	1613	0
72	0	5	10	0	0	2160	1014	1	96	99	90	true	true	3	directed	20	0.1	elevation	false	1500	false	383	0	8-15°C	0.1	45000	50	0	random	false	0	source-water	2160	1968	25	0.999	0.641	0	0	0	1577	677	0	2254	1970	0
71	0	5	10	0	0	2160	1014	1	96	99	90	true	true	3	directed	20	0.1	elevation	false	1500	false	383	0	0-7°C	0.1	45000	50	0	random	false	0	source-water	2160	1968	25	0.999	0.641	0	0	0	1577	677	0	2254	1970	0
85	0	5	10	0	0	2160	1016	1	96	99	90	true	true	3	directed	20	0.1	elevation	false	1500	false	383	0	32-39°C	0.1	45000	50	0	random	false	0	source-water	2160	1995	25	0.9985	0.625	0	0	0	1348	957	0	2305	1998	0
75	0	5	10	0	0	2160	1014	1	96	99	90	true	true	3	directed	20	0.1	elevation	false	1500	false	383	0	32-39°C	0.1	45000	50	0	random	false	0	source-water	2160	1968	25	0.999	0.641	0	0	0	1577	677	0	2254	1970	0
86	0	5	10	0	0	2160	1017	1	96	99	90	true	true	3	directed	20	0.1	elevation	false	1500	false	383	0	0-7°C	0.1	45000	50	0	random	false	0	source-water	2160	1814	22	0.9994	0.6111	0	0	0	1575	769	0	2344	1815	0
81	0	5	10	0	0	2160	1016	1	96	99	90	true	true	3	directed	20	0.1	elevation	false	1500	false	383	0	0-7°C	0.1	45000	50	0	random	false	0	source-water	2160	1995	25	0.9985	0.625	0	0	0	1348	957	0	2305	1998	0
74	0	5	10	0	0	2160	1014	1	96	99	90	true	true	3	directed	20	0.1	elevation	false	1500	false	383	0	24-31°C	0.1	45000	50	0	random	false	0	source-water	2160	1968	25	0.999	0.641	0	0	0	1577	677	0	2254	1970	0
64	0	5	10	0	0	2160	1012	1	96	99	90	true	true	3	directed	20	0.1	elevation	false	1500	false	383	0	24-31°C	0.1	45000	50	0	random	false	0	source-water	2160	1929	24	0.9995	0.6154	0	0	0	1612	912	0	2524	1930	0
90	0	5	10	0	0	2160	1017	1	96	99	90	true	true	3	directed	20	0.1	elevation	false	1500	false	383	0	32-39°C	0.1	45000	50	0	random	false	0	source-water	2160	1814	22	0.9994	0.6111	0	0	0	1575	769	0	2344	1815	0
83	0	5	10	0	0	2160	1016	1	96	99	90	true	true	3	directed	20	0.1	elevation	false	1500	false	383	0	16-23°C	0.1	45000	50	0	random	false	0	source-water	2160	1995	25	0.9985	0.625	0	0	0	1348	957	0	2305	1998	0
80	0	5	10	0	0	2160	1015	1	96	99	90	true	true	3	directed	20	0.1	elevation	false	1500	false	383	0	32-39°C	0.1	45000	50	0	random	false	0	source-water	2160	1401	15	0.9979	0.5357	0	0	0	2412	506	0	2918	1404	0
79	0	5	10	0	0	2160	1015	1	96	99	90	true	true	3	directed	20	0.1	elevation	false	1500	false	383	0	24-31°C	0.1	45000	50	0	random	false	0	source-water	2160	1401	15	0.9979	0.5357	0	0	0	2412	506	0	2918	1404	0
96	0	5	10	0	0	2160	1019	1	96	99	90	true	true	3	directed	20	0.1	elevation	false	1500	false	383	0	0-7°C	0.1	45000	50	0	random	false	0	source-water	2160	2071	26	0.9986	0.6341	0	0	0	992	1110	0	2102	2074	0
91	0	5	10	0	0	2160	1018	1	96	99	90	true	true	3	directed	20	0.1	elevation	false	1500	false	383	0	0-7°C	0.1	45000	50	0	random	false	0	source-water	2160	1778	15	0.9978	0.4167	0	0	0	1148	723	0	1871	1782	0
76	0	5	10	0	0	2160	1015	1	96	99	90	true	true	3	directed	20	0.1	elevation	false	1500	false	383	0	0-7°C	0.1	45000	50	0	random	false	0	source-water	2160	1401	15	0.9979	0.5357	0	0	0	2412	506	0	2918	1404	0
78	0	5	10	0	0	2160	1015	1	96	99	90	true	true	3	directed	20	0.1	elevation	false	1500	false	383	0	16-23°C	0.1	45000	50	0	random	false	0	source-water	2160	1401	15	0.9979	0.5357	0	0	0	2412	506	0	2918	1404	0
92	0	5	10	0	0	2160	1018	1	96	99	90	true	true	3	directed	20	0.1	elevation	false	1500	false	383	0	8-15°C	0.1	45000	50	0	random	false	0	source-water	2160	1778	15	0.9978	0.4167	0	0	0	1148	723	0	1871	1782	0
93	0	5	10	0	0	2160	1018	1	96	99	90	true	true	3	directed	20	0.1	elevation	false	1500	false	383	0	16-23°C	0.1	45000	50	0	random	false	0	source-water	2160	1778	15	0.9978	0.4167	0	0	0	1148	723	0	1871	1782	0
87	0	5	10	0	0	2160	1017	1	96	99	90	true	true	3	directed	20	0.1	elevation	false	1500	false	383	0	8-15°C	0.1	45000	50	0	random	false	0	source-water	2160	1814	22	0.9994	0.6111	0	0	0	1575	769	0	2344	1815	0
88	0	5	10	0	0	2160	1017	1	96	99	90	true	true	3	directed	20	0.1	elevation	false	1500	false	383	0	16-23°C	0.1	45000	50	0	random	false	0	source-water	2160	1814	22	0.9994	0.6111	0	0	0	1575	769	0	2344	1815	0
73	0	5	10	0	0	2160	1014	1	96	99	90	true	true	3	directed	20	0.1	elevation	false	1500	false	383	0	16-23°C	0.1	45000	50	0	random	false	0	source-water	2160	1968	25	0.999	0.641	0	0	0	1577	677	0	2254	1970	0
97	0	5	10	0	0	2160	1019	1	96	99	90	true	true	3	directed	20	0.1	elevation	false	1500	false	383	0	8-15°C	0.1	45000	50	0	random	false	0	source-water	2160	2071	26	0.9986	0.6341	0	0	0	992	1110	0	2102	2074	0
99	0	5	10	0	0	2160	1019	1	96	99	90	true	true	3	directed	20	0.1	elevation	false	1500	false	383	0	24-31°C	0.1	45000	50	0	random	false	0	source-water	2160	2071	26	0.9986	0.6341	0	0	0	992	1110	0	2102	2074	0
84	0	5	10	0	0	2160	1016	1	96	99	90	true	true	3	directed	20	0.1	elevation	false	1500	false	383	0	24-31°C	0.1	45000	50	0	random	false	0	source-water	2160	1995	25	0.9985	0.625	0	0	0	1348	957	0	2305	1998	0
103	0	5	10	0	0	2160	1020	1	96	99	90	true	true	3	directed	20	0.1	elevation	false	1500	false	383	0	16-23°C	0.1	45000	50	0	random	false	0	source-water	2160	1724	24	0.9988	0.6857	0	0	0	1824	654	0	2478	1726	0
98	0	5	10	0	0	2160	1019	1	96	99	90	true	true	3	directed	20	0.1	elevation	false	1500	false	383	0	16-23°C	0.1	45000	50	0	random	false	0	source-water	2160	2071	26	0.9986	0.6341	0	0	0	992	1110	0	2102	2074	0
100	0	5	10	0	0	2160	1019	1	96	99	90	true	true	3	directed	20	0.1	elevation	false	1500	false	383	0	32-39°C	0.1	45000	50	0	random	false	0	source-water	2160	2071	26	0.9986	0.6341	0	0	0	992	1110	0	2102	2074	0
89	0	5	10	0	0	2160	1017	1	96	99	90	true	true	3	directed	20	0.1	elevation	false	1500	false	383	0	24-31°C	0.1	45000	50	0	random	false	0	source-water	2160	1814	22	0.9994	0.6111	0	0	0	1575	769	0	2344	1815	0
101	0	5	10	0	0	2160	1020	1	96	99	90	true	true	3	directed	20	0.1	elevation	false	1500	false	383	0	0-7°C	0.1	45000	50	0	random	false	0	source-water	2160	1724	24	0.9988	0.6857	0	0	0	1824	654	0	2478	1726	0
77	0	5	10	0	0	2160	1015	1	96	99	90	true	true	3	directed	20	0.1	elevation	false	1500	false	383	0	8-15°C	0.1	45000	50	0	random	false	0	source-water	2160	1401	15	0.9979	0.5357	0	0	0	2412	506	0	2918	1404	0
105	0	5	10	0	0	2160	1020	1	96	99	90	true	true	3	directed	20	0.1	elevation	false	1500	false	383	0	32-39°C	0.1	45000	50	0	random	false	0	source-water	2160	1724	24	0.9988	0.6857	0	0	0	1824	654	0	2478	1726	0
102	0	5	10	0	0	2160	1020	1	96	99	90	true	true	3	directed	20	0.1	elevation	false	1500	false	383	0	8-15°C	0.1	45000	50	0	random	false	0	source-water	2160	1724	24	0.9988	0.6857	0	0	0	1824	654	0	2478	1726	0
113	0	5	10	0	0	2160	1022	1	96	99	90	true	true	3	directed	20	0.1	elevation	false	1500	false	383	0	16-23°C	0.1	45000	50	0	random	false	0	source-water	2160	1359	18	1	0.6667	0	0	0	991	327	0	1318	1359	0
104	0	5	10	0	0	2160	1020	1	96	99	90	true	true	3	directed	20	0.1	elevation	false	1500	false	383	0	24-31°C	0.1	45000	50	0	random	false	0	source-water	2160	1724	24	0.9988	0.6857	0	0	0	1824	654	0	2478	1726	0
114	0	5	10	0	0	2160	1022	1	96	99	90	true	true	3	directed	20	0.1	elevation	false	1500	false	383	0	24-31°C	0.1	45000	50	0	random	false	0	source-water	2160	1359	18	1	0.6667	0	0	0	991	327	0	1318	1359	0
117	0	5	10	0	0	2160	1023	1	96	99	90	true	true	3	directed	20	0.1	elevation	false	1500	false	383	0	8-15°C	0.1	45000	50	0	random	false	0	source-water	2160	1952	25	0.9995	0.641	0	0	0	819	904	0	1723	1953	0
111	0	5	10	0	0	2160	1022	1	96	99	90	true	true	3	directed	20	0.1	elevation	false	1500	false	383	0	0-7°C	0.1	45000	50	0	random	false	0	source-water	2160	1359	18	1	0.6667	0	0	0	991	327	0	1318	1359	0
95	0	5	10	0	0	2160	1018	1	96	99	90	true	true	3	directed	20	0.1	elevation	false	1500	false	383	0	32-39°C	0.1	45000	50	0	random	false	0	source-water	2160	1778	15	0.9978	0.4167	0	0	0	1148	723	0	1871	1782	0
118	0	5	10	0	0	2160	1023	1	96	99	90	true	true	3	directed	20	0.1	elevation	false	1500	false	383	0	16-23°C	0.1	45000	50	0	random	false	0	source-water	2160	1952	25	0.9995	0.641	0	0	0	819	904	0	1723	1953	0
112	0	5	10	0	0	2160	1022	1	96	99	90	true	true	3	directed	20	0.1	elevation	false	1500	false	383	0	8-15°C	0.1	45000	50	0	random	false	0	source-water	2160	1359	18	1	0.6667	0	0	0	991	327	0	1318	1359	0
109	0	5	10	0	0	2160	1021	1	96	99	90	true	true	3	directed	20	0.1	elevation	false	1500	false	383	0	24-31°C	0.1	45000	50	0	random	false	0	source-water	2160	1726	21	0.9971	0.6	0	0	0	1056	636	0	1692	1731	0
115	0	5	10	0	0	2160	1022	1	96	99	90	true	true	3	directed	20	0.1	elevation	false	1500	false	383	0	32-39°C	0.1	45000	50	0	random	false	0	source-water	2160	1359	18	1	0.6667	0	0	0	991	327	0	1318	1359	0
116	0	5	10	0	0	2160	1023	1	96	99	90	true	true	3	directed	20	0.1	elevation	false	1500	false	383	0	0-7°C	0.1	45000	50	0	random	false	0	source-water	2160	1952	25	0.9995	0.641	0	0	0	819	904	0	1723	1953	0
94	0	5	10	0	0	2160	1018	1	96	99	90	true	true	3	directed	20	0.1	elevation	false	1500	false	383	0	24-31°C	0.1	45000	50	0	random	false	0	source-water	2160	1778	15	0.9978	0.4167	0	0	0	1148	723	0	1871	1782	0
106	0	5	10	0	0	2160	1021	1	96	99	90	true	true	3	directed	20	0.1	elevation	false	1500	false	383	0	0-7°C	0.1	45000	50	0	random	false	0	source-water	2160	1726	21	0.9971	0.6	0	0	0	1056	636	0	1692	1731	0
125	0	5	10	0	0	2160	1024	1	96	99	90	true	true	3	directed	20	0.1	elevation	false	1500	false	383	0	32-39°C	0.1	45000	50	0	random	false	0	source-water	2160	1850	24	0.9984	0.6486	0	0	0	1094	708	0	1802	1853	0
107	0	5	10	0	0	2160	1021	1	96	99	90	true	true	3	directed	20	0.1	elevation	false	1500	false	383	0	8-15°C	0.1	45000	50	0	random	false	0	source-water	2160	1726	21	0.9971	0.6	0	0	0	1056	636	0	1692	1731	0
122	0	5	10	0	0	2160	1024	1	96	99	90	true	true	3	directed	20	0.1	elevation	false	1500	false	383	0	8-15°C	0.1	45000	50	0	random	false	0	source-water	2160	1850	24	0.9984	0.6486	0	0	0	1094	708	0	1802	1853	0
120	0	5	10	0	0	2160	1023	1	96	99	90	true	true	3	directed	20	0.1	elevation	false	1500	false	383	0	32-39°C	0.1	45000	50	0	random	false	0	source-water	2160	1952	25	0.9995	0.641	0	0	0	819	904	0	1723	1953	0
131	0	5	10	0	0	2160	1026	1	96	99	90	true	true	3	directed	20	0.1	elevation	false	1500	false	383	0	0-7°C	0.1	45000	50	0	random	false	0	source-water	2160	1864	23	1	0.6216	0	0	0	1735	742	0	2477	1864	0
123	0	5	10	0	0	2160	1024	1	96	99	90	true	true	3	directed	20	0.1	elevation	false	1500	false	383	0	16-23°C	0.1	45000	50	0	random	false	0	source-water	2160	1850	24	0.9984	0.6486	0	0	0	1094	708	0	1802	1853	0
133	0	5	10	0	0	2160	1026	1	96	99	90	true	true	3	directed	20	0.1	elevation	false	1500	false	383	0	16-23°C	0.1	45000	50	0	random	false	0	source-water	2160	1864	23	1	0.6216	0	0	0	1735	742	0	2477	1864	0
119	0	5	10	0	0	2160	1023	1	96	99	90	true	true	3	directed	20	0.1	elevation	false	1500	false	383	0	24-31°C	0.1	45000	50	0	random	false	0	source-water	2160	1952	25	0.9995	0.641	0	0	0	819	904	0	1723	1953	0
110	0	5	10	0	0	2160	1021	1	96	99	90	true	true	3	directed	20	0.1	elevation	false	1500	false	383	0	32-39°C	0.1	45000	50	0	random	false	0	source-water	2160	1726	21	0.9971	0.6	0	0	0	1056	636	0	1692	1731	0
132	0	5	10	0	0	2160	1026	1	96	99	90	true	true	3	directed	20	0.1	elevation	false	1500	false	383	0	8-15°C	0.1	45000	50	0	random	false	0	source-water	2160	1864	23	1	0.6216	0	0	0	1735	742	0	2477	1864	0
108	0	5	10	0	0	2160	1021	1	96	99	90	true	true	3	directed	20	0.1	elevation	false	1500	false	383	0	16-23°C	0.1	45000	50	0	random	false	0	source-water	2160	1726	21	0.9971	0.6	0	0	0	1056	636	0	1692	1731	0
126	0	5	10	0	0	2160	1025	1	96	99	90	true	true	3	directed	20	0.1	elevation	false	1500	false	383	0	0-7°C	0.1	45000	50	0	random	false	0	source-water	2160	1775	19	0.9978	0.5278	0	0	0	1436	940	0	2376	1779	0
127	0	5	10	0	0	2160	1025	1	96	99	90	true	true	3	directed	20	0.1	elevation	false	1500	false	383	0	8-15°C	0.1	45000	50	0	random	false	0	source-water	2160	1775	19	0.9978	0.5278	0	0	0	1436	940	0	2376	1779	0
135	0	5	10	0	0	2160	1026	1	96	99	90	true	true	3	directed	20	0.1	elevation	false	1500	false	383	0	32-39°C	0.1	45000	50	0	random	false	0	source-water	2160	1864	23	1	0.6216	0	0	0	1735	742	0	2477	1864	0
121	0	5	10	0	0	2160	1024	1	96	99	90	true	true	3	directed	20	0.1	elevation	false	1500	false	383	0	0-7°C	0.1	45000	50	0	random	false	0	source-water	2160	1850	24	0.9984	0.6486	0	0	0	1094	708	0	1802	1853	0
134	0	5	10	0	0	2160	1026	1	96	99	90	true	true	3	directed	20	0.1	elevation	false	1500	false	383	0	24-31°C	0.1	45000	50	0	random	false	0	source-water	2160	1864	23	1	0.6216	0	0	0	1735	742	0	2477	1864	0
129	0	5	10	0	0	2160	1025	1	96	99	90	true	true	3	directed	20	0.1	elevation	false	1500	false	383	0	24-31°C	0.1	45000	50	0	random	false	0	source-water	2160	1775	19	0.9978	0.5278	0	0	0	1436	940	0	2376	1779	0
124	0	5	10	0	0	2160	1024	1	96	99	90	true	true	3	directed	20	0.1	elevation	false	1500	false	383	0	24-31°C	0.1	45000	50	0	random	false	0	source-water	2160	1850	24	0.9984	0.6486	0	0	0	1094	708	0	1802	1853	0
128	0	5	10	0	0	2160	1025	1	96	99	90	true	true	3	directed	20	0.1	elevation	false	1500	false	383	0	16-23°C	0.1	45000	50	0	random	false	0	source-water	2160	1775	19	0.9978	0.5278	0	0	0	1436	940	0	2376	1779	0
130	0	5	10	0	0	2160	1025	1	96	99	90	true	true	3	directed	20	0.1	elevation	false	1500	false	383	0	32-39°C	0.1	45000	50	0	random	false	0	source-water	2160	1775	19	0.9978	0.5278	0	0	0	1436	940	0	2376	1779	0
