# Supplementary material for: Discovering the opposite shore: How did hominins cross sea straits?
Source: PLoS One. 2021 Jun 30;16(6):e0252885. doi: 10.1371/journal.pone.0252885 (PMC8244915; doi:10.1371/journal.pone.0252885)
Supplement: S3 File — Simulation settings of all simulation runs that were conducted in this study with their respective Figure references. (XLSX) [file pone.0252885.s008.xlsx]

## Sheet: Tabelle1
Design Point	Figure Reference	Experiment	Number of Runs	Scenario	current-speed*	water-barrier-size*	water-temperature-interval*	movement-in-water-direction	movement-in-water-speed	optimal-walking-speed	decision-randomness*	number-founder-agents*	population-density*	basal-metabolic-rate-per-day*	dehydration	energy-loss-water-movement	hours-until-dehydration*	hypothermia	max-energy	perception-radius*	thermoregulation	death-rate-in-water
1	Fig 4.	Replication Assessment	200	A	0	10	16-23	random	2	5	0.1	50	0.01	1500	On	800	96	On	45000	20	On	0.0
2	Fig7., S2 File	One-Factor	27	A	0	10	16-23	random	2	5	0.1	50	0.01	1500	On	800	96	On	45000	20	On	0.0
3	Fig7., S2 File	One-Factor	27	A	1	10	16-23	random	2	5	0.1	50	0.01	1500	On	800	96	On	45000	20	On	0.0
4	Fig7., S2 File	One-Factor	27	A	2	10	16-23	random	2	5	0.1	50	0.01	1500	On	800	96	On	45000	20	On	0.0
5	Fig7., S2 File	One-Factor	27	A	3	10	16-23	random	2	5	0.1	50	0.01	1500	On	800	96	On	45000	20	On	0.0
6	Fig7., S2 File	One-Factor	27	A	4	10	16-23	random	2	5	0.1	50	0.01	1500	On	800	96	On	45000	20	On	0.0
7	Fig7., S2 File	One-Factor	27	B	0	10	16-23	random	2	5	0.1	50	0.01	1500	On	0	96	On	45000	20	On	0.0
8	Fig7., S2 File	One-Factor	27	B	1	10	16-23	random	2	5	0.1	50	0.01	1500	On	0	96	On	45000	20	On	0.0
9	Fig7., S2 File	One-Factor	27	B	2	10	16-23	random	2	5	0.1	50	0.01	1500	On	0	96	On	45000	20	On	0.0
10	Fig7., S2 File	One-Factor	27	B	3	10	16-23	random	2	5	0.1	50	0.01	1500	On	0	96	On	45000	20	On	0.0
11	Fig7., S2 File	One-Factor	27	B	4	10	16-23	random	2	5	0.1	50	0.01	1500	On	0	96	On	45000	20	On	0.0
12	Fig7., S2 File	One-Factor	27	C	0	10	16-23	directed	2	5	0.1	50	0.01	1500	On	800	96	On	45000	20	On	0.0
13	Fig7., S2 File	One-Factor	27	C	1	10	16-23	directed	2	5	0.1	50	0.01	1500	On	800	96	On	45000	20	On	0.0
14	Fig7., S2 File	One-Factor	27	C	2	10	16-23	directed	2	5	0.1	50	0.01	1500	On	800	96	On	45000	20	On	0.0
15	Fig7., S2 File	One-Factor	27	C	3	10	16-23	directed	2	5	0.1	50	0.01	1500	On	800	96	On	45000	20	On	0.0
16	Fig7., S2 File	One-Factor	27	C	4	10	16-23	directed	2	5	0.1	50	0.01	1500	On	800	96	On	45000	20	On	0.0
17	Fig7., S2 File	One-Factor	27	D	0	10	16-23	directed	3	5	0.1	50	0.01	1500	On	383	96	Off	45000	20	Off	0.0
18	Fig7., S2 File	One-Factor	27	D	1	10	16-23	directed	3	5	0.1	50	0.01	1500	On	383	96	Off	45000	20	Off	0.0
19	Fig7., S2 File	One-Factor	27	D	2	10	16-23	directed	3	5	0.1	50	0.01	1500	On	383	96	Off	45000	20	Off	0.0
20	Fig7., S2 File	One-Factor	27	D	3	10	16-23	directed	3	5	0.1	50	0.01	1500	On	383	96	Off	45000	20	Off	0.0
21	Fig7., S2 File	One-Factor	27	D	4	10	16-23	directed	3	5	0.1	50	0.01	1500	On	383	96	Off	45000	20	Off	0.0
22	Fig 5., S2 File	One-Factor	27	A	0	5	16-23	random	2	5	0.1	50	0.01	1500	On	800	96	On	45000	20	On	0.0
23	Fig 5., S2 File	One-Factor	27	A	0	10	16-23	random	2	5	0.1	50	0.01	1500	On	800	96	On	45000	20	On	0.0
24	Fig 5., S2 File	One-Factor	27	A	0	15	16-23	random	2	5	0.1	50	0.01	1500	On	800	96	On	45000	20	On	0.0
25	Fig 5., S2 File	One-Factor	27	A	0	20	16-23	random	2	5	0.1	50	0.01	1500	On	800	96	On	45000	20	On	0.0
26	Fig 5., S2 File	One-Factor	27	A	0	25	16-23	random	2	5	0.1	50	0.01	1500	On	800	96	On	45000	20	On	0.0
27	Fig 5., S2 File	One-Factor	27	B	0	5	16-23	random	2	5	0.1	50	0.01	1500	On	0	96	On	45000	20	On	0.0
28	Fig 5., S2 File	One-Factor	27	B	0	10	16-23	random	2	5	0.1	50	0.01	1500	On	0	96	On	45000	20	On	0.0
29	Fig 5., S2 File	One-Factor	27	B	0	15	16-23	random	2	5	0.1	50	0.01	1500	On	0	96	On	45000	20	On	0.0
30	Fig 5., S2 File	One-Factor	27	B	0	20	16-23	random	2	5	0.1	50	0.01	1500	On	0	96	On	45000	20	On	0.0
31	Fig 5., S2 File	One-Factor	27	B	0	25	16-23	random	2	5	0.1	50	0.01	1500	On	0	96	On	45000	20	On	0.0
32	Fig 5., S2 File	One-Factor	27	C	0	5	16-23	directed	2	5	0.1	50	0.01	1500	On	800	96	On	45000	20	On	0.0
33	Fig 5., S2 File	One-Factor	27	C	0	10	16-23	directed	2	5	0.1	50	0.01	1500	On	800	96	On	45000	20	On	0.0
34	Fig 5., S2 File	One-Factor	27	C	0	15	16-23	directed	2	5	0.1	50	0.01	1500	On	800	96	On	45000	20	On	0.0
35	Fig 5., S2 File	One-Factor	27	C	0	20	16-23	directed	2	5	0.1	50	0.01	1500	On	800	96	On	45000	20	On	0.0
36	Fig 5., S2 File	One-Factor	27	C	0	25	16-23	directed	2	5	0.1	50	0.01	1500	On	800	96	On	45000	20	On	0.0
37	Fig 5., S2 File	One-Factor	27	D	0	5	16-23	directed	3	5	0.1	50	0.01	1500	On	383	96	Off	45000	20	Off	0.0
38	Fig 5., S2 File	One-Factor	27	D	0	10	16-23	directed	3	5	0.1	50	0.01	1500	On	383	96	Off	45000	20	Off	0.0
39	Fig 5., S2 File	One-Factor	27	D	0	15	16-23	directed	3	5	0.1	50	0.01	1500	On	383	96	Off	45000	20	Off	0.0
40	Fig 5., S2 File	One-Factor	27	D	0	20	16-23	directed	3	5	0.1	50	0.01	1500	On	383	96	Off	45000	20	Off	0.0
41	Fig 5., S2 File	One-Factor	27	D	0	25	16-23	directed	3	5	0.1	50	0.01	1500	On	383	96	Off	45000	20	Off	0.0
42	Fig 7., Fig 8., S2 File	One-Factor	27	A	0	10	0-7	random	2	5	0.1	50	0.01	1500	On	800	96	On	45000	20	On	0.0
43	Fig 7., Fig 8., S2 File	One-Factor	27	A	0	10	8-15	random	2	5	0.1	50	0.01	1500	On	800	96	On	45000	20	On	0.0
44	Fig 7., Fig 8., S2 File	One-Factor	27	A	0	10	16-23	random	2	5	0.1	50	0.01	1500	On	800	96	On	45000	20	On	0.0
45	Fig 7., Fig 8., S2 File	One-Factor	27	A	0	10	24-31	random	2	5	0.1	50	0.01	1500	On	800	96	On	45000	20	On	0.0
46	Fig 7., Fig 8., S2 File	One-Factor	27	A	0	10	32-39	random	2	5	0.1	50	0.01	1500	On	800	96	On	45000	20	On	0.0
47	Fig 7., S2 File	One-Factor	27	B	0	10	0-7	random	2	5	0.1	50	0.01	1500	On	0	96	On	45000	20	On	0.0
48	Fig 7., S2 File	One-Factor	27	B	0	10	8-15	random	2	5	0.1	50	0.01	1500	On	0	96	On	45000	20	On	0.0
49	Fig 7., S2 File	One-Factor	27	B	0	10	16-23	random	2	5	0.1	50	0.01	1500	On	0	96	On	45000	20	On	0.0
50	Fig 7., S2 File	One-Factor	27	B	0	10	24-31	random	2	5	0.1	50	0.01	1500	On	0	96	On	45000	20	On	0.0
51	Fig 7., S2 File	One-Factor	27	B	0	10	32-39	random	2	5	0.1	50	0.01	1500	On	0	96	On	45000	20	On	0.0
52	Fig 7., S2 File	One-Factor	27	C	0	10	0-7	directed	2	5	0.1	50	0.01	1500	On	800	96	On	45000	20	On	0.0
53	Fig 7., S2 File	One-Factor	27	C	0	10	8-15	directed	2	5	0.1	50	0.01	1500	On	800	96	On	45000	20	On	0.0
54	Fig 7., S2 File	One-Factor	27	C	0	10	16-23	directed	2	5	0.1	50	0.01	1500	On	800	96	On	45000	20	On	0.0
55	Fig 7., S2 File	One-Factor	27	C	0	10	24-31	directed	2	5	0.1	50	0.01	1500	On	800	96	On	45000	20	On	0.0
56	Fig 7., S2 File	One-Factor	27	C	0	10	32-39	directed	2	5	0.1	50	0.01	1500	On	800	96	On	45000	20	On	0.0
57	Fig 7., S2 File	One-Factor	27	D	0	10	0-7	directed	3	5	0.1	50	0.01	1500	On	383	96	Off	45000	20	Off	0.0
58	Fig 7., S2 File	One-Factor	27	D	0	10	8-15	directed	3	5	0.1	50	0.01	1500	On	383	96	Off	45000	20	Off	0.0
59	Fig 7., S2 File	One-Factor	27	D	0	10	16-23	directed	3	5	0.1	50	0.01	1500	On	383	96	Off	45000	20	Off	0.0
60	Fig 7., S2 File	One-Factor	27	D	0	10	24-31	directed	3	5	0.1	50	0.01	1500	On	383	96	Off	45000	20	Off	0.0
61	Fig 7., S2 File	One-Factor	27	D	0	10	32-39	directed	3	5	0.1	50	0.01	1500	On	383	96	Off	45000	20	Off	0.0
62	Fig 7., S2 File	One-Factor	27	A	0	10	16-23	random	2	5	0.0	50	0.01	1500	On	800	96	On	45000	20	On	0.0
63	Fig 7., S2 File	One-Factor	27	A	0	10	16-23	random	2	5	0.1	50	0.01	1500	On	800	96	On	45000	20	On	0.0
64	Fig 7., S2 File	One-Factor	27	A	0	10	16-23	random	2	5	0.2	50	0.01	1500	On	800	96	On	45000	20	On	0.0
65	Fig 7., S2 File	One-Factor	27	A	0	10	16-23	random	2	5	0.3	50	0.01	1500	On	800	96	On	45000	20	On	0.0
66	Fig 7., S2 File	One-Factor	27	A	0	10	16-23	random	2	5	0.4	50	0.01	1500	On	800	96	On	45000	20	On	0.0
67	Fig 7., S2 File	One-Factor	27	B	0	10	16-23	random	2	5	0.0	50	0.01	1500	On	0	96	On	45000	20	On	0.0
68	Fig 7., S2 File	One-Factor	27	B	0	10	16-23	random	2	5	0.1	50	0.01	1500	On	0	96	On	45000	20	On	0.0
69	Fig 7., S2 File	One-Factor	27	B	0	10	16-23	random	2	5	0.2	50	0.01	1500	On	0	96	On	45000	20	On	0.0
70	Fig 7., S2 File	One-Factor	27	B	0	10	16-23	random	2	5	0.3	50	0.01	1500	On	0	96	On	45000	20	On	0.0
71	Fig 7., S2 File	One-Factor	27	B	0	10	16-23	random	2	5	0.4	50	0.01	1500	On	0	96	On	45000	20	On	0.0
72	Fig 7., S2 File	One-Factor	27	C	0	10	16-23	directed	2	5	0.0	50	0.01	1500	On	800	96	On	45000	20	On	0.0
73	Fig 7., S2 File	One-Factor	27	C	0	10	16-23	directed	2	5	0.1	50	0.01	1500	On	800	96	On	45000	20	On	0.0
74	Fig 7., S2 File	One-Factor	27	C	0	10	16-23	directed	2	5	0.2	50	0.01	1500	On	800	96	On	45000	20	On	0.0
75	Fig 7., S2 File	One-Factor	27	C	0	10	16-23	directed	2	5	0.3	50	0.01	1500	On	800	96	On	45000	20	On	0.0
76	Fig 7., S2 File	One-Factor	27	C	0	10	16-23	directed	2	5	0.4	50	0.01	1500	On	800	96	On	45000	20	On	0.0
77	Fig 7., S2 File	One-Factor	27	D	0	10	16-23	directed	3	5	0.0	50	0.01	1500	On	383	96	Off	45000	20	Off	0.0
78	Fig 7., S2 File	One-Factor	27	D	0	10	16-23	directed	3	5	0.1	50	0.01	1500	On	383	96	Off	45000	20	Off	0.0
79	Fig 7., S2 File	One-Factor	27	D	0	10	16-23	directed	3	5	0.2	50	0.01	1500	On	383	96	Off	45000	20	Off	0.0
80	Fig 7., S2 File	One-Factor	27	D	0	10	16-23	directed	3	5	0.3	50	0.01	1500	On	383	96	Off	45000	20	Off	0.0
81	Fig 7., S2 File	One-Factor	27	D	0	10	16-23	directed	3	5	0.4	50	0.01	1500	On	383	96	Off	45000	20	Off	0.0
82	Fig 5., S2 File	One-Factor	27	A	0	10	16-23	random	2	5	0.1	30	0.01	1500	On	800	96	On	45000	20	On	0.0
83	Fig 5., S2 File	One-Factor	27	A	0	10	16-23	random	2	5	0.1	40	0.01	1500	On	800	96	On	45000	20	On	0.0
84	Fig 5., S2 File	One-Factor	27	A	0	10	16-23	random	2	5	0.1	50	0.01	1500	On	800	96	On	45000	20	On	0.0
85	Fig 5., S2 File	One-Factor	27	A	0	10	16-23	random	2	5	0.1	60	0.01	1500	On	800	96	On	45000	20	On	0.0
86	Fig 5., S2 File	One-Factor	27	A	0	10	16-23	random	2	5	0.1	70	0.01	1500	On	800	96	On	45000	20	On	0.0
87	Fig 5., S2 File	One-Factor	27	B	0	10	16-23	random	2	5	0.1	30	0.01	1500	On	0	96	On	45000	20	On	0.0
88	Fig 5., S2 File	One-Factor	27	B	0	10	16-23	random	2	5	0.1	40	0.01	1500	On	0	96	On	45000	20	On	0.0
89	Fig 5., S2 File	One-Factor	27	B	0	10	16-23	random	2	5	0.1	50	0.01	1500	On	0	96	On	45000	20	On	0.0
90	Fig 5., S2 File	One-Factor	27	B	0	10	16-23	random	2	5	0.1	60	0.01	1500	On	0	96	On	45000	20	On	0.0
91	Fig 5., S2 File	One-Factor	27	B	0	10	16-23	random	2	5	0.1	70	0.01	1500	On	0	96	On	45000	20	On	0.0
92	Fig 5., S2 File	One-Factor	27	C	0	10	16-23	directed	2	5	0.1	30	0.01	1500	On	800	96	On	45000	20	On	0.0
93	Fig 5., S2 File	One-Factor	27	C	0	10	16-23	directed	2	5	0.1	40	0.01	1500	On	800	96	On	45000	20	On	0.0
94	Fig 5., S2 File	One-Factor	27	C	0	10	16-23	directed	2	5	0.1	50	0.01	1500	On	800	96	On	45000	20	On	0.0
95	Fig 5., S2 File	One-Factor	27	C	0	10	16-23	directed	2	5	0.1	60	0.01	1500	On	800	96	On	45000	20	On	0.0
96	Fig 5., S2 File	One-Factor	27	C	0	10	16-23	directed	2	5	0.1	70	0.01	1500	On	800	96	On	45000	20	On	0.0
97	Fig 5., S2 File	One-Factor	27	D	0	10	16-23	directed	3	5	0.1	30	0.01	1500	On	383	96	Off	45000	20	Off	0.0
98	Fig 5., S2 File	One-Factor	27	D	0	10	16-23	directed	3	5	0.1	40	0.01	1500	On	383	96	Off	45000	20	Off	0.0
99	Fig 5., S2 File	One-Factor	27	D	0	10	16-23	directed	3	5	0.1	50	0.01	1500	On	383	96	Off	45000	20	Off	0.0
100	Fig 5., S2 File	One-Factor	27	D	0	10	16-23	directed	3	5	0.1	60	0.01	1500	On	383	96	Off	45000	20	Off	0.0
101	Fig 5., S2 File	One-Factor	27	D	0	10	16-23	directed	3	5	0.1	70	0.01	1500	On	383	96	Off	45000	20	Off	0.0
102	Fig 7., S2 File	One-Factor	27	A	0	10	16-23	random	2	5	0.1	50	0.025	1500	On	800	96	On	45000	20	On	0.0
103	Fig 7., S2 File	One-Factor	27	A	0	10	16-23	random	2	5	0.1	50	0.05	1500	On	800	96	On	45000	20	On	0.0
104	Fig 7., S2 File	One-Factor	27	A	0	10	16-23	random	2	5	0.1	50	0.1	1500	On	800	96	On	45000	20	On	0.0
105	Fig 7., S2 File	One-Factor	27	A	0	10	16-23	random	2	5	0.1	50	0.15	1500	On	800	96	On	45000	20	On	0.0
106	Fig 7., S2 File	One-Factor	27	A	0	10	16-23	random	2	5	0.1	50	0.2	1500	On	800	96	On	45000	20	On	0.0
107	Fig 7., S2 File	One-Factor	27	B	0	10	16-23	random	2	5	0.1	50	0.025	1500	On	0	96	On	45000	20	On	0.0
108	Fig 7., S2 File	One-Factor	27	B	0	10	16-23	random	2	5	0.1	50	0.05	1500	On	0	96	On	45000	20	On	0.0
109	Fig 7., S2 File	One-Factor	27	B	0	10	16-23	random	2	5	0.1	50	0.1	1500	On	0	96	On	45000	20	On	0.0
110	Fig 7., S2 File	One-Factor	27	B	0	10	16-23	random	2	5	0.1	50	0.15	1500	On	0	96	On	45000	20	On	0.0
111	Fig 7., S2 File	One-Factor	27	B	0	10	16-23	random	2	5	0.1	50	0.2	1500	On	0	96	On	45000	20	On	0.0
112	Fig 7., S2 File	One-Factor	27	C	0	10	16-23	directed	2	5	0.1	50	0.025	1500	On	800	96	On	45000	20	On	0.0
113	Fig 7., S2 File	One-Factor	27	C	0	10	16-23	directed	2	5	0.1	50	0.05	1500	On	800	96	On	45000	20	On	0.0
114	Fig 7., S2 File	One-Factor	27	C	0	10	16-23	directed	2	5	0.1	50	0.1	1500	On	800	96	On	45000	20	On	0.0
115	Fig 7., S2 File	One-Factor	27	C	0	10	16-23	directed	2	5	0.1	50	0.15	1500	On	800	96	On	45000	20	On	0.0
116	Fig 7., S2 File	One-Factor	27	C	0	10	16-23	directed	2	5	0.1	50	0.2	1500	On	800	96	On	45000	20	On	0.0
117	Fig 7., S2 File	One-Factor	27	D	0	10	16-23	directed	3	5	0.1	50	0.025	1500	On	383	96	Off	45000	20	Off	0.0
118	Fig 7., S2 File	One-Factor	27	D	0	10	16-23	directed	3	5	0.1	50	0.05	1500	On	383	96	Off	45000	20	Off	0.0
119	Fig 7., S2 File	One-Factor	27	D	0	10	16-23	directed	3	5	0.1	50	0.1	1500	On	383	96	Off	45000	20	Off	0.0
120	Fig 7., S2 File	One-Factor	27	D	0	10	16-23	directed	3	5	0.1	50	0.15	1500	On	383	96	Off	45000	20	Off	0.0
121	Fig 7., S2 File	One-Factor	27	D	0	10	16-23	directed	3	5	0.1	50	0.2	1500	On	383	96	Off	45000	20	Off	0.0
122	S5 Fig., S2 File	One-Factor	27	A	0	10	16-23	random	2	5	0.1	50	0.01	1000	On	800	96	On	45000	20	On	0.0
123	S5 Fig., S2 File	One-Factor	27	A	0	10	16-23	random	2	5	0.1	50	0.01	1500	On	800	96	On	45000	20	On	0.0
124	S5 Fig., S2 File	One-Factor	27	A	0	10	16-23	random	2	5	0.1	50	0.01	2000	On	800	96	On	45000	20	On	0.0
125	S5 Fig., S2 File	One-Factor	27	A	0	10	16-23	random	2	5	0.1	50	0.01	2500	On	800	96	On	45000	20	On	0.0
126	S5 Fig., S2 File	One-Factor	27	A	0	10	16-23	random	2	5	0.1	50	0.01	3000	On	800	96	On	45000	20	On	0.0
127	S5 Fig., S2 File	One-Factor	27	B	0	10	16-23	random	2	5	0.1	50	0.01	1000	On	0	96	On	45000	20	On	0.0
128	S5 Fig., S2 File	One-Factor	27	B	0	10	16-23	random	2	5	0.1	50	0.01	1500	On	0	96	On	45000	20	On	0.0
129	S5 Fig., S2 File	One-Factor	27	B	0	10	16-23	random	2	5	0.1	50	0.01	2000	On	0	96	On	45000	20	On	0.0
130	S5 Fig., S2 File	One-Factor	27	B	0	10	16-23	random	2	5	0.1	50	0.01	2500	On	0	96	On	45000	20	On	0.0
131	S5 Fig., S2 File	One-Factor	27	B	0	10	16-23	random	2	5	0.1	50	0.01	3000	On	0	96	On	45000	20	On	0.0
132	S5 Fig., S2 File	One-Factor	27	C	0	10	16-23	directed	2	5	0.1	50	0.01	1000	On	800	96	On	45000	20	On	0.0
133	S5 Fig., S2 File	One-Factor	27	C	0	10	16-23	directed	2	5	0.1	50	0.01	1500	On	800	96	On	45000	20	On	0.0
134	S5 Fig., S2 File	One-Factor	27	C	0	10	16-23	directed	2	5	0.1	50	0.01	2000	On	800	96	On	45000	20	On	0.0
135	S5 Fig., S2 File	One-Factor	27	C	0	10	16-23	directed	2	5	0.1	50	0.01	2500	On	800	96	On	45000	20	On	0.0
136	S5 Fig., S2 File	One-Factor	27	C	0	10	16-23	directed	2	5	0.1	50	0.01	3000	On	800	96	On	45000	20	On	0.0
137	S5 Fig., S2 File	One-Factor	27	D	0	10	16-23	directed	3	5	0.1	50	0.01	1000	On	383	96	Off	45000	20	Off	0.0
138	S5 Fig., S2 File	One-Factor	27	D	0	10	16-23	directed	3	5	0.1	50	0.01	1500	On	383	96	Off	45000	20	Off	0.0
139	S5 Fig., S2 File	One-Factor	27	D	0	10	16-23	directed	3	5	0.1	50	0.01	2000	On	383	96	Off	45000	20	Off	0.0
140	S5 Fig., S2 File	One-Factor	27	D	0	10	16-23	directed	3	5	0.1	50	0.01	2500	On	383	96	Off	45000	20	Off	0.0
141	S5 Fig., S2 File	One-Factor	27	D	0	10	16-23	directed	3	5	0.1	50	0.01	3000	On	383	96	Off	45000	20	Off	0.0
142	S2 Fig., S2 File	One-Factor	27	A	0	10	16-23	random	2	5	0.1	50	0.01	1500	On	800	96	On	45000	20	On	0.0
143	S2 Fig., S2 File	One-Factor	27	A	0	10	16-23	random	2	5	0.1	50	0.01	1500	Off	800	96	On	45000	20	On	0.0
144	S2 Fig., S2 File	One-Factor	27	B	0	10	16-23	random	2	5	0.1	50	0.01	1500	On	0	96	On	45000	20	On	0.0
145	S2 Fig., S2 File	One-Factor	27	B	0	10	16-23	random	2	5	0.1	50	0.01	1500	Off	0	96	On	45000	20	On	0.0
146	S2 Fig., S2 File	One-Factor	27	C	0	10	16-23	directed	2	5	0.1	50	0.01	1500	On	800	96	On	45000	20	On	0.0
147	S2 Fig., S2 File	One-Factor	27	C	0	10	16-23	directed	2	5	0.1	50	0.01	1500	Off	800	96	On	45000	20	On	0.0
148	S2 Fig., S2 File	One-Factor	27	D	0	10	16-23	directed	3	5	0.1	50	0.01	1500	On	383	96	Off	45000	20	Off	0.0
149	S2 Fig., S2 File	One-Factor	27	D	0	10	16-23	directed	3	5	0.1	50	0.01	1500	Off	383	96	Off	45000	20	Off	0.0
150	Fig 5., S2 File	One-Factor	27	A	0	10	16-23	random	2	5	0.1	50	0.01	1500	On	800	48	On	45000	20	On	0.0
151	Fig 5., S2 File	One-Factor	27	A	0	10	16-23	random	2	5	0.1	50	0.01	1500	On	800	72	On	45000	20	On	0.0
152	Fig 5., S2 File	One-Factor	27	A	0	10	16-23	random	2	5	0.1	50	0.01	1500	On	800	96	On	45000	20	On	0.0
153	Fig 5., S2 File	One-Factor	27	A	0	10	16-23	random	2	5	0.1	50	0.01	1500	On	800	120	On	45000	20	On	0.0
154	Fig 5., S2 File	One-Factor	27	A	0	10	16-23	random	2	5	0.1	50	0.01	1500	On	800	144	On	45000	20	On	0.0
155	Fig 5., S2 File	One-Factor	27	B	0	10	16-23	random	2	5	0.1	50	0.01	1500	On	0	48	On	45000	20	On	0.0
156	Fig 5., S2 File	One-Factor	27	B	0	10	16-23	random	2	5	0.1	50	0.01	1500	On	0	72	On	45000	20	On	0.0
157	Fig 5., S2 File	One-Factor	27	B	0	10	16-23	random	2	5	0.1	50	0.01	1500	On	0	96	On	45000	20	On	0.0
158	Fig 5., S2 File	One-Factor	27	B	0	10	16-23	random	2	5	0.1	50	0.01	1500	On	0	120	On	45000	20	On	0.0
159	Fig 5., S2 File	One-Factor	27	B	0	10	16-23	random	2	5	0.1	50	0.01	1500	On	0	144	On	45000	20	On	0.0
160	Fig 5., S2 File	One-Factor	27	C	0	10	16-23	directed	2	5	0.1	50	0.01	1500	On	800	48	On	45000	20	On	0.0
161	Fig 5., S2 File	One-Factor	27	C	0	10	16-23	directed	2	5	0.1	50	0.01	1500	On	800	72	On	45000	20	On	0.0
162	Fig 5., S2 File	One-Factor	27	C	0	10	16-23	directed	2	5	0.1	50	0.01	1500	On	800	96	On	45000	20	On	0.0
163	Fig 5., S2 File	One-Factor	27	C	0	10	16-23	directed	2	5	0.1	50	0.01	1500	On	800	120	On	45000	20	On	0.0
164	Fig 5., S2 File	One-Factor	27	C	0	10	16-23	directed	2	5	0.1	50	0.01	1500	On	800	144	On	45000	20	On	0.0
165	Fig 5., S2 File	One-Factor	27	D	0	10	16-23	directed	3	5	0.1	50	0.01	1500	On	383	48	Off	45000	20	Off	0.0
166	Fig 5., S2 File	One-Factor	27	D	0	10	16-23	directed	3	5	0.1	50	0.01	1500	On	383	72	Off	45000	20	Off	0.0
167	Fig 5., S2 File	One-Factor	27	D	0	10	16-23	directed	3	5	0.1	50	0.01	1500	On	383	96	Off	45000	20	Off	0.0
168	Fig 5., S2 File	One-Factor	27	D	0	10	16-23	directed	3	5	0.1	50	0.01	1500	On	383	120	Off	45000	20	Off	0.0
169	Fig 5., S2 File	One-Factor	27	D	0	10	16-23	directed	3	5	0.1	50	0.01	1500	On	383	144	Off	45000	20	Off	0.0
170	S3 Fig., S2 File	One-Factor	27	A	0	10	16-23	random	2	5	0.1	50	0.01	1500	On	800	96	On	35000	20	On	0.0
171	S3 Fig., S2 File	One-Factor	27	A	0	10	16-23	random	2	5	0.1	50	0.01	1500	On	800	96	On	40000	20	On	0.0
172	S3 Fig., S2 File	One-Factor	27	A	0	10	16-23	random	2	5	0.1	50	0.01	1500	On	800	96	On	45000	20	On	0.0
173	S3 Fig., S2 File	One-Factor	27	A	0	10	16-23	random	2	5	0.1	50	0.01	1500	On	800	96	On	50000	20	On	0.0
174	S3 Fig., S2 File	One-Factor	27	A	0	10	16-23	random	2	5	0.1	50	0.01	1500	On	800	96	On	55000	20	On	0.0
175	S3 Fig., S2 File	One-Factor	27	B	0	10	16-23	random	2	5	0.1	50	0.01	1500	On	0	96	On	35000	20	On	0.0
176	S3 Fig., S2 File	One-Factor	27	B	0	10	16-23	random	2	5	0.1	50	0.01	1500	On	0	96	On	40000	20	On	0.0
177	S3 Fig., S2 File	One-Factor	27	B	0	10	16-23	random	2	5	0.1	50	0.01	1500	On	0	96	On	45000	20	On	0.0
178	S3 Fig., S2 File	One-Factor	27	B	0	10	16-23	random	2	5	0.1	50	0.01	1500	On	0	96	On	50000	20	On	0.0
179	S3 Fig., S2 File	One-Factor	27	B	0	10	16-23	random	2	5	0.1	50	0.01	1500	On	0	96	On	55000	20	On	0.0
180	S3 Fig., S2 File	One-Factor	27	C	0	10	16-23	directed	2	5	0.1	50	0.01	1500	On	800	96	On	35000	20	On	0.0
181	S3 Fig., S2 File	One-Factor	27	C	0	10	16-23	directed	2	5	0.1	50	0.01	1500	On	800	96	On	40000	20	On	0.0
182	S3 Fig., S2 File	One-Factor	27	C	0	10	16-23	directed	2	5	0.1	50	0.01	1500	On	800	96	On	45000	20	On	0.0
183	S3 Fig., S2 File	One-Factor	27	C	0	10	16-23	directed	2	5	0.1	50	0.01	1500	On	800	96	On	50000	20	On	0.0
184	S3 Fig., S2 File	One-Factor	27	C	0	10	16-23	directed	2	5	0.1	50	0.01	1500	On	800	96	On	55000	20	On	0.0
185	S3 Fig., S2 File	One-Factor	27	D	0	10	16-23	directed	3	5	0.1	50	0.01	1500	On	383	96	Off	35000	20	Off	0.0
186	S3 Fig., S2 File	One-Factor	27	D	0	10	16-23	directed	3	5	0.1	50	0.01	1500	On	383	96	Off	40000	20	Off	0.0
187	S3 Fig., S2 File	One-Factor	27	D	0	10	16-23	directed	3	5	0.1	50	0.01	1500	On	383	96	Off	45000	20	Off	0.0
188	S3 Fig., S2 File	One-Factor	27	D	0	10	16-23	directed	3	5	0.1	50	0.01	1500	On	383	96	Off	50000	20	Off	0.0
189	S3 Fig., S2 File	One-Factor	27	D	0	10	16-23	directed	3	5	0.1	50	0.01	1500	On	383	96	Off	55000	20	Off	0.0
190	Fig 5., S2 File	One-Factor	27	A	0	10	16-23	random	2	5	0.1	50	0.01	1500	On	800	96	On	45000	10	On	0.0
191	Fig 5., S2 File	One-Factor	27	A	0	10	16-23	random	2	5	0.1	50	0.01	1500	On	800	96	On	45000	15	On	0.0
192	Fig 5., S2 File	One-Factor	27	A	0	10	16-23	random	2	5	0.1	50	0.01	1500	On	800	96	On	45000	20	On	0.0
193	Fig 5., S2 File	One-Factor	27	A	0	10	16-23	random	2	5	0.1	50	0.01	1500	On	800	96	On	45000	25	On	0.0
194	Fig 5., S2 File	One-Factor	27	A	0	10	16-23	random	2	5	0.1	50	0.01	1500	On	800	96	On	45000	30	On	0.0
195	Fig 5., S2 File	One-Factor	27	B	0	10	16-23	random	2	5	0.1	50	0.01	1500	On	0	96	On	45000	10	On	0.0
196	Fig 5., S2 File	One-Factor	27	B	0	10	16-23	random	2	5	0.1	50	0.01	1500	On	0	96	On	45000	15	On	0.0
197	Fig 5., S2 File	One-Factor	27	B	0	10	16-23	random	2	5	0.1	50	0.01	1500	On	0	96	On	45000	20	On	0.0
198	Fig 5., S2 File	One-Factor	27	B	0	10	16-23	random	2	5	0.1	50	0.01	1500	On	0	96	On	45000	25	On	0.0
199	Fig 5., S2 File	One-Factor	27	B	0	10	16-23	random	2	5	0.1	50	0.01	1500	On	0	96	On	45000	30	On	0.0
200	Fig 5., S2 File	One-Factor	27	C	0	10	16-23	directed	2	5	0.1	50	0.01	1500	On	800	96	On	45000	10	On	0.0
201	Fig 5., S2 File	One-Factor	27	C	0	10	16-23	directed	2	5	0.1	50	0.01	1500	On	800	96	On	45000	15	On	0.0
202	Fig 5., S2 File	One-Factor	27	C	0	10	16-23	directed	2	5	0.1	50	0.01	1500	On	800	96	On	45000	20	On	0.0
203	Fig 5., S2 File	One-Factor	27	C	0	10	16-23	directed	2	5	0.1	50	0.01	1500	On	800	96	On	45000	25	On	0.0
204	Fig 5., S2 File	One-Factor	27	C	0	10	16-23	directed	2	5	0.1	50	0.01	1500	On	800	96	On	45000	30	On	0.0
205	Fig 5., S2 File	One-Factor	27	D	0	10	16-23	directed	3	5	0.1	50	0.01	1500	On	383	96	Off	45000	10	Off	0.0
206	Fig 5., S2 File	One-Factor	27	D	0	10	16-23	directed	3	5	0.1	50	0.01	1500	On	383	96	Off	45000	15	Off	0.0
207	Fig 5., S2 File	One-Factor	27	D	0	10	16-23	directed	3	5	0.1	50	0.01	1500	On	383	96	Off	45000	20	Off	0.0
208	Fig 5., S2 File	One-Factor	27	D	0	10	16-23	directed	3	5	0.1	50	0.01	1500	On	383	96	Off	45000	25	Off	0.0
209	Fig 5., S2 File	One-Factor	27	D	0	10	16-23	directed	3	5	0.1	50	0.01	1500	On	383	96	Off	45000	30	Off	0.0
210	S1 Fig., S2 File	One-Factor	27	A	0	10	16-23	random	2	5	0.1	50	0.01	1500	On	800	96	On	45000	20	On	0.0
211	S1 Fig., S2 File	One-Factor	27	A	0	10	16-23	random	2	5	0.1	50	0.01	1500	On	800	96	On	45000	20	On	0.1
212	S1 Fig., S2 File	One-Factor	27	A	0	10	16-23	random	2	5	0.1	50	0.01	1500	On	800	96	On	45000	20	On	0.2
213	S1 Fig., S2 File	One-Factor	27	A	0	10	16-23	random	2	5	0.1	50	0.01	1500	On	800	96	On	45000	20	On	0.3
214	S1 Fig., S2 File	One-Factor	27	A	0	10	16-23	random	2	5	0.1	50	0.01	1500	On	800	96	On	45000	20	On	0.4
215	S1 Fig., S2 File	One-Factor	27	B	0	10	16-23	random	2	5	0.1	50	0.01	1500	On	0	96	On	45000	20	On	0.0
216	S1 Fig., S2 File	One-Factor	27	B	0	10	16-23	random	2	5	0.1	50	0.01	1500	On	0	96	On	45000	20	On	0.1
217	S1 Fig., S2 File	One-Factor	27	B	0	10	16-23	random	2	5	0.1	50	0.01	1500	On	0	96	On	45000	20	On	0.2
218	S1 Fig., S2 File	One-Factor	27	B	0	10	16-23	random	2	5	0.1	50	0.01	1500	On	0	96	On	45000	20	On	0.3
219	S1 Fig., S2 File	One-Factor	27	B	0	10	16-23	random	2	5	0.1	50	0.01	1500	On	0	96	On	45000	20	On	0.4
220	S1 Fig., S2 File	One-Factor	27	C	0	10	16-23	directed	2	5	0.1	50	0.01	1500	On	800	96	On	45000	20	On	0.0
221	S1 Fig., S2 File	One-Factor	27	C	0	10	16-23	directed	2	5	0.1	50	0.01	1500	On	800	96	On	45000	20	On	0.1
222	S1 Fig., S2 File	One-Factor	27	C	0	10	16-23	directed	2	5	0.1	50	0.01	1500	On	800	96	On	45000	20	On	0.2
223	S1 Fig., S2 File	One-Factor	27	C	0	10	16-23	directed	2	5	0.1	50	0.01	1500	On	800	96	On	45000	20	On	0.3
224	S1 Fig., S2 File	One-Factor	27	C	0	10	16-23	directed	2	5	0.1	50	0.01	1500	On	800	96	On	45000	20	On	0.4
225	S1 Fig., S2 File	One-Factor	27	D	0	10	16-23	directed	3	5	0.1	50	0.01	1500	On	383	96	Off	45000	20	Off	0.0
226	S1 Fig., S2 File	One-Factor	27	D	0	10	16-23	directed	3	5	0.1	50	0.01	1500	On	383	96	Off	45000	20	Off	0.1
227	S1 Fig., S2 File	One-Factor	27	D	0	10	16-23	directed	3	5	0.1	50	0.01	1500	On	383	96	Off	45000	20	Off	0.2
228	S1 Fig., S2 File	One-Factor	27	D	0	10	16-23	directed	3	5	0.1	50	0.01	1500	On	383	96	Off	45000	20	Off	0.3
229	S1 Fig., S2 File	One-Factor	27	D	0	10	16-23	directed	3	5	0.1	50	0.01	1500	On	383	96	Off	45000	20	Off	0.4
230	S5 Fig., S2 File	One-Factor	27	A	0	10	16-23	random	2	3	0.1	50	0.01	1500	On	800	96	On	45000	20	On	0.0
231	S5 Fig., S2 File	One-Factor	27	A	0	10	16-23	random	2	4	0.1	50	0.01	1500	On	800	96	On	45000	20	On	0.0
232	S5 Fig., S2 File	One-Factor	27	A	0	10	16-23	random	2	5	0.1	50	0.01	1500	On	800	96	On	45000	20	On	0.0
233	S5 Fig., S2 File	One-Factor	27	A	0	10	16-23	random	2	6	0.1	50	0.01	1500	On	800	96	On	45000	20	On	0.0
234	S5 Fig., S2 File	One-Factor	27	A	0	10	16-23	random	2	7	0.1	50	0.01	1500	On	800	96	On	45000	20	On	0.0
235	S5 Fig., S2 File	One-Factor	27	B	0	10	16-23	random	2	3	0.1	50	0.01	1500	On	0	96	On	45000	20	On	0.0
236	S5 Fig., S2 File	One-Factor	27	B	0	10	16-23	random	2	4	0.1	50	0.01	1500	On	0	96	On	45000	20	On	0.0
237	S5 Fig., S2 File	One-Factor	27	B	0	10	16-23	random	2	5	0.1	50	0.01	1500	On	0	96	On	45000	20	On	0.0
238	S5 Fig., S2 File	One-Factor	27	B	0	10	16-23	random	2	6	0.1	50	0.01	1500	On	0	96	On	45000	20	On	0.0
239	S5 Fig., S2 File	One-Factor	27	B	0	10	16-23	random	2	7	0.1	50	0.01	1500	On	0	96	On	45000	20	On	0.0
240	S5 Fig., S2 File	One-Factor	27	C	0	10	16-23	directed	2	3	0.1	50	0.01	1500	On	800	96	On	45000	20	On	0.0
241	S5 Fig., S2 File	One-Factor	27	C	0	10	16-23	directed	2	4	0.1	50	0.01	1500	On	800	96	On	45000	20	On	0.0
242	S5 Fig., S2 File	One-Factor	27	C	0	10	16-23	directed	2	5	0.1	50	0.01	1500	On	800	96	On	45000	20	On	0.0
243	S5 Fig., S2 File	One-Factor	27	C	0	10	16-23	directed	2	6	0.1	50	0.01	1500	On	800	96	On	45000	20	On	0.0
244	S5 Fig., S2 File	One-Factor	27	C	0	10	16-23	directed	2	7	0.1	50	0.01	1500	On	800	96	On	45000	20	On	0.0
245	S5 Fig., S2 File	One-Factor	27	D	0	10	16-23	directed	3	3	0.1	50	0.01	1500	On	383	96	Off	45000	20	Off	0.0
246	S5 Fig., S2 File	One-Factor	27	D	0	10	16-23	directed	3	4	0.1	50	0.01	1500	On	383	96	Off	45000	20	Off	0.0
247	S5 Fig., S2 File	One-Factor	27	D	0	10	16-23	directed	3	5	0.1	50	0.01	1500	On	383	96	Off	45000	20	Off	0.0
248	S5 Fig., S2 File	One-Factor	27	D	0	10	16-23	directed	3	6	0.1	50	0.01	1500	On	383	96	Off	45000	20	Off	0.0
249	S5 Fig., S2 File	One-Factor	27	D	0	10	16-23	directed	3	7	0.1	50	0.01	1500	On	383	96	Off	45000	20	Off	0.0
250	Fig 6.	Two-Factor	27	A	0	5	16-23	random	2	5	0.1	50	0.01	1500	On	800	96	On	45000	10	On	0.0
251	Fig 6.	Two-Factor	27	A	0	5	16-23	random	2	5	0.1	50	0.01	1500	On	800	96	On	45000	15	On	0.0
252	Fig 6.	Two-Factor	27	A	0	5	16-23	random	2	5	0.1	50	0.01	1500	On	800	96	On	45000	20	On	0.0
253	Fig 6.	Two-Factor	27	A	0	5	16-23	random	2	5	0.1	50	0.01	1500	On	800	96	On	45000	25	On	0.0
254	Fig 6.	Two-Factor	27	A	0	5	16-23	random	2	5	0.1	50	0.01	1500	On	800	96	On	45000	30	On	0.0
255	Fig 6.	Two-Factor	27	A	0	10	16-23	random	2	5	0.1	50	0.01	1500	On	800	96	On	45000	10	On	0.0
256	Fig 6.	Two-Factor	27	A	0	10	16-23	random	2	5	0.1	50	0.01	1500	On	800	96	On	45000	15	On	0.0
257	Fig 6.	Two-Factor	27	A	0	10	16-23	random	2	5	0.1	50	0.01	1500	On	800	96	On	45000	20	On	0.0
258	Fig 6.	Two-Factor	27	A	0	10	16-23	random	2	5	0.1	50	0.01	1500	On	800	96	On	45000	25	On	0.0
259	Fig 6.	Two-Factor	27	A	0	10	16-23	random	2	5	0.1	50	0.01	1500	On	800	96	On	45000	30	On	0.0
260	Fig 6.	Two-Factor	27	A	0	15	16-23	random	2	5	0.1	50	0.01	1500	On	800	96	On	45000	10	On	0.0
261	Fig 6.	Two-Factor	27	A	0	15	16-23	random	2	5	0.1	50	0.01	1500	On	800	96	On	45000	15	On	0.0
262	Fig 6.	Two-Factor	27	A	0	15	16-23	random	2	5	0.1	50	0.01	1500	On	800	96	On	45000	20	On	0.0
263	Fig 6.	Two-Factor	27	A	0	15	16-23	random	2	5	0.1	50	0.01	1500	On	800	96	On	45000	25	On	0.0
264	Fig 6.	Two-Factor	27	A	0	15	16-23	random	2	5	0.1	50	0.01	1500	On	800	96	On	45000	30	On	0.0
265	Fig 6.	Two-Factor	27	A	0	20	16-23	random	2	5	0.1	50	0.01	1500	On	800	96	On	45000	10	On	0.0
266	Fig 6.	Two-Factor	27	A	0	20	16-23	random	2	5	0.1	50	0.01	1500	On	800	96	On	45000	15	On	0.0
267	Fig 6.	Two-Factor	27	A	0	20	16-23	random	2	5	0.1	50	0.01	1500	On	800	96	On	45000	20	On	0.0
268	Fig 6.	Two-Factor	27	A	0	20	16-23	random	2	5	0.1	50	0.01	1500	On	800	96	On	45000	25	On	0.0
269	Fig 6.	Two-Factor	27	A	0	20	16-23	random	2	5	0.1	50	0.01	1500	On	800	96	On	45000	30	On	0.0
270	Fig 6.	Two-Factor	27	A	0	25	16-23	random	2	5	0.1	50	0.01	1500	On	800	96	On	45000	10	On	0.0
271	Fig 6.	Two-Factor	27	A	0	25	16-23	random	2	5	0.1	50	0.01	1500	On	800	96	On	45000	15	On	0.0
272	Fig 6.	Two-Factor	27	A	0	25	16-23	random	2	5	0.1	50	0.01	1500	On	800	96	On	45000	20	On	0.0
273	Fig 6.	Two-Factor	27	A	0	25	16-23	random	2	5	0.1	50	0.01	1500	On	800	96	On	45000	25	On	0.0
274	Fig 6.	Two-Factor	27	A	0	25	16-23	random	2	5	0.1	50	0.01	1500	On	800	96	On	45000	30	On	0.0
275	Fig 6.	Two-Factor	27	B	0	5	16-23	random	2	5	0.1	50	0.01	1500	On	0	96	On	45000	10	On	0.0
276	Fig 6.	Two-Factor	27	B	0	5	16-23	random	2	5	0.1	50	0.01	1500	On	0	96	On	45000	15	On	0.0
277	Fig 6.	Two-Factor	27	B	0	5	16-23	random	2	5	0.1	50	0.01	1500	On	0	96	On	45000	20	On	0.0
278	Fig 6.	Two-Factor	27	B	0	5	16-23	random	2	5	0.1	50	0.01	1500	On	0	96	On	45000	25	On	0.0
279	Fig 6.	Two-Factor	27	B	0	5	16-23	random	2	5	0.1	50	0.01	1500	On	0	96	On	45000	30	On	0.0
280	Fig 6.	Two-Factor	27	B	0	10	16-23	random	2	5	0.1	50	0.01	1500	On	0	96	On	45000	10	On	0.0
281	Fig 6.	Two-Factor	27	B	0	10	16-23	random	2	5	0.1	50	0.01	1500	On	0	96	On	45000	15	On	0.0
282	Fig 6.	Two-Factor	27	B	0	10	16-23	random	2	5	0.1	50	0.01	1500	On	0	96	On	45000	20	On	0.0
283	Fig 6.	Two-Factor	27	B	0	10	16-23	random	2	5	0.1	50	0.01	1500	On	0	96	On	45000	25	On	0.0
284	Fig 6.	Two-Factor	27	B	0	10	16-23	random	2	5	0.1	50	0.01	1500	On	0	96	On	45000	30	On	0.0
285	Fig 6.	Two-Factor	27	B	0	15	16-23	random	2	5	0.1	50	0.01	1500	On	0	96	On	45000	10	On	0.0
286	Fig 6.	Two-Factor	27	B	0	15	16-23	random	2	5	0.1	50	0.01	1500	On	0	96	On	45000	15	On	0.0
287	Fig 6.	Two-Factor	27	B	0	15	16-23	random	2	5	0.1	50	0.01	1500	On	0	96	On	45000	20	On	0.0
288	Fig 6.	Two-Factor	27	B	0	15	16-23	random	2	5	0.1	50	0.01	1500	On	0	96	On	45000	25	On	0.0
289	Fig 6.	Two-Factor	27	B	0	15	16-23	random	2	5	0.1	50	0.01	1500	On	0	96	On	45000	30	On	0.0
290	Fig 6.	Two-Factor	27	B	0	20	16-23	random	2	5	0.1	50	0.01	1500	On	0	96	On	45000	10	On	0.0
291	Fig 6.	Two-Factor	27	B	0	20	16-23	random	2	5	0.1	50	0.01	1500	On	0	96	On	45000	15	On	0.0
292	Fig 6.	Two-Factor	27	B	0	20	16-23	random	2	5	0.1	50	0.01	1500	On	0	96	On	45000	20	On	0.0
293	Fig 6.	Two-Factor	27	B	0	20	16-23	random	2	5	0.1	50	0.01	1500	On	0	96	On	45000	25	On	0.0
294	Fig 6.	Two-Factor	27	B	0	20	16-23	random	2	5	0.1	50	0.01	1500	On	0	96	On	45000	30	On	0.0
295	Fig 6.	Two-Factor	27	B	0	25	16-23	random	2	5	0.1	50	0.01	1500	On	0	96	On	45000	10	On	0.0
296	Fig 6.	Two-Factor	27	B	0	25	16-23	random	2	5	0.1	50	0.01	1500	On	0	96	On	45000	15	On	0.0
297	Fig 6.	Two-Factor	27	B	0	25	16-23	random	2	5	0.1	50	0.01	1500	On	0	96	On	45000	20	On	0.0
298	Fig 6.	Two-Factor	27	B	0	25	16-23	random	2	5	0.1	50	0.01	1500	On	0	96	On	45000	25	On	0.0
299	Fig 6.	Two-Factor	27	B	0	25	16-23	random	2	5	0.1	50	0.01	1500	On	0	96	On	45000	30	On	0.0
300	Fig 6.	Two-Factor	27	C	0	5	16-23	directed	2	5	0.1	50	0.01	1500	On	800	96	On	45000	10	On	0.0
301	Fig 6.	Two-Factor	27	C	0	5	16-23	directed	2	5	0.1	50	0.01	1500	On	800	96	On	45000	15	On	0.0
302	Fig 6.	Two-Factor	27	C	0	5	16-23	directed	2	5	0.1	50	0.01	1500	On	800	96	On	45000	20	On	0.0
303	Fig 6.	Two-Factor	27	C	0	5	16-23	directed	2	5	0.1	50	0.01	1500	On	800	96	On	45000	25	On	0.0
304	Fig 6.	Two-Factor	27	C	0	5	16-23	directed	2	5	0.1	50	0.01	1500	On	800	96	On	45000	30	On	0.0
305	Fig 6.	Two-Factor	27	C	0	10	16-23	directed	2	5	0.1	50	0.01	1500	On	800	96	On	45000	10	On	0.0
306	Fig 6.	Two-Factor	27	C	0	10	16-23	directed	2	5	0.1	50	0.01	1500	On	800	96	On	45000	15	On	0.0
307	Fig 6.	Two-Factor	27	C	0	10	16-23	directed	2	5	0.1	50	0.01	1500	On	800	96	On	45000	20	On	0.0
308	Fig 6.	Two-Factor	27	C	0	10	16-23	directed	2	5	0.1	50	0.01	1500	On	800	96	On	45000	25	On	0.0
309	Fig 6.	Two-Factor	27	C	0	10	16-23	directed	2	5	0.1	50	0.01	1500	On	800	96	On	45000	30	On	0.0
310	Fig 6.	Two-Factor	27	C	0	15	16-23	directed	2	5	0.1	50	0.01	1500	On	800	96	On	45000	10	On	0.0
311	Fig 6.	Two-Factor	27	C	0	15	16-23	directed	2	5	0.1	50	0.01	1500	On	800	96	On	45000	15	On	0.0
312	Fig 6.	Two-Factor	27	C	0	15	16-23	directed	2	5	0.1	50	0.01	1500	On	800	96	On	45000	20	On	0.0
313	Fig 6.	Two-Factor	27	C	0	15	16-23	directed	2	5	0.1	50	0.01	1500	On	800	96	On	45000	25	On	0.0
314	Fig 6.	Two-Factor	27	C	0	15	16-23	directed	2	5	0.1	50	0.01	1500	On	800	96	On	45000	30	On	0.0
315	Fig 6.	Two-Factor	27	C	0	20	16-23	directed	2	5	0.1	50	0.01	1500	On	800	96	On	45000	10	On	0.0
316	Fig 6.	Two-Factor	27	C	0	20	16-23	directed	2	5	0.1	50	0.01	1500	On	800	96	On	45000	15	On	0.0
317	Fig 6.	Two-Factor	27	C	0	20	16-23	directed	2	5	0.1	50	0.01	1500	On	800	96	On	45000	20	On	0.0
318	Fig 6.	Two-Factor	27	C	0	20	16-23	directed	2	5	0.1	50	0.01	1500	On	800	96	On	45000	25	On	0.0
319	Fig 6.	Two-Factor	27	C	0	20	16-23	directed	2	5	0.1	50	0.01	1500	On	800	96	On	45000	30	On	0.0
320	Fig 6.	Two-Factor	27	C	0	25	16-23	directed	2	5	0.1	50	0.01	1500	On	800	96	On	45000	10	On	0.0
321	Fig 6.	Two-Factor	27	C	0	25	16-23	directed	2	5	0.1	50	0.01	1500	On	800	96	On	45000	15	On	0.0
322	Fig 6.	Two-Factor	27	C	0	25	16-23	directed	2	5	0.1	50	0.01	1500	On	800	96	On	45000	20	On	0.0
323	Fig 6.	Two-Factor	27	C	0	25	16-23	directed	2	5	0.1	50	0.01	1500	On	800	96	On	45000	25	On	0.0
324	Fig 6.	Two-Factor	27	C	0	25	16-23	directed	2	5	0.1	50	0.01	1500	On	800	96	On	45000	30	On	0.0
325	Fig 6.	Two-Factor	27	D	0	5	16-23	directed	3	5	0.1	50	0.01	1500	On	383	96	Off	45000	10	Off	0.0
326	Fig 6.	Two-Factor	27	D	0	5	16-23	directed	3	5	0.1	50	0.01	1500	On	383	96	Off	45000	15	Off	0.0
327	Fig 6.	Two-Factor	27	D	0	5	16-23	directed	3	5	0.1	50	0.01	1500	On	383	96	Off	45000	20	Off	0.0
328	Fig 6.	Two-Factor	27	D	0	5	16-23	directed	3	5	0.1	50	0.01	1500	On	383	96	Off	45000	25	Off	0.0
329	Fig 6.	Two-Factor	27	D	0	5	16-23	directed	3	5	0.1	50	0.01	1500	On	383	96	Off	45000	30	Off	0.0
330	Fig 6.	Two-Factor	27	D	0	10	16-23	directed	3	5	0.1	50	0.01	1500	On	383	96	Off	45000	10	Off	0.0
331	Fig 6.	Two-Factor	27	D	0	10	16-23	directed	3	5	0.1	50	0.01	1500	On	383	96	Off	45000	15	Off	0.0
332	Fig 6.	Two-Factor	27	D	0	10	16-23	directed	3	5	0.1	50	0.01	1500	On	383	96	Off	45000	20	Off	0.0
333	Fig 6.	Two-Factor	27	D	0	10	16-23	directed	3	5	0.1	50	0.01	1500	On	383	96	Off	45000	25	Off	0.0
334	Fig 6.	Two-Factor	27	D	0	10	16-23	directed	3	5	0.1	50	0.01	1500	On	383	96	Off	45000	30	Off	0.0
335	Fig 6.	Two-Factor	27	D	0	15	16-23	directed	3	5	0.1	50	0.01	1500	On	383	96	Off	45000	10	Off	0.0
336	Fig 6.	Two-Factor	27	D	0	15	16-23	directed	3	5	0.1	50	0.01	1500	On	383	96	Off	45000	15	Off	0.0
337	Fig 6.	Two-Factor	27	D	0	15	16-23	directed	3	5	0.1	50	0.01	1500	On	383	96	Off	45000	20	Off	0.0
338	Fig 6.	Two-Factor	27	D	0	15	16-23	directed	3	5	0.1	50	0.01	1500	On	383	96	Off	45000	25	Off	0.0
339	Fig 6.	Two-Factor	27	D	0	15	16-23	directed	3	5	0.1	50	0.01	1500	On	383	96	Off	45000	30	Off	0.0
340	Fig 6.	Two-Factor	27	D	0	20	16-23	directed	3	5	0.1	50	0.01	1500	On	383	96	Off	45000	10	Off	0.0
341	Fig 6.	Two-Factor	27	D	0	20	16-23	directed	3	5	0.1	50	0.01	1500	On	383	96	Off	45000	15	Off	0.0
342	Fig 6.	Two-Factor	27	D	0	20	16-23	directed	3	5	0.1	50	0.01	1500	On	383	96	Off	45000	20	Off	0.0
343	Fig 6.	Two-Factor	27	D	0	20	16-23	directed	3	5	0.1	50	0.01	1500	On	383	96	Off	45000	25	Off	0.0
344	Fig 6.	Two-Factor	27	D	0	20	16-23	directed	3	5	0.1	50	0.01	1500	On	383	96	Off	45000	30	Off	0.0
345	Fig 6.	Two-Factor	27	D	0	25	16-23	directed	3	5	0.1	50	0.01	1500	On	383	96	Off	45000	10	Off	0.0
346	Fig 6.	Two-Factor	27	D	0	25	16-23	directed	3	5	0.1	50	0.01	1500	On	383	96	Off	45000	15	Off	0.0
347	Fig 6.	Two-Factor	27	D	0	25	16-23	directed	3	5	0.1	50	0.01	1500	On	383	96	Off	45000	20	Off	0.0
348	Fig 6.	Two-Factor	27	D	0	25	16-23	directed	3	5	0.1	50	0.01	1500	On	383	96	Off	45000	25	Off	0.0
349	Fig 6.	Two-Factor	27	D	0	25	16-23	directed	3	5	0.1	50	0.01	1500	On	383	96	Off	45000	30	Off	0.0
